# Supplementary material for: Bacterial population and biodegradation potential in chronically crude oil-contaminated marine sediments are strongly linked to temperature
Source: Sci Rep. 2015 Jun 29;5:11651. doi: 10.1038/srep11651 (PMC4484246; doi:10.1038/srep11651)
Supplement: Supplementary Table S1 [file srep11651-s2.xls]

## Sheet: Panel A
							Relative abundance (rel. ab.) of gene encoding catabolic enzymes (DNA)																Relative abundance (rel. ab.) of genes encoding catabolic enzymes (16S rRNA)																Relative abundance (rel. ab.) of genes encoding catabolic enzymes (DNA + 16S rRNA)
							MGS-HAV		MGS-PRI		MGS-MES		MGS-MCH		MGS-BIZ		MGS-ELMAX		MGS-AQ		MGS-ELF		MGS-HAV		MGS-PRI		MGS-MES		MGS-MCH		MGS-BIZ		MGS-ELMAX		MGS-AQ		MGS-ELF		MGS-HAV		MGS-PRI		MGS-MES		MGS-MCH		MGS-BIZ		MGS-ELMAX
Substrate	Substrate	Product	Enzyme	EC code	Substrate code	Product code	Rel. ab. (%)	Confidence (%)	Rel. ab. (%)	Confidence (%)	Rel. ab. (%)	Confidence (%)	Rel. ab. (%)	Confidence (%)	Rel. ab. (%)	Confidence (%)	Rel. ab. (%)	Confidence (%)	Rel. ab. (%)	Confidence (%)	Rel. ab. (%)	Confidence (%)	Rel. ab. (%)	Confidence (%)	Rel. ab. (%)	Confidence (%)	Rel. ab. (%)	Confidence (%)	Rel. ab. (%)	Confidence (%)	Rel. ab. (%)	Confidence (%)	Rel. ab. (%)	Confidence (%)	Rel. ab. (%)	Confidence (%)	Rel. ab. (%)	Confidence (%)	Rel. ab. (%)	Confidence (%)	Rel. ab. (%)	Confidence (%)	Rel. ab. (%)	Confidence (%)	Rel. ab. (%)	Confidence (%)	Rel. ab. (%)	Confidence (%)	Rel. ab. (%)
Naphthalene	Naphthalene	1,2-Dihydroxynaphthalene	Naphthalene dioxygenase (Ndo)	ec.01.061	sp.01.058	sp.01.003	0,0238 (2)	93.846	0 (0)	-	0,0524 (21)	100	0,0135 (6)	100	0,1436 (27)	100	0,0718 (44)	100	0,067 (18)	100	-	-	0,0773 (78)	100	0,0874 (65)	100	0,0989 (78)	100	0,0731 (30)	100	0,077 (63)	100	0,0544 (59)	100	0,1082 (46)	100	0,0547 (45)	100	0,1012 (80)	100	0,0874 (65)	100	0,1513 (99)	100	0,0866 (36)	100	0,2206 (90)	100	0,1262 (103)
1,2-Dihydroxynaphthalene	1,2-Dihydroxynaphthalene	2-Hydroxychromene-2-carboxylate	1,2-Dihydroxynaphthalene dioxygenase	ec.01.006	sp.01.003	sp.01.014	0 (0)	-	0 (0)	-	0 (0)	-	0 (0)	-	0 (0)	-	0 (0)	-	0 (0)	-	-	-	0 (0)	-	0 (0)	-	0 (0)	-	0,0024 (1)	90.435	0 (0)	-	0 (0)	-	0 (0)	-	0 (0)	-	0 (0)	-	0 (0)	-	0 (0)	-	0,0024 (1)	90.598	0 (0)	-	0 (0)
2-Hydroxychromene-2-carboxylate	2-Hydroxychromene-2-carboxylate	Salicylate	Multiple	ec.00.000	sp.01.014	sp.01.067	0 (0)	-	0 (0)	-	0 (0)	-	0 (0)	-	0 (0)	-	0 (0)	-	0 (0)	-	-	-	0 (0)	-	0 (0)	-	0 (0)	-	0 (0)	-	0 (0)	-	0 (0)	-	0 (0)	-	0 (0)	-	0 (0)	-	0 (0)	-	0 (0)	-	0 (0)	-	0 (0)	-	0 (0)
Salicylate	Salicylate	Catechol	Salicylate 1-hydroxylase (Sal1)	ec.01.023	sp.01.067	sp.02.083	0 (0)	-	0 (0)	-	0,0025 (1)	92.105	0 (0)	-	0,007 (1)	92.105	0 (0)	-	0 (0)	-	-	-	0,0059 (6)	93.421	0,0081 (6)	93.421	0,0076 (6)	93.421	0 (0)	-	0,0086 (7)	93.421	9e-04 (1)	90.435	0 (0)	-	0,0012 (1)	90.435	0,0059 (6)	93.902	0,0081 (6)	93.902	0,0101 (7)	93.902	0 (0)	-	0,0155 (8)	93.902	9e-04 (1)
Catechol	Catechol	cis,cis-Muconic acid	Catechol 1,2-dioxygenase (Cat A)	ec.02.024	sp.02.083	sp.03.109	0 (0)	-	0 (0)	-	0,015 (6)	100	0,0067 (3)	96.364	0,0036 (9)	100	0,0082 (5)	100	0,0112 (3)	96.364	-	-	0,0069 (7)	93.421	0,004 (3)	90.909	0,0114 (9)	93.421	0,0146 (6)	93.421	0,0073 (6)	93.421	0,0157 (17)	93.103	0,0118 (5)	93.421	0,0036 (3)	90.909	0,0069 (7)	93.902	0,004 (3)	92.632	0,0264 (15)	92.647	0,0214 (9)	93.902	0,0109 (15)	92.647	0,0238 (22)
Catechol	Catechol	cis,cis-2-Hydroxy-6-oxohexa-2,4-dienoate	Catechol 2,3-dioxygenase (XylE)	ec.02.017	sp.02.083	sp.03.124	0,0238 (2)	93.846	0 (0)	-	0,0624 (25)	100	0,0629 (28)	100	0,1552 (53)	100	0,0947 (58)	100	0,1071 (14)	100	-	-	0,115 (116)	100	0,1184 (88)	100	0,1255 (99)	100	0,1706 (70)	100	0,1051 (86)	100	0,1429 (155)	100	0,1952 (83)	100	0,0959 (79)	100	0,1388 (118)	100	0,1184 (88)	100	0,1879 (124)	100	0,2335 (98)	100	0,2603 (139)	100	0,2376 (213)
cis,cis-Muconic acid	cis,cis-Muconic acid	TCA	Multiple	ec.00.000	sp.03.109	sp.04.000	0 (0)	-	0 (0)	-	0 (0)	-	0 (0)	-	0 (0)	-	0 (0)	-	0 (0)	-	-	-	0 (0)	-	0 (0)	-	0 (0)	-	0 (0)	-	0 (0)	-	0 (0)	-	0 (0)	-	0 (0)	-	0 (0)	-	0 (0)	-	0 (0)	-	0 (0)	-	0 (0)	-	0 (0)
cis,cis-2-Hydroxy-6-oxohexa-2,4-dienoate	cis,cis-2-Hydroxy-6-oxohexa-2,4-dienoate	TCA	Multiple	ec.00.000	sp.03.124	sp.04.000	0 (0)	-	0 (0)	-	0 (0)	-	0 (0)	-	0 (0)	-	0 (0)	-	0 (0)	-	-	-	0 (0)	-	0 (0)	-	0 (0)	-	0 (0)	-	0 (0)	-	0 (0)	-	0 (0)	-	0 (0)	-	0 (0)	-	0 (0)	-	0 (0)	-	0 (0)	-	0 (0)	-	0 (0)
Salicylate	Salicylate	Gentisate	Salicylate 5-hydroxylase (NahGH)	ec.01.067	sp.01.067	sp.02.087	0 (0)	-	0 (0)	-	0,005 (2)	93.846	0,0022 (1)	92.105	0,0036 (3)	96.364	0 (0)	-	0 (0)	-	-	-	0,002 (2)	92	0,0013 (1)	90.435	0,0025 (2)	92	0,0024 (1)	90.435	0,0024 (2)	92	9e-04 (1)	90.435	0,0071 (3)	90.909	0,0024 (2)	92	0,002 (2)	92.381	0,0013 (1)	90.598	0,0075 (4)	94.048	0,0047 (2)	92.381	0,0061 (5)	93.902	9e-04 (1)
Gentisate	Gentisate	Maleylpyruvate	Gentisate dioxygenase	ec.02.004	sp.02.087	sp.03.112	0 (0)	-	0 (0)	-	0,0125 (5)	100	0,0135 (6)	100	0,0283 (11)	100	0,0147 (9)	100	0,0261 (7)	100	-	-	0,1665 (168)	100	0,1776 (132)	100	0,2028 (160)	100	0,1804 (74)	100	0,1931 (158)	100	0,1734 (188)	100	0,2399 (102)	100	0,1688 (139)	100	0,1665 (168)	100	0,1776 (132)	100	0,2153 (165)	100	0,1938 (80)	100	0,2213 (169)	100	0,188 (197)
Maleylpyruvate	Maleylpyruvate	TCA	Multiple	ec.00.000	sp.03.112	sp.04.000	0 (0)	-	0 (0)	-	0 (0)	-	0 (0)	-	0 (0)	-	0 (0)	-	0 (0)	-	-	-	0 (0)	-	0 (0)	-	0 (0)	-	0 (0)	-	0 (0)	-	0 (0)	-	0 (0)	-	0 (0)	-	0 (0)	-	0 (0)	-	0 (0)	-	0 (0)	-	0 (0)	-	0 (0)
4-Hydroxyphenylacetate	4-Hydroxyphenylacetate	Homoprotocatechuate	4-Hydroxyphenylacetate dioxygenase	ec.01.073	sp.01.121	sp.02.089	0 (0)	-	0 (0)	-	0,02 (8)	100	0,018 (8)	100	0,0494 (16)	100	0,0375 (23)	100	0,0558 (15)	100	-	-	0,0486 (49)	100	0,0484 (36)	100	0,0406 (32)	100	0,0487 (20)	95.652	0,0403 (33)	100	0,0452 (49)	100	0,0635 (27)	100	0,051 (42)	100	0,0486 (49)	100	0,0484 (36)	100	0,0605 (40)	100	0,0667 (28)	100	0,0897 (49)	100	0,0827 (72)
Homoprotocatechuate	Homoprotocatechuate	2-Hydroxy-5-carboxymethylmuconate semialdehyde	Homoprotocatechuate 2,3-dioxygenase	ec.02.033	sp.02.089	sp.03.100	0,0358 (3)	96.364	0 (0)	-	0,0175 (7)	100	0,0157 (7)	100	0,0356 (14)	100	0,0294 (18)	100	0,0186 (5)	100	-	-	0,1209 (122)	100	0,1292 (96)	100	0,1305 (103)	100	0,156 (64)	100	0,1173 (96)	100	0,1402 (152)	100	0,1623 (69)	100	0,1117 (92)	100	0,1567 (125)	100	0,1292 (96)	100	0,148 (110)	100	0,1717 (71)	100	0,1529 (110)	100	0,1695 (170)
2-Hydroxy-5-carboxymethylmuconate semialdehyde	2-Hydroxy-5-carboxymethylmuconate semialdehyde	TCA	Multiple	ec.00.000	sp.03.100	sp.04.000	0 (0)	-	0 (0)	-	0 (0)	-	0 (0)	-	0 (0)	-	0 (0)	-	0 (0)	-	-	-	0 (0)	-	0 (0)	-	0 (0)	-	0 (0)	-	0 (0)	-	0 (0)	-	0 (0)	-	0 (0)	-	0 (0)	-	0 (0)	-	0 (0)	-	0 (0)	-	0 (0)	-	0 (0)
4-Hydroxyphenylpyruvate	4-Hydroxyphenylpyruvate	Homogentisate	4-Hydroxyphenylpyruvate dioxygenase	ec.01.038	sp.01.029	sp.02.088	0 (0)	-	0 (0)	-	0,01 (4)	96	0,0225 (10)	100	0,0108 (14)	100	0,0147 (9)	100	0,0496 (7)	100	-	-	0,0773 (78)	100	0,07 (52)	100	0,109 (86)	100	0,0999 (41)	100	0,0525 (43)	100	0,0765 (83)	100	0,1223 (52)	100	0,0547 (45)	100	0,0773 (78)	100	0,07 (52)	100	0,119 (90)	100	0,1224 (51)	100	0,0634 (57)	100	0,0912 (92)
Homogentisate	Homogentisate	Maleylacetoacetate	Homogentisate 1,2-dioxygenase	ec.02.005	sp.02.088	sp.03.106	0 (0)	-	0 (0)	-	0,005 (2)	93.846	0,0135 (6)	100	0,0143 (8)	100	0,0163 (10)	100	0,0383 (5)	100	-	-	0,0069 (7)	93.421	0,0121 (9)	93.421	0,0101 (8)	93.421	0,0171 (7)	93.421	0,0098 (8)	93.421	0,0101 (11)	93.103	0,0212 (9)	93.421	0,0097 (8)	93.421	0,0069 (7)	93.902	0,0121 (9)	93.902	0,0151 (10)	92.647	0,0305 (13)	92.647	0,0241 (16)	92.647	0,0265 (21)
Maleylacetoacetate	Maleylacetoacetate	TCA	Multiple	ec.00.000	sp.03.106	sp.04.000	0 (0)	-	0 (0)	-	0 (0)	-	0 (0)	-	0 (0)	-	0 (0)	-	0 (0)	-	-	-	0 (0)	-	0 (0)	-	0 (0)	-	0 (0)	-	0 (0)	-	0 (0)	-	0 (0)	-	0 (0)	-	0 (0)	-	0 (0)	-	0 (0)	-	0 (0)	-	0 (0)	-	0 (0)
Gallate	Gallate	(1E)-4-oxobut-1-ene-1,2,4-tricarboxylate	Gallate dioxygenase	ec.02.032	sp.02.086	sp.03.076	0 (0)	-	0 (0)	-	0 (0)	-	0 (0)	-	0 (0)	-	0,0016 (1)	92.105	0 (0)	-	-	-	0,003 (3)	90.909	0,0027 (2)	92	0,0013 (1)	90.435	0,0024 (1)	90.435	0,0012 (1)	90.435	0,0018 (2)	92	0,0071 (3)	90.909	0,0024 (2)	92	0,003 (3)	92.632	0,0027 (2)	92.381	0,0013 (1)	90.598	0,0024 (1)	90.598	0,0012 (1)	90.598	0,0035 (3)
(1E)-4-oxobut-1-ene-1,2,4-tricarboxylate	(1E)-4-oxobut-1-ene-1,2,4-tricarboxylate	TCA	Multiple	ec.00.000	sp.03.076	sp.04.000	0 (0)	-	0 (0)	-	0 (0)	-	0 (0)	-	0 (0)	-	0 (0)	-	0 (0)	-	-	-	0 (0)	-	0 (0)	-	0 (0)	-	0 (0)	-	0 (0)	-	0 (0)	-	0 (0)	-	0 (0)	-	0 (0)	-	0 (0)	-	0 (0)	-	0 (0)	-	0 (0)	-	0 (0)
3-O-Methylgallate	3-O-Methylgallate	4-Carboxy-2-hydroxy-6-methoxy-6-oxohexa-2,4-dienoate	3-O-Methylgallate-3,4-dioxygenase	ec.02.031	sp.02.080	sp.03.034	0 (0)	-	0 (0)	-	0 (0)	-	0 (0)	-	0 (0)	-	0 (0)	-	0 (0)	-	-	-	0 (0)	-	0 (0)	-	0 (0)	-	0 (0)	-	0 (0)	-	0 (0)	-	0 (0)	-	0 (0)	-	0 (0)	-	0 (0)	-	0 (0)	-	0 (0)	-	0 (0)	-	0 (0)
4-Carboxy-2-hydroxy-6-methoxy-6-oxohexa-2,4-dienoate	4-Carboxy-2-hydroxy-6-methoxy-6-oxohexa-2,4-dienoate	TCA	Multiple	ec.00.000	sp.03.034	sp.04.000	0 (0)	-	0 (0)	-	0 (0)	-	0 (0)	-	0 (0)	-	0 (0)	-	0 (0)	-	-	-	0 (0)	-	0 (0)	-	0 (0)	-	0 (0)	-	0 (0)	-	0 (0)	-	0 (0)	-	0 (0)	-	0 (0)	-	0 (0)	-	0 (0)	-	0 (0)	-	0 (0)	-	0 (0)
Phenanthrene	Phenanthrene	3,4-Dihydroxyphenanthrene	Phenanthrene dioxygenase (PhdA)	ec.00.001	sp.01.118	sp.01.017	0 (0)	-	0 (0)	-	0 (0)	-	0 (0)	-	0 (0)	-	0 (0)	-	0 (0)	-	-	-	0 (0)	-	0 (0)	-	0 (0)	-	0 (0)	-	0 (0)	-	0 (0)	-	0 (0)	-	0 (0)	-	0 (0)	-	0 (0)	-	0 (0)	-	0 (0)	-	0 (0)	-	0 (0)
3,4-Dihydroxyphenanthrene	3,4-Dihydroxyphenanthrene	1-Hydroxy-2-naphthoate	3,4-Dihydroxyphenanthrene dioxygenase (Dfd)	ec.01.018	sp.01.017	sp.01.004	0 (0)	-	0 (0)	-	0 (0)	-	0 (0)	-	0 (0)	-	0 (0)	-	0 (0)	-	-	-	0 (0)	-	0 (0)	-	0 (0)	-	0,0024 (1)	90.435	0 (0)	-	9e-04 (1)	90.435	0 (0)	-	0 (0)	-	0 (0)	-	0 (0)	-	0 (0)	-	0,0024 (1)	90.598	0 (0)	-	9e-04 (1)
1-Hydroxy-2-naphthoate	1-Hydroxy-2-naphthoate	2-carboxy-4-(2'-oxo-3,5-cyclohexadienyl)-buta-2,4-dienoic acid	1-Hydroxy-2-naphthoate dioxygenase	ec.01.003	sp.01.004	sp.01.002	0 (0)	-	0 (0)	-	0,0025 (1)	92.105	0 (0)	-	0,007 (1)	92.105	0,0033 (2)	93.846	0 (0)	-	-	-	0,0198 (20)	95.652	0,0242 (18)	93.103	0,0228 (18)	93.103	0,0268 (11)	93.103	0,022 (18)	93.103	0,0304 (33)	100	0,0259 (11)	93.103	0,0194 (16)	93.103	0,0198 (20)	96.154	0,0242 (18)	92.647	0,0253 (19)	92.647	0,0268 (11)	92.647	0,029 (19)	92.647	0,0337 (35)
2-carboxy-4-(2'-oxo-3,5-cyclohexadienyl)-buta-2,4-dienoic acid	2-Carboxy-4-(2'-oxo-3,5-cyclohexadienyl)-buta-2,4-dienoic acid	Catechol	Multiple	ec.00.000	sp.01.002	sp.02.083	0 (0)	-	0 (0)	-	0 (0)	-	0 (0)	-	0 (0)	-	0 (0)	-	0 (0)	-	-	-	0 (0)	-	0 (0)	-	0 (0)	-	0 (0)	-	0 (0)	-	0 (0)	-	0 (0)	-	0 (0)	-	0 (0)	-	0 (0)	-	0 (0)	-	0 (0)	-	0 (0)	-	0 (0)
Aniline	Aniline	4-Aminobenzene-1,2-diol	Aniline dioxygenase	ec.01.047	sp.01.036	sp.01.032	0 (0)	-	0 (0)	-	0 (0)	-	0 (0)	-	0 (0)	-	0 (0)	-	0 (0)	-	-	-	0 (0)	-	0 (0)	-	0 (0)	-	0 (0)	-	0 (0)	-	0 (0)	-	0 (0)	-	0 (0)	-	0 (0)	-	0 (0)	-	0 (0)	-	0 (0)	-	0 (0)	-	0 (0)
4-Aminobenzene-1,2-diol	4-Aminobenzene-1,2-diol	Catechol	4-Aminobenzene-1,4-diol deaminase	ec.00.001	sp.01.032	sp.02.083	0 (0)	-	0 (0)	-	0 (0)	-	0 (0)	-	0 (0)	-	0 (0)	-	0 (0)	-	-	-	0 (0)	-	0 (0)	-	0 (0)	-	0 (0)	-	0 (0)	-	0 (0)	-	0 (0)	-	0 (0)	-	0 (0)	-	0 (0)	-	0 (0)	-	0 (0)	-	0 (0)	-	0 (0)
Resorcinol	Resorcinol	Hydroxyquinol (1,2,4-trihydroxybenzene)	Resorcinol hydroxylase	ec.00.001	sp.01.063	sp.02.072	0 (0)	-	0 (0)	-	0 (0)	-	0 (0)	-	0 (0)	-	0 (0)	-	0 (0)	-	-	-	0 (0)	-	0 (0)	-	0 (0)	-	0 (0)	-	0 (0)	-	0 (0)	-	0 (0)	-	0 (0)	-	0 (0)	-	0 (0)	-	0 (0)	-	0 (0)	-	0 (0)	-	0 (0)
2,4-Dinitrotoluene	2,4-Dinitrotoluene	Hydroxyquinol (1,2,4-trihydroxybenzene)	Multiple	ec.00.000	sp.01.122	sp.02.072	0 (0)	-	0 (0)	-	0 (0)	-	0 (0)	-	0 (0)	-	0 (0)	-	0 (0)	-	-	-	0 (0)	-	0 (0)	-	0 (0)	-	0 (0)	-	0 (0)	-	0 (0)	-	0 (0)	-	0 (0)	-	0 (0)	-	0 (0)	-	0 (0)	-	0 (0)	-	0 (0)	-	0 (0)
Vanillate	Vanillate	Hydroxyquinol (1,2,4-trihydroxybenzene)	Multiple	ec.00.000	sp.01.074	sp.02.072	0 (0)	-	0 (0)	-	0 (0)	-	0 (0)	-	0 (0)	-	0 (0)	-	0 (0)	-	-	-	0 (0)	-	0 (0)	-	0 (0)	-	0 (0)	-	0 (0)	-	0 (0)	-	0 (0)	-	0 (0)	-	0 (0)	-	0 (0)	-	0 (0)	-	0 (0)	-	0 (0)	-	0 (0)
2,4-Dichlorophenol	2,4-Dichlorophenol	Hydroxyquinol (1,2,4-trihydroxybenzene)	Multiple	ec.00.000	sp.01.020	sp.02.072	0 (0)	-	0 (0)	-	0 (0)	-	0 (0)	-	0 (0)	-	0 (0)	-	0 (0)	-	-	-	0 (0)	-	0 (0)	-	0 (0)	-	0 (0)	-	0 (0)	-	0 (0)	-	0 (0)	-	0 (0)	-	0 (0)	-	0 (0)	-	0 (0)	-	0 (0)	-	0 (0)	-	0 (0)
2,7-dichlorodibenzo-p-dioxin	2,7-dichlorodibenzo-p-dioxin	Hydroxyquinol (1,2,4-trihydroxybenzene)	Multiple	ec.00.000	sp.01.027	sp.02.072	0 (0)	-	0 (0)	-	0 (0)	-	0 (0)	-	0 (0)	-	0 (0)	-	0 (0)	-	-	-	0 (0)	-	0 (0)	-	0 (0)	-	0 (0)	-	0 (0)	-	0 (0)	-	0 (0)	-	0 (0)	-	0 (0)	-	0 (0)	-	0 (0)	-	0 (0)	-	0 (0)	-	0 (0)
Hydroxyquinol (1,2,4-trihydroxybenzene)	Hydroxyquinol (1,2,4-trihydroxybenzene)	2-Maleylacetate	Hydroxyquinol (1,2,4-trihydroxybenzene) 1,2-dioxygenase	ec.02.007	sp.02.072	sp.03.111	0 (0)	-	0 (0)	-	0,0025 (1)	92.105	0,0022 (1)	92.105	0 (2)	93.846	0,0016 (1)	92.105	0 (0)	-	-	-	0,001 (1)	90.435	0 (0)	-	0,0013 (1)	90.435	0,0024 (1)	90.435	0,0012 (1)	90.435	0,0018 (2)	92	0 (0)	-	0,0012 (1)	90.435	0,001 (1)	90.598	0 (0)	-	0,0038 (2)	92.381	0,0047 (2)	92.381	0,0012 (3)	92.632	0,0035 (3)
2-Maleylacetate	2-Maleylacetate	3-Oxoadipate	Maleylacetate reductase	ec.03.039	sp.03.111	sp.03.113	0 (0)	-	0 (0)	-	0,0324 (13)	100	0,0359 (16)	100	0,0599 (29)	100	0,0359 (22)	100	0,0447 (12)	100	-	-	0,1041 (105)	100	0,1103 (82)	100	0,0875 (69)	100	0,1292 (53)	100	0,1026 (84)	100	0,1024 (111)	100	0,1011 (43)	100	0,1117 (92)	100	0,1041 (105)	100	0,1103 (82)	100	0,1199 (82)	100	0,1651 (69)	100	0,1625 (113)	100	0,1383 (133)
3-Oxoadipate	3-Oxoadipate	TCA	Multiple	ec.00.000	sp.03.113	sp.04.000	0 (0)	-	0 (0)	-	0 (0)	-	0 (0)	-	0 (0)	-	0 (0)	-	0 (0)	-	-	-	0 (0)	-	0 (0)	-	0 (0)	-	0 (0)	-	0 (0)	-	0 (0)	-	0 (0)	-	0 (0)	-	0 (0)	-	0 (0)	-	0 (0)	-	0 (0)	-	0 (0)	-	0 (0)
Indole	Indole	2-Formylaminobenzaldehyde	Indole 2,3-dioxygenase	ec.01.059	sp.01.055	sp.01.010	0 (0)	-	0 (0)	-	0 (0)	-	0 (0)	-	0 (0)	-	0 (0)	-	0 (0)	-	-	-	0 (0)	-	0 (0)	-	0 (0)	-	0 (0)	-	0 (0)	-	0 (0)	-	0 (0)	-	0 (0)	-	0 (0)	-	0 (0)	-	0 (0)	-	0 (0)	-	0 (0)	-	0 (0)
2-Formylaminobenzaldehyde	2-Formylaminobenzaldehyde	TCA	Multiple	ec.00.000	sp.01.010	sp.04.000	0 (0)	-	0 (0)	-	0 (0)	-	0 (0)	-	0 (0)	-	0 (0)	-	0 (0)	-	-	-	0 (0)	-	0 (0)	-	0 (0)	-	0 (0)	-	0 (0)	-	0 (0)	-	0 (0)	-	0 (0)	-	0 (0)	-	0 (0)	-	0 (0)	-	0 (0)	-	0 (0)	-	0 (0)
Dibenzofuran / dibenzo-p-dioxin	Dibenzofuran / dibenzo-p-dioxin	2,2',3-Trihydroxybiphenyl	Dibenzofuran 4,4a-dioxygenase / Dibenzo-p-dioxin dioxygenase / laccase	ec.01.055	sp.01.050	sp.01.005	0 (0)	-	0 (0)	-	0 (0)	-	0 (0)	-	0 (0)	-	0 (0)	-	0 (0)	-	-	-	0 (0)	-	0 (0)	-	0 (0)	-	0 (0)	-	0 (0)	-	0 (0)	-	0 (0)	-	0 (0)	-	0 (0)	-	0 (0)	-	0 (0)	-	0 (0)	-	0 (0)	-	0 (0)
2,2',3-Trihydroxybiphenyl	2,2',3-Trihydroxybiphenyl	2-Hydroxy-6-oxo-(2-hydroxyphenyl)-hexa-2,4-dienoic acid	2,2',3-Trihydroxybiphenyl dioxygenase	ec.01.009	sp.01.005	sp.01.101	0 (0)	-	0 (0)	-	0,005 (2)	93.846	0 (0)	-	0,0035 (2)	93.846	0 (0)	-	0 (0)	-	-	-	0,0069 (7)	93.421	0,004 (3)	90.909	0,0089 (7)	93.421	0,0073 (3)	90.909	0,0049 (4)	92.405	0,0037 (4)	92.405	0,0094 (4)	92.405	0,0049 (4)	92.405	0,0069 (7)	93.902	0,004 (3)	92.632	0,0139 (9)	93.902	0,0073 (3)	92.632	0,0084 (6)	93.902	0,0037 (4)
2-Hydroxy-6-oxo-(2-hydroxyphenyl)-hexa-2,4-dienoic acid	2-Hydroxy-6-oxo-(2-hydroxyphenyl)-hexa-2,4-dienoic acid	Catechol	Multiple	ec.00.000	sp.01.101	sp.02.083	0 (0)	-	0 (0)	-	0 (0)	-	0 (0)	-	0 (0)	-	0 (0)	-	0 (0)	-	-	-	0 (0)	-	0 (0)	-	0 (0)	-	0 (0)	-	0 (0)	-	0 (0)	-	0 (0)	-	0 (0)	-	0 (0)	-	0 (0)	-	0 (0)	-	0 (0)	-	0 (0)	-	0 (0)
3-Methylcatechol	3-Methylcatechol	cis,cis-2-Hydroxy-6-oxohepta-2,4-dienoate	Catechol 2,3-dioxygenase (XylE)	ec.02.017	sp.01.031	sp.03.108	0,0238 (2)	93.846	0 (0)	-	0,0624 (25)	100	0,0629 (28)	100	0,1552 (53)	100	0,0947 (58)	100	0,1071 (14)	100	-	-	0,115 (116)	100	0,1184 (88)	100	0,1255 (99)	100	0,1706 (70)	100	0,1051 (86)	100	0,1429 (155)	100	0,1952 (83)	100	0,0959 (79)	100	0,1388 (118)	100	0,1184 (88)	100	0,1879 (124)	100	0,2335 (98)	100	0,2603 (139)	100	0,2376 (213)
cis,cis-2-Hydroxy-6-oxohepta-2,4-dienoate	cis,cis-2-Hydroxy-6-oxohepta-2,4-dienoate	2-Hydroxypenta-2,4-dienoate	Multiple	ec.00.000	sp.03.108	sp.03.012	0 (0)	-	0 (0)	-	0 (0)	-	0 (0)	-	0 (0)	-	0 (0)	-	0 (0)	-	-	-	0 (0)	-	0 (0)	-	0 (0)	-	0 (0)	-	0 (0)	-	0 (0)	-	0 (0)	-	0 (0)	-	0 (0)	-	0 (0)	-	0 (0)	-	0 (0)	-	0 (0)	-	0 (0)
2-Hydroxypenta-2,4-dienoate	2-Hydroxypenta-2,4-dienoate	TCA	Multiple	ec.00.000	sp.03.012	sp.04.000	0 (0)	-	0 (0)	-	0 (0)	-	0 (0)	-	0 (0)	-	0 (0)	-	0 (0)	-	-	-	0 (0)	-	0 (0)	-	0 (0)	-	0 (0)	-	0 (0)	-	0 (0)	-	0 (0)	-	0 (0)	-	0 (0)	-	0 (0)	-	0 (0)	-	0 (0)	-	0 (0)	-	0 (0)
4-Methylcatechol	4-Methylcatechol	cis,cis-2-Hydroxy-6-oxohexa-2,4-dienoate	Catechol 2,3-dioxygenase (XylE)	ec.02.017	sp.01.046	sp.03.124	0,0238 (2)	93.846	0 (0)	-	0,0624 (25)	100	0,0629 (28)	100	0,1552 (53)	100	0,0947 (58)	100	0,1071 (14)	100	-	-	0,115 (116)	100	0,1184 (88)	100	0,1255 (99)	100	0,1706 (70)	100	0,1051 (86)	100	0,1429 (155)	100	0,1952 (83)	100	0,0959 (79)	100	0,1388 (118)	100	0,1184 (88)	100	0,1879 (124)	100	0,2335 (98)	100	0,2603 (139)	100	0,2376 (213)
p-Cumate	p-Cumate	2,3-Dihydroxy-p-cumate	p-Cumate 2,3-dioxygenase (multiple)	ec.01.062	sp.01.064	sp.02.075	0 (0)	-	0 (0)	-	0 (0)	-	0 (0)	-	0 (0)	-	0 (0)	-	0 (0)	-	-	-	0 (0)	-	0 (0)	-	0 (0)	-	0 (0)	-	0 (0)	-	0 (0)	-	0 (0)	-	0 (0)	-	0 (0)	-	0 (0)	-	0 (0)	-	0 (0)	-	0 (0)	-	0 (0)
2,3-Dihydroxy-p-cumate	2,3-Dihydroxy-p-cumate	2-Hydroxy-3-carboxy-6-oxo-7-methylocta-2,4-dienoate	2,3-Dihydroxy-p-cumate-1,2-dioxygenase	ec.02.010	sp.02.075	sp.03.098	0,0238 (2)	93.846	0 (0)	-	0,005 (2)	93.846	0,009 (4)	96	0,007 (6)	100	0,0049 (3)	96.364	0,0112 (3)	96.364	-	-	0,0089 (9)	93.421	0,004 (3)	90.909	0,0101 (8)	93.421	0,0146 (6)	93.421	0,0061 (5)	93.421	0,0148 (16)	93.103	0,0141 (6)	93.421	0,0024 (2)	92	0,0328 (11)	92.647	0,004 (3)	92.632	0,0151 (10)	92.647	0,0236 (10)	92.647	0,0131 (11)	92.647	0,0196 (19)
2-Hydroxy-3-carboxy-6-oxo-7-methylocta-2,4-dienoate	2-Hydroxy-3-carboxy-6-oxo-7-methylocta-2,4-dienoate	TCA	Multiple	ec.00.000	sp.03.098	sp.04.000	0 (0)	-	0 (0)	-	0 (0)	-	0 (0)	-	0 (0)	-	0 (0)	-	0 (0)	-	-	-	0 (0)	-	0 (0)	-	0 (0)	-	0 (0)	-	0 (0)	-	0 (0)	-	0 (0)	-	0 (0)	-	0 (0)	-	0 (0)	-	0 (0)	-	0 (0)	-	0 (0)	-	0 (0)
Carbazole	Carbazole	2'-Aminobiphenyl-2,3-diol	Carbazole dioxygenase (CarA)	ec.01.053	sp.01.043	sp.01.009	0 (0)	-	0 (0)	-	0,005 (2)	93.846	0 (0)	-	0,0141 (2)	93.846	0,0065 (4)	96	0,0074 (2)	93.846	-	-	0,003 (3)	90.909	0,004 (3)	90.909	0,0051 (4)	92.405	0,0024 (1)	90.435	0,0037 (3)	90.909	0,0018 (2)	92	0,0024 (1)	90.435	0,0012 (1)	90.435	0,003 (3)	92.632	0,004 (3)	92.632	0,0101 (6)	93.902	0,0024 (1)	90.598	0,0177 (5)	93.902	0,0084 (6)
2'-Aminobiphenyl-2,3-diol	2'-Aminobiphenyl-2,3-diol	2-Hydroxy-6-oxo-6-(2'-aminophenyl)-hexa-2,4-dienoate (HOADA)	2'-Aminobiphenyl-2,3-diol 1,2-dioxygenase (AndA)	ec.01.008	sp.01.009	sp.01.013	0 (0)	-	0 (0)	-	0 (0)	-	0 (0)	-	0 (0)	-	0 (0)	-	0 (0)	-	-	-	0 (0)	-	0 (0)	-	0 (0)	-	0 (0)	-	0 (0)	-	0 (0)	-	0 (0)	-	0 (0)	-	0 (0)	-	0 (0)	-	0 (0)	-	0 (0)	-	0 (0)	-	0 (0)
2-Hydroxy-6-oxo-6-(2'-aminophenyl)-hexa-2,4-dienoate (HOADA)	2-Hydroxy-6-oxo-6-(2'-aminophenyl)-hexa-2,4-dienoate (HOADA)	Anthranilate	Multiple	ec.00.000	sp.01.013	sp.01.037	0 (0)	-	0 (0)	-	0 (0)	-	0 (0)	-	0 (0)	-	0 (0)	-	0 (0)	-	-	-	0 (0)	-	0 (0)	-	0 (0)	-	0 (0)	-	0 (0)	-	0 (0)	-	0 (0)	-	0 (0)	-	0 (0)	-	0 (0)	-	0 (0)	-	0 (0)	-	0 (0)	-	0 (0)
2-Hydroxy-6-oxo-6-(2'-aminophenyl)-hexa-2,4-dienoate (HOADA)	2-Hydroxy-6-oxo-6-(2'-aminophenyl)-hexa-2,4-dienoate (HOADA)	2-Hydroxypenta-2,4-dienoate	Multiple	ec.00.000	sp.01.013	sp.03.012	0 (0)	-	0 (0)	-	0 (0)	-	0 (0)	-	0 (0)	-	0 (0)	-	0 (0)	-	-	-	0 (0)	-	0 (0)	-	0 (0)	-	0 (0)	-	0 (0)	-	0 (0)	-	0 (0)	-	0 (0)	-	0 (0)	-	0 (0)	-	0 (0)	-	0 (0)	-	0 (0)	-	0 (0)
Anthranilate	Anthranilate	Catechol	Anthranilate 1,2-dioxygenase (AndA)	ec.01.048	sp.01.037	sp.02.083	0 (0)	-	0 (0)	-	0 (0)	-	0 (0)	-	0,007 (0)	-	0 (0)	-	0 (0)	-	-	-	0,001 (1)	90.435	0,0013 (1)	90.435	0,0013 (1)	90.435	0 (0)	-	0,0012 (1)	90.435	0 (0)	-	0 (0)	-	0 (0)	-	0,001 (1)	90.598	0,0013 (1)	90.598	0,0013 (1)	90.598	0 (0)	-	0,0082 (1)	90.598	0 (0)
Alkane	Alkane	Hydroxy alkane	Alkane hydroxylase (AlkB)	ec.01.001	sp.01.035	sp.02.090	0,1788 (15)	100	0 (0)	-	0,1322 (53)	100	0,0876 (39)	100	0,4719 (92)	100	0,2937 (180)	100	0,3 (69)	100	-	-	0,6761 (682)	100	0,713 (530)	100	0,687 (542)	100	0,7507 (308)	100	0,6697 (548)	100	0,7552 (819)	100	0,8701 (370)	100	0,6401 (527)	100	0,8549 (697)	100	0,713 (530)	100	0,8192 (595)	100	0,8382 (347)	100	1,1416 (640)	100	1,0489 (999)
Alkane	Alkane	Hydroxy alkane	Cytochrome P450 (P450)	ec.01.002	sp.01.035	sp.02.090	0,0715 (6)	100	0,0341 (2)	93.846	0,0599 (24)	100	0,0404 (18)	100	0,1576 (42)	100	0,1387 (85)	100	0,1385 (33)	100	-	-	0,0357 (36)	100	0,0431 (32)	100	0,0507 (40)	100	0,0585 (24)	95.652	0,0489 (40)	100	0,0664 (72)	100	0,0847 (36)	100	0,0437 (36)	100	0,1072 (42)	100	0,0772 (34)	100	0,1106 (64)	100	0,0989 (42)	100	0,2064 (82)	100	0,2051 (157)
Hydroxy alkane	Hydroxy alkane	Fatty acid	Fatty acid hydroxylase	ec.01.076	sp.02.090	sp.03.053	0,0119 (1)	92.105	0 (0)	-	0,025 (10)	100	0,0202 (9)	100	0,0635 (19)	100	0,0294 (18)	100	0,0186 (5)	100	-	-	0,0268 (27)	100	0,0161 (12)	93.103	0,0228 (18)	93.103	0,0268 (11)	93.103	0,0244 (20)	95.652	0,0148 (16)	93.103	0,0447 (19)	93.103	0,0206 (17)	93.103	0,0387 (28)	100	0,0161 (12)	92.647	0,0478 (28)	100	0,047 (20)	96.154	0,0879 (39)	100	0,0441 (34)
Fatty acid	Fatty acid	TCA	Multiple	ec.00.000	sp.03.053	sp.04.000	0 (0)	-	0 (0)	-	0 (0)	-	0 (0)	-	0 (0)	-	0 (0)	-	0 (0)	-	-	-	0 (0)	-	0 (0)	-	0 (0)	-	0 (0)	-	0 (0)	-	0 (0)	-	0 (0)	-	0 (0)	-	0 (0)	-	0 (0)	-	0 (0)	-	0 (0)	-	0 (0)	-	0 (0)
2,4-Dinitrotoluene	2,4-Dinitrotoluene	2,4,5-Trihydroxytoluene	Multiple	ec.00.000	sp.01.122	sp.02.077	0 (0)	-	0 (0)	-	0 (0)	-	0 (0)	-	0 (0)	-	0 (0)	-	0 (0)	-	-	-	0 (0)	-	0 (0)	-	0 (0)	-	0 (0)	-	0 (0)	-	0 (0)	-	0 (0)	-	0 (0)	-	0 (0)	-	0 (0)	-	0 (0)	-	0 (0)	-	0 (0)	-	0 (0)
2,4,5-Trihydroxytoluene	2,4,5-Trihydroxytoluene	2,4-Dihydroxy-5-methyl-6-oxohexa-2,4-dienoate	2,4,5-Trihydroxytoluene dioxygenase	ec.02.015	sp.02.077	sp.03.095	0,0119 (1)	92.105	0 (0)	-	0,005 (2)	93.846	0 (0)	-	0,007 (2)	93.846	0,0049 (3)	96.364	0,0074 (2)	93.846	-	-	0,004 (4)	92.405	0,0027 (2)	92	0,0051 (4)	92.405	0,0049 (2)	92	0,0024 (2)	92	0,0092 (10)	93.103	0,0094 (4)	92.405	0,0012 (1)	90.435	0,0159 (5)	93.902	0,0027 (2)	92.381	0,0101 (6)	93.902	0,0049 (2)	92.381	0,0094 (4)	94.048	0,0141 (13)
2,4-Dihydroxy-5-methyl-6-oxohexa-2,4-dienoate	2,4-Dihydroxy-5-methyl-6-oxohexa-2,4-dienoate	TCA	Multiple	ec.00.000	sp.03.095	sp.04.000	0 (0)	-	0 (0)	-	0 (0)	-	0 (0)	-	0 (0)	-	0 (0)	-	0 (0)	-	-	-	0 (0)	-	0 (0)	-	0 (0)	-	0 (0)	-	0 (0)	-	0 (0)	-	0 (0)	-	0 (0)	-	0 (0)	-	0 (0)	-	0 (0)	-	0 (0)	-	0 (0)	-	0 (0)
2-Aminophenol	2-Aminophenol	2-Aminomuconate 6-semialdehyde	2-Aminophenol 1,6-dioxygenase	ec.02.028	sp.02.078	sp.03.096	0 (0)	-	0 (0)	-	0 (0)	-	0,0022 (1)	92.105	0 (1)	92.105	0 (0)	-	0 (0)	-	-	-	0 (0)	-	0 (0)	-	0 (0)	-	0 (0)	-	0 (0)	-	0 (0)	-	0 (0)	-	0 (0)	-	0 (0)	-	0 (0)	-	0 (0)	-	0,0022 (1)	90.598	0 (1)	90.598	0 (0)
2-Aminomuconate 6-semialdehyde	2-Aminomuconate 6-semialdehyde	TCA	Multiple	ec.00.000	sp.03.096	sp.04.000	0 (0)	-	0 (0)	-	0 (0)	-	0 (0)	-	0 (0)	-	0 (0)	-	0 (0)	-	-	-	0 (0)	-	0 (0)	-	0 (0)	-	0 (0)	-	0 (0)	-	0 (0)	-	0 (0)	-	0 (0)	-	0 (0)	-	0 (0)	-	0 (0)	-	0 (0)	-	0 (0)	-	0 (0)
Phenol	Phenol	Catechol	Phenol hydroxylase (PhO)	ec.01.036	sp.01.066	sp.02.083	0,0238 (2)	93.846	0 (0)	-	0,0075 (3)	96.364	0,0157 (7)	100	0,028 (10)	100	0,0326 (20)	100	0,0261 (7)	100	-	-	0,0089 (9)	93.421	0,0108 (8)	93.421	0,0165 (13)	93.103	0,0244 (10)	93.103	0,0098 (8)	93.421	0,0314 (34)	100	0,0165 (7)	93.421	0,0073 (6)	93.421	0,0328 (11)	92.647	0,0108 (8)	93.902	0,024 (16)	92.647	0,0401 (17)	92.647	0,0378 (18)	92.647	0,064 (54)
2-Chlorobenzoate	2-Chlorobenzoate	2-Chlorocatechol	2-Chlorobenzoate 1,2-dioxygenase	ec.01.054	sp.01.044	sp.02.084	0 (0)	-	0 (0)	-	0,0025 (1)	92.105	0,0022 (1)	92.105	0 (2)	93.846	0 (0)	-	0 (0)	-	-	-	0 (0)	-	0 (0)	-	0 (0)	-	0 (0)	-	0 (0)	-	0 (0)	-	0 (0)	-	0 (0)	-	0 (0)	-	0 (0)	-	0,0025 (1)	90.598	0,0022 (1)	90.598	0 (2)	92.381	0 (0)
2-Chlorocatechol	2-Chlorocatechol	Chloromuconate	Chlorocatechol 1,2-dioxygenase	ec.02.025	sp.02.084	sp.03.107	0 (0)	-	0 (0)	-	0 (0)	-	0 (0)	-	0 (0)	-	0 (0)	-	0 (0)	-	-	-	0 (0)	-	0 (0)	-	0 (0)	-	0 (0)	-	0 (0)	-	0 (0)	-	0 (0)	-	0 (0)	-	0 (0)	-	0 (0)	-	0 (0)	-	0 (0)	-	0 (0)	-	0 (0)
Chloromuconate	Chloromuconate	TCA	Multiple	ec.00.000	sp.03.107	sp.04.000	0 (0)	-	0 (0)	-	0 (0)	-	0 (0)	-	0 (0)	-	0 (0)	-	0 (0)	-	-	-	0 (0)	-	0 (0)	-	0 (0)	-	0 (0)	-	0 (0)	-	0 (0)	-	0 (0)	-	0 (0)	-	0 (0)	-	0 (0)	-	0 (0)	-	0 (0)	-	0 (0)	-	0 (0)
Cinnamate	Cinnamate	2,3-Dihydroxycinnamate	3-Phenylpropionate dioxygenase	ec.01.065	sp.01.052	sp.01.016	0 (0)	-	0 (0)	-	0 (0)	-	0 (0)	-	0 (0)	-	0 (0)	-	0 (0)	-	-	-	0 (0)	-	0 (0)	-	0 (0)	-	0 (0)	-	0 (0)	-	0 (0)	-	0 (0)	-	0 (0)	-	0 (0)	-	0 (0)	-	0 (0)	-	0 (0)	-	0 (0)	-	0 (0)
2,3-Dihydroxycinnamate	2,3-Dihydroxycinnamate	2-Hydroxypenta-2,4-dienoate	2,3-Dihydroxyphenylpropionate 1,2-dioxygenase (Multiple)	ec.02.030	sp.01.016	sp.03.012	0 (0)	-	0 (0)	-	0,0025 (1)	92.105	0 (0)	-	0,0072 (1)	92.105	0,0033 (2)	93.846	0 (0)	-	-	-	0,003 (3)	90.909	0,0013 (1)	90.435	0,0038 (3)	90.909	0 (0)	-	0,0037 (3)	90.909	0,0018 (2)	92	0 (0)	-	0,0036 (3)	90.909	0,003 (3)	92.632	0,0013 (1)	90.598	0,0063 (4)	94.048	0 (0)	-	0,0109 (4)	94.048	0,0051 (4)
Toluene	Toluene	Benzyl alcohol	Xylene monooxygenase	ec.01.071	sp.01.070	sp.01.049	0 (0)	-	0 (0)	-	0 (0)	-	0 (0)	-	0 (0)	-	0 (0)	-	0 (0)	-	-	-	0 (0)	-	0 (0)	-	0 (0)	-	0 (0)	-	0 (0)	-	0 (0)	-	0 (0)	-	0 (0)	-	0 (0)	-	0 (0)	-	0 (0)	-	0 (0)	-	0 (0)	-	0 (0)
Xylene	Xylene	Benzyl alcohol	Xylene monooxygenase	ec.01.071	sp.01.071	sp.01.049	0 (0)	-	0 (0)	-	0 (0)	-	0 (0)	-	0 (0)	-	0 (0)	-	0 (0)	-	-	-	0 (0)	-	0 (0)	-	0 (0)	-	0 (0)	-	0 (0)	-	0 (0)	-	0 (0)	-	0 (0)	-	0 (0)	-	0 (0)	-	0 (0)	-	0 (0)	-	0 (0)	-	0 (0)
Benzyl alcohol	Benzyl alcohol	TCA	Multiple	ec.00.000	sp.01.049	sp.04.000	0 (0)	-	0 (0)	-	0 (0)	-	0 (0)	-	0 (0)	-	0 (0)	-	0 (0)	-	-	-	0 (0)	-	0 (0)	-	0 (0)	-	0 (0)	-	0 (0)	-	0 (0)	-	0 (0)	-	0 (0)	-	0 (0)	-	0 (0)	-	0 (0)	-	0 (0)	-	0 (0)	-	0 (0)
Toluene	Toluene	Toluene-cis-dihydrodiol	Toluene dioxygenase	ec.01.070	sp.01.070	sp.01.022	0,0238 (2)	93.846	0 (0)	-	0,015 (6)	100	0,0135 (6)	100	0,0843 (12)	100	0,0441 (27)	100	0,0074 (2)	93.846	-	-	0,0506 (51)	100	0,0632 (47)	100	0,0545 (43)	100	0,0366 (15)	93.103	0,0489 (40)	100	0,0277 (30)	100	0,0682 (29)	100	0,0316 (26)	96.97	0,0744 (53)	100	0,0632 (47)	100	0,0695 (49)	100	0,05 (21)	96.154	0,1331 (52)	100	0,0717 (57)
Toluene-cis-dihydrodiol	Toluene-cis-dihydrodiol	3-Methylcatechol	Multiple	ec.00.000	sp.01.022	sp.01.031	0 (0)	-	0 (0)	-	0 (0)	-	0 (0)	-	0 (0)	-	0 (0)	-	0 (0)	-	-	-	0 (0)	-	0 (0)	-	0 (0)	-	0 (0)	-	0 (0)	-	0 (0)	-	0 (0)	-	0 (0)	-	0 (0)	-	0 (0)	-	0 (0)	-	0 (0)	-	0 (0)	-	0 (0)
Toluene	Toluene	Benzylsuccinate	Benzyl succinate synthase	ec.01.040	sp.01.070	sp.01.041	0 (0)	-	0,0341 (2)	93.846	0,005 (2)	93.846	0 (0)	-	0 (2)	93.846	0 (0)	-	0 (0)	-	-	-	0,0109 (11)	93.103	0,0067 (5)	93.421	0,0076 (6)	93.421	0,0122 (5)	93.421	0,0086 (7)	93.421	0,0065 (7)	93.421	0,0071 (3)	90.909	0,0206 (17)	93.103	0,0109 (11)	92.647	0,0409 (7)	93.902	0,0126 (8)	93.902	0,0122 (5)	93.902	0,0086 (9)	93.902	0,0065 (7)
Benzylsuccinate	Benzylsuccinate	Benzoyl-CoA	Benzoyl-CoA lyase	ec.00.001	sp.01.041	sp.01.047	0 (0)	-	0 (0)	-	0 (0)	-	0 (0)	-	0 (0)	-	0 (0)	-	0 (0)	-	-	-	0 (0)	-	0 (0)	-	0 (0)	-	0 (0)	-	0 (0)	-	0 (0)	-	0 (0)	-	0 (0)	-	0 (0)	-	0 (0)	-	0 (0)	-	0 (0)	-	0 (0)	-	0 (0)
Benzoyl-CoA	Benzoyl-CoA	TCA	Multiple	ec.00.000	sp.01.047	sp.04.000	0 (0)	-	0 (0)	-	0 (0)	-	0 (0)	-	0 (0)	-	0 (0)	-	0 (0)	-	-	-	0 (0)	-	0 (0)	-	0 (0)	-	0 (0)	-	0 (0)	-	0 (0)	-	0 (0)	-	0 (0)	-	0 (0)	-	0 (0)	-	0 (0)	-	0 (0)	-	0 (0)	-	0 (0)
Ibuprofen	Ibuprofen	Ibuprofen-CoA	Ibuprofen-CoA lyase	ec.00.001	sp.01.054	sp.02.091	0 (0)	-	0 (0)	-	0 (0)	-	0 (0)	-	0 (0)	-	0 (0)	-	0 (0)	-	-	-	0 (0)	-	0 (0)	-	0 (0)	-	0 (0)	-	0 (0)	-	0 (0)	-	0 (0)	-	0 (0)	-	0 (0)	-	0 (0)	-	0 (0)	-	0 (0)	-	0 (0)	-	0 (0)
Ibuprofen-CoA	Ibuprofen-CoA	cis-1,2-Diol-2-hydroibuprofen-CoA	Ibuprofen-CoA dioxygenase	ec.02.058	sp.02.091	sp.03.110	0 (0)	-	0 (0)	-	0 (0)	-	0 (0)	-	0 (0)	-	0 (0)	-	0 (0)	-	-	-	0 (0)	-	0 (0)	-	0 (0)	-	0 (0)	-	0 (0)	-	0 (0)	-	0 (0)	-	0 (0)	-	0 (0)	-	0 (0)	-	0 (0)	-	0 (0)	-	0 (0)	-	0 (0)
cis-1,2-Diol-2-hydroibuprofen-CoA	cis-1,2-Diol-2-hydroibuprofen-CoA	TCA	Multiple	ec.00.000	sp.03.110	sp.04.000	0 (0)	-	0 (0)	-	0 (0)	-	0 (0)	-	0 (0)	-	0 (0)	-	0 (0)	-	-	-	0 (0)	-	0 (0)	-	0 (0)	-	0 (0)	-	0 (0)	-	0 (0)	-	0 (0)	-	0 (0)	-	0 (0)	-	0 (0)	-	0 (0)	-	0 (0)	-	0 (0)	-	0 (0)
Cholesterol / sterol	Cholesterol / sterol	Cholesterol / sterol intermediate	Cholesteril-steroid dioxygenase	ec.02.072	sp.02.085	sp.03.116	0 (0)	-	0 (0)	-	0,0025 (1)	92.105	0,0045 (2)	93.846	0 (3)	96.364	0 (0)	-	0,0074 (2)	93.846	-	-	0,0059 (6)	93.421	0,0054 (4)	92.405	0,0038 (3)	90.909	0,0024 (1)	90.435	0,0037 (3)	90.909	0,0028 (3)	90.909	0,0071 (3)	90.909	0,0036 (3)	90.909	0,0059 (6)	93.902	0,0054 (4)	94.048	0,0063 (4)	94.048	0,0069 (3)	92.632	0,0037 (6)	93.902	0,0028 (3)
Cholesterol / sterol intermediate	Cholesterol / sterol intermediate	TCA	Multiple	ec.00.000	sp.03.116	sp.04.000	0 (0)	-	0 (0)	-	0 (0)	-	0 (0)	-	0 (0)	-	0 (0)	-	0 (0)	-	-	-	0 (0)	-	0 (0)	-	0 (0)	-	0 (0)	-	0 (0)	-	0 (0)	-	0 (0)	-	0 (0)	-	0 (0)	-	0 (0)	-	0 (0)	-	0 (0)	-	0 (0)	-	0 (0)
Abietane diterpenoid	Abietane diterpenoid	Abietane diterpenoid intermediate (abietic acid / pallustric acid)	Diterpenoid dioxygenase	ec.01.019	sp.02.081	sp.03.115	0 (0)	-	0 (0)	-	0 (0)	-	0 (0)	-	0 (0)	-	0 (0)	-	0 (0)	-	-	-	0 (0)	-	0 (0)	-	0 (0)	-	0 (0)	-	0 (0)	-	0 (0)	-	0 (0)	-	0 (0)	-	0 (0)	-	0 (0)	-	0 (0)	-	0 (0)	-	0 (0)	-	0 (0)
Abietane diterpenoid intermediate (abietic acid / pallustric acid)	Abietane diterpenoid intermediate (abietic acid / pallustric acid)	TCA	Multiple	ec.00.000	sp.03.115	sp.04.000	0 (0)	-	0 (0)	-	0 (0)	-	0 (0)	-	0 (0)	-	0 (0)	-	0 (0)	-	-	-	0 (0)	-	0 (0)	-	0 (0)	-	0 (0)	-	0 (0)	-	0 (0)	-	0 (0)	-	0 (0)	-	0 (0)	-	0 (0)	-	0 (0)	-	0 (0)	-	0 (0)	-	0 (0)
Tetralin	Tetralin	cis-1,2-Dihydroxy-1,2,5,6,7,8-hexahydronaphthalene	Tetralin dioxygenase	ec.01.069	sp.01.069	sp.01.045	0 (0)	-	0 (0)	-	0 (0)	-	0 (0)	-	0 (0)	-	0 (0)	-	0 (0)	-	-	-	0 (0)	-	0 (0)	-	0 (0)	-	0 (0)	-	0 (0)	-	0 (0)	-	0 (0)	-	0 (0)	-	0 (0)	-	0 (0)	-	0 (0)	-	0 (0)	-	0 (0)	-	0 (0)
cis-1,2-Dihydroxy-1,2,5,6,7,8-hexahydronaphthalene	cis-1,2-Dihydroxy-1,2,5,6,7,8-hexahydronaphthalene	TCA	Multiple	ec.00.000	sp.01.045	sp.04.000	0 (0)	-	0 (0)	-	0 (0)	-	0 (0)	-	0 (0)	-	0 (0)	-	0 (0)	-	-	-	0 (0)	-	0 (0)	-	0 (0)	-	0 (0)	-	0 (0)	-	0 (0)	-	0 (0)	-	0 (0)	-	0 (0)	-	0 (0)	-	0 (0)	-	0 (0)	-	0 (0)	-	0 (0)
Quinoline	Quinoline	2-Oxo-1,2-dihydroquinoline	Quinoline 2-oxidoreductase	ec.00.001	sp.01.062	sp.01.015	0 (0)	-	0 (0)	-	0 (0)	-	0 (0)	-	0 (0)	-	0 (0)	-	0 (0)	-	-	-	0 (0)	-	0 (0)	-	0 (0)	-	0 (0)	-	0 (0)	-	0 (0)	-	0 (0)	-	0 (0)	-	0 (0)	-	0 (0)	-	0 (0)	-	0 (0)	-	0 (0)	-	0 (0)
2-Oxo-1,2-dihydroquinoline	2-Oxo-1,2-dihydroquinoline	8-Hydroxy-2-oxo-1,2-dihydroquinoline	2-Oxo-1,2-dihydro-quinoline monoxygenase (1-Oxo-2,3-Dihydroquinoline monooxygenase / 2-Oxo-1,2-dihydro-quinoline dioxygenase)	ec.01.041	sp.01.015	sp.01.033	0 (0)	-	0 (0)	-	0 (0)	-	0,0022 (1)	92.105	0,0139 (1)	92.105	0,0049 (3)	96.364	0,0074 (2)	93.846	-	-	0,001 (1)	90.435	0,0013 (1)	90.435	0,0025 (2)	92	0 (0)	-	0,0037 (3)	90.909	9e-04 (1)	90.435	0 (0)	-	0,0012 (1)	90.435	0,001 (1)	90.598	0,0013 (1)	90.598	0,0025 (2)	92.381	0,0022 (1)	90.598	0,0176 (4)	94.048	0,0058 (4)
8-Hydroxy-2-oxo-1,2-dihydroquinoline	8-Hydroxy-2-oxo-1,2-dihydroquinoline	TCA	Multiple	ec.00.000	sp.01.033	sp.04.000	0 (0)	-	0 (0)	-	0 (0)	-	0 (0)	-	0 (0)	-	0 (0)	-	0 (0)	-	-	-	0 (0)	-	0 (0)	-	0 (0)	-	0 (0)	-	0 (0)	-	0 (0)	-	0 (0)	-	0 (0)	-	0 (0)	-	0 (0)	-	0 (0)	-	0 (0)	-	0 (0)	-	0 (0)
Orcinol	Orcinol	2,3,5-Trihydroxytoluene	Orcinol 2-monooxygenase	ec.00.001	sp.01.060	sp.02.073	0 (0)	-	0 (0)	-	0 (0)	-	0 (0)	-	0 (0)	-	0 (0)	-	0 (0)	-	-	-	0 (0)	-	0 (0)	-	0 (0)	-	0 (0)	-	0 (0)	-	0 (0)	-	0 (0)	-	0 (0)	-	0 (0)	-	0 (0)	-	0 (0)	-	0 (0)	-	0 (0)	-	0 (0)
2,3,5-Trihydroxytoluene	2,3,5-Trihydroxytoluene	2,4,6-Trioxoheptanoate	2,3,5-Trihydroxytoluene-1,2-dioxygenase	ec.02.013	sp.02.073	sp.03.094	0 (0)	-	0 (0)	-	0 (0)	-	0,0022 (1)	92.105	0,007 (1)	92.105	0 (0)	-	0 (0)	-	-	-	0,003 (3)	90.909	0,0013 (1)	90.435	0,0013 (1)	90.435	0 (0)	-	0 (0)	-	0 (0)	-	0 (0)	-	0,0012 (1)	90.435	0,003 (3)	92.632	0,0013 (1)	90.598	0,0013 (1)	90.598	0,0022 (1)	90.598	0,007 (1)	90.598	0 (0)
2,4,6-Trioxoheptanoate	2,4,6-Trioxoheptanoate	TCA	Multiple	ec.00.000	sp.03.094	sp.04.000	0 (0)	-	0 (0)	-	0 (0)	-	0 (0)	-	0 (0)	-	0 (0)	-	0 (0)	-	-	-	0 (0)	-	0 (0)	-	0 (0)	-	0 (0)	-	0 (0)	-	0 (0)	-	0 (0)	-	0 (0)	-	0 (0)	-	0 (0)	-	0 (0)	-	0 (0)	-	0 (0)	-	0 (0)
3-Phenoxybenzoate	3-Phenoxybenzoate	Phenol	Phenoxybenzoate dioxygenase	ec.01.064	sp.01.024	sp.01.066	0 (0)	-	0 (0)	-	0 (0)	-	0 (0)	-	0 (0)	-	0,0016 (1)	92.105	0 (0)	-	-	-	0,001 (1)	90.435	0 (0)	-	0 (0)	-	0,0024 (1)	90.435	0 (0)	-	0,0018 (2)	92	0,0024 (1)	90.435	0 (0)	-	0,001 (1)	90.598	0 (0)	-	0 (0)	-	0,0024 (1)	90.598	0 (0)	-	0,0035 (3)
3-Chlorobenzoate	3-Chlorobenzoate	3-Chlorocatechol	3-Chlorobenzoate 1,2-dioxygenase	ec.01.045	sp.01.019	sp.02.084	0 (0)	-	0 (0)	-	0,0025 (1)	92.105	0,0022 (1)	92.105	0,0035 (2)	93.846	0,0033 (2)	93.846	0,0074 (2)	93.846	-	-	0 (0)	-	0,0013 (1)	90.435	0,0013 (1)	90.435	0,0049 (2)	92	0,0012 (1)	90.435	0,0055 (6)	93.421	0 (0)	-	0,0012 (1)	90.435	0 (0)	-	0,0013 (1)	90.598	0,0038 (2)	92.381	0,0071 (3)	92.632	0,0047 (3)	92.632	0,0088 (8)
3-Chlorocatechol	3-Chlorocatechol	Chloromuconate	Chlorocatechol 1,2-dioxygenase	ec.02.025	sp.02.084	sp.03.107	0 (0)	-	0 (0)	-	0 (0)	-	0 (0)	-	0 (0)	-	0 (0)	-	0 (0)	-	-	-	0 (0)	-	0 (0)	-	0 (0)	-	0 (0)	-	0 (0)	-	0 (0)	-	0 (0)	-	0 (0)	-	0 (0)	-	0 (0)	-	0 (0)	-	0 (0)	-	0 (0)	-	0 (0)
2,4-Dichlorophenoxyacetic acid	2,4-Dichlorophenoxyacetic acid	2,4-Chlorophenol	2,4-Dichlorophenoxyacetic acid dioxygenase	ec.01.044	sp.01.008	sp.01.018	0 (0)	-	0 (0)	-	0 (0)	-	0 (0)	-	0 (0)	-	0 (0)	-	0 (0)	-	-	-	0 (0)	-	0 (0)	-	0 (0)	-	0 (0)	-	0 (0)	-	0 (0)	-	0 (0)	-	0 (0)	-	0 (0)	-	0 (0)	-	0 (0)	-	0 (0)	-	0 (0)	-	0 (0)
2,4-Chlorophenol	2,4-Chlorophenol	2-Chloromaleylacetic acid	Multiple	ec.00.000	sp.01.018	sp.03.006	0 (0)	-	0 (0)	-	0 (0)	-	0 (0)	-	0 (0)	-	0 (0)	-	0 (0)	-	-	-	0 (0)	-	0 (0)	-	0 (0)	-	0 (0)	-	0 (0)	-	0 (0)	-	0 (0)	-	0 (0)	-	0 (0)	-	0 (0)	-	0 (0)	-	0 (0)	-	0 (0)	-	0 (0)
2-Chloromaleylacetic acid	2-Chloromaleylacetic acid	TCA	Multiple	ec.00.000	sp.03.006	sp.04.000	0 (0)	-	0 (0)	-	0 (0)	-	0 (0)	-	0 (0)	-	0 (0)	-	0 (0)	-	-	-	0 (0)	-	0 (0)	-	0 (0)	-	0 (0)	-	0 (0)	-	0 (0)	-	0 (0)	-	0 (0)	-	0 (0)	-	0 (0)	-	0 (0)	-	0 (0)	-	0 (0)	-	0 (0)
2,4,5-Trichlorophenoxyacetic acid	2,4,5-Trichlorophenoxyacetic acid	2,4,5-Trichlorophenol / 4-Chlorocatechol / Chlorohydroquinone	2,4,5-Trichlorophenoxyacetic oxygenase	ec.01.043	sp.01.007	sp.01.025	0 (0)	-	0 (0)	-	0 (0)	-	0 (0)	-	0 (0)	-	0 (0)	-	0 (0)	-	-	-	0 (0)	-	0 (0)	-	0 (0)	-	0 (0)	-	0 (0)	-	0 (0)	-	0 (0)	-	0 (0)	-	0 (0)	-	0 (0)	-	0 (0)	-	0 (0)	-	0 (0)	-	0 (0)
2,4,5-Trichlorophenol / 4-Chlorocatechol / Chlorohydroquinone	2,4,5-Trichlorophenol / 4-Chlorocatechol / Chlorohydroquinone	TCA	Multiple	ec.00.000	sp.01.025	sp.04.000	0 (0)	-	0 (0)	-	0 (0)	-	0 (0)	-	0 (0)	-	0 (0)	-	0 (0)	-	-	-	0 (0)	-	0 (0)	-	0 (0)	-	0 (0)	-	0 (0)	-	0 (0)	-	0 (0)	-	0 (0)	-	0 (0)	-	0 (0)	-	0 (0)	-	0 (0)	-	0 (0)	-	0 (0)
Benzoate	Benzoate	Catechol	Benzoate 1,2-dioxygenase (multiple)	ec.01.051	sp.01.039	sp.02.083	0 (0)	-	0 (0)	-	0,005 (2)	93.846	0,009 (4)	96	0,0628 (6)	100	0,0114 (7)	100	0,0606 (11)	100	-	-	0,0208 (21)	95.652	0,0229 (17)	93.103	0,0266 (21)	95.652	0,0171 (7)	93.421	0,0244 (20)	95.652	0,0129 (14)	93.103	0,0188 (8)	93.421	0,0158 (13)	93.103	0,0208 (21)	96.154	0,0229 (17)	92.647	0,0316 (23)	96.154	0,026 (11)	92.647	0,0873 (26)	97.727	0,0243 (21)
2-Chlorobenzoate	2-Chlorobenzoate	Catechol	2-Chlorobenzoate 1,2-dioxygenase	ec.01.054	sp.01.044	sp.02.083	0 (0)	-	0 (0)	-	0,0025 (1)	92.105	0,0022 (1)	92.105	0 (2)	93.846	0 (0)	-	0 (0)	-	-	-	0 (0)	-	0 (0)	-	0 (0)	-	0 (0)	-	0 (0)	-	0 (0)	-	0 (0)	-	0 (0)	-	0 (0)	-	0 (0)	-	0,0025 (1)	90.598	0,0022 (1)	90.598	0 (2)	92.381	0 (0)
Biphenyl	Biphenyl	Biphenyl-2-3-diol	Biphenyl 2,3-dioxygenase (multiple)	ec.01.052	sp.01.042	sp.01.051	0 (0)	-	0 (0)	-	0 (0)	-	0 (0)	-	0 (0)	-	0 (0)	-	0 (0)	-	-	-	0 (0)	-	0 (0)	-	0 (0)	-	0 (0)	-	0 (0)	-	0 (0)	-	0 (0)	-	0 (0)	-	0 (0)	-	0 (0)	-	0 (0)	-	0 (0)	-	0 (0)	-	0 (0)
Biphenyl-2-3-diol	Biphenyl-2-3-diol	Benzoate	Biphenyl-2,3-diol 1,2-dioxygenase or 2,3-Dihydroxybiphenyl 1,2-dioxygenase (multiple)	ec.01.016	sp.01.051	sp.01.039	0,0238 (2)	93.846	0 (0)	-	0,0299 (12)	100	0,0247 (11)	100	0,0423 (23)	100	0,0212 (13)	100	0,0968 (26)	100	-	-	0,0268 (27)	100	0,0296 (22)	95.652	0,038 (30)	100	0,039 (16)	93.103	0,0257 (21)	95.652	0,0424 (46)	100	0,0541 (23)	95.652	0,0194 (16)	93.103	0,0506 (29)	100	0,0296 (22)	96.154	0,068 (42)	100	0,0637 (27)	97.727	0,068 (44)	100	0,0636 (59)
Benzene	Benzene	cis-1,2-Dihydrobenzene-1,2-diol	Benzene dioxygenase (Ben)	ec.01.050	sp.01.038	sp.01.048	0 (0)	-	0 (0)	-	0,015 (6)	100	0,0022 (1)	92.105	0,0662 (7)	100	0,0441 (27)	100	0,0074 (2)	93.846	-	-	0,0506 (51)	100	0,0632 (47)	100	0,0545 (43)	100	0,0366 (15)	93.103	0,0489 (40)	100	0,0277 (30)	100	0,0682 (29)	100	0,0316 (26)	96.97	0,0506 (51)	100	0,0632 (47)	100	0,0695 (49)	100	0,0388 (16)	92.647	0,1151 (47)	100	0,0717 (57)
cis-1,2-Dihydrobenzene-1,2-diol	cis-1,2-Dihydrobenzene-1,2-diol	Catechol	Multiple	ec.00.000	sp.01.048	sp.02.083	0 (0)	-	0 (0)	-	0 (0)	-	0 (0)	-	0 (0)	-	0 (0)	-	0 (0)	-	-	-	0 (0)	-	0 (0)	-	0 (0)	-	0 (0)	-	0 (0)	-	0 (0)	-	0 (0)	-	0 (0)	-	0 (0)	-	0 (0)	-	0 (0)	-	0 (0)	-	0 (0)	-	0 (0)
3-Oxoadipate	3-Oxoadipate	TCA	Multiple	ec.00.000	sp.03.113	sp.04.000	0 (0)	-	0 (0)	-	0 (0)	-	0 (0)	-	0 (0)	-	0 (0)	-	0 (0)	-	-	-	0 (0)	-	0 (0)	-	0 (0)	-	0 (0)	-	0 (0)	-	0 (0)	-	0 (0)	-	0 (0)	-	0 (0)	-	0 (0)	-	0 (0)	-	0 (0)	-	0 (0)	-	0 (0)
Phthalate	Phthalate	Protocatechuate	Phthalate dioxygenase (multple) (OphA)	ec.01.066	sp.01.065	sp.02.092	0 (0)	-	0 (0)	-	0,015 (6)	100	0,0202 (9)	100	0,0035 (15)	100	0,0196 (12)	100	0,0223 (6)	100	-	-	0,0159 (16)	93.103	0,0161 (12)	93.103	0,0114 (9)	93.421	0,0073 (3)	90.909	0,0171 (14)	93.103	0,0184 (20)	95.652	0,0282 (12)	93.103	0,0146 (12)	93.103	0,0159 (16)	92.647	0,0161 (12)	92.647	0,0264 (15)	92.647	0,0275 (12)	92.647	0,0206 (29)	100	0,038 (32)
Protocatechuate	Protocatechuate	2-Hydroxy-4-carboxymuconate-6-semialdehyde	Protocatechuate 4,5-dioxygenase	ec.02.034	sp.02.092	sp.03.099	0 (0)	-	0 (0)	-	0,01 (4)	96	0,0022 (1)	92.105	0,0178 (5)	100	0,0114 (7)	100	0,0459 (6)	100	-	-	0,0159 (16)	93.103	0,0161 (12)	93.103	0,0089 (7)	93.421	0,0122 (5)	93.421	0,0134 (11)	93.103	0,0111 (12)	93.103	0,0118 (5)	93.421	0,0146 (12)	93.103	0,0159 (16)	92.647	0,0161 (12)	92.647	0,0189 (11)	92.647	0,0144 (6)	93.902	0,0312 (16)	92.647	0,0225 (19)
2-Hydroxy-4-carboxymuconate-6-semialdehyde	2-Hydroxy-4-carboxymuconate-6-semialdehyde	TCA	Multiple	ec.00.000	sp.03.099	sp.04.000	0 (0)	-	0 (0)	-	0 (0)	-	0 (0)	-	0 (0)	-	0 (0)	-	0 (0)	-	-	-	0 (0)	-	0 (0)	-	0 (0)	-	0 (0)	-	0 (0)	-	0 (0)	-	0 (0)	-	0 (0)	-	0 (0)	-	0 (0)	-	0 (0)	-	0 (0)	-	0 (0)	-	0 (0)
Protocatechuate	Protocatechuate	3-Carboxy-cis,cis-muconate	Protocatechuate 3,4-dioxygenase	ec.02.027	sp.02.092	sp.03.104	0 (0)	-	0 (0)	-	0,0025 (1)	92.105	0,009 (4)	96	0,0212 (5)	100	0,0163 (10)	100	0,0341 (6)	100	-	-	0,0079 (8)	93.421	0,0135 (10)	93.103	0,0139 (11)	93.103	0,0146 (6)	93.421	0,011 (9)	93.421	0,0175 (19)	93.103	0,0259 (11)	93.103	0,0097 (8)	93.421	0,0079 (8)	93.902	0,0135 (10)	92.647	0,0164 (12)	92.647	0,0236 (10)	92.647	0,0322 (14)	92.647	0,0338 (29)
3-Carboxy-cis,cis-muconate	3-Carboxy-cis,cis-muconate	TCA	Carboxymuconate cycloisomerase	ec.03.037	sp.03.104	sp.04.000	0,0238 (2)	93.846	0,0171 (1)	92.105	0,0524 (21)	100	0,0719 (32)	100	0,0534 (53)	100	0,0261 (16)	100	0,0447 (12)	100	-	-	0,1081 (109)	100	0,1009 (75)	100	0,1179 (93)	100	0,1048 (43)	100	0,0929 (76)	100	0,1236 (134)	100	0,1364 (58)	100	0,0935 (77)	100	0,1319 (111)	100	0,118 (76)	100	0,1703 (114)	100	0,1767 (75)	100	0,1463 (129)	100	0,1497 (150)
Terephthalate	Terephthalate	Protocatechuate	Terephthalate dioxygenase	ec.01.068	sp.01.068	sp.02.092	0 (0)	-	0 (0)	-	0 (0)	-	0 (0)	-	0 (0)	-	0 (0)	-	0 (0)	-	-	-	0 (0)	-	0 (0)	-	0 (0)	-	0 (0)	-	0 (0)	-	0 (0)	-	0 (0)	-	0 (0)	-	0 (0)	-	0 (0)	-	0 (0)	-	0 (0)	-	0 (0)	-	0 (0)
2,4'-Dihydroxyacetophenone	2,4'-Dihydroxyacetophenone	4-Hydroxybenzoate	Multiple	ec.00.000	sp.01.026	sp.01.028	0 (0)	-	0 (0)	-	0 (0)	-	0 (0)	-	0 (0)	-	0 (0)	-	0 (0)	-	-	-	0 (0)	-	0 (0)	-	0 (0)	-	0 (0)	-	0 (0)	-	0 (0)	-	0 (0)	-	0 (0)	-	0 (0)	-	0 (0)	-	0 (0)	-	0 (0)	-	0 (0)	-	0 (0)
p-Cresol	p-Cresol	4-Hydroxybenzoate	Multiple	ec.00.000	sp.01.061	sp.01.028	0 (0)	-	0 (0)	-	0 (0)	-	0 (0)	-	0 (0)	-	0 (0)	-	0 (0)	-	-	-	0 (0)	-	0 (0)	-	0 (0)	-	0 (0)	-	0 (0)	-	0 (0)	-	0 (0)	-	0 (0)	-	0 (0)	-	0 (0)	-	0 (0)	-	0 (0)	-	0 (0)	-	0 (0)
4-Hydroxybenzoate	4-Hydroxybenzoate	Protocatechuate	4-hydroxybenzoate 3-monooxygenase (PcaK)	ec.01.022	sp.01.028	sp.02.092	0 (0)	-	0 (0)	-	0,0125 (5)	100	0,009 (4)	96	0,0422 (9)	100	0,0261 (16)	100	0,0529 (10)	100	-	-	0,0278 (28)	100	0,0283 (21)	95.652	0,0279 (22)	95.652	0,0171 (7)	93.421	0,0257 (21)	95.652	0,0249 (27)	100	0,0376 (16)	93.103	0,0291 (24)	95.652	0,0278 (28)	100	0,0283 (21)	96.154	0,0404 (27)	97.727	0,026 (11)	92.647	0,0679 (30)	100	0,051 (43)
Isophthalate	Isophthalate	Protocatechuate	Isophthalate dioxygenase	ec.01.060	sp.01.056	sp.02.092	0 (0)	-	0 (0)	-	0 (0)	-	0 (0)	-	0 (0)	-	0,0016 (1)	92.105	0,0037 (1)	92.105	-	-	0,002 (2)	92	0,0013 (1)	90.435	0,0025 (2)	92	0 (0)	-	0,0024 (2)	92	9e-04 (1)	90.435	0,0024 (1)	90.435	0,0012 (1)	90.435	0,002 (2)	92.381	0,0013 (1)	90.598	0,0025 (2)	92.381	0 (0)	-	0,0024 (2)	92.381	0,0026 (2)
3-Nitrobenzoate	3-Nitrobenzoate	p-Hydroxyaminobenzoate	3-Nitrobenzoate 1,2-dioxygenase	ec.01.046	sp.01.023	sp.01.021	0 (0)	-	0 (0)	-	0 (0)	-	0 (0)	-	0 (0)	-	0,0033 (2)	93.846	0,0037 (1)	92.105	-	-	0,003 (3)	90.909	0 (0)	-	0,0013 (1)	90.435	0,0073 (3)	90.909	0,0024 (2)	92	0,0083 (9)	93.421	0,0071 (3)	90.909	0,0036 (3)	90.909	0,003 (3)	92.632	0 (0)	-	0,0013 (1)	90.598	0,0073 (3)	92.632	0,0024 (2)	92.381	0,0116 (11)
p-Hydroxyaminobenzoate	p-Hydroxyaminobenzoate	Protocatechuate	3-Hydroxyanthranilic acid 3,4-dioxygenase	ec.00.001	sp.01.021	sp.02.092	0 (0)	-	0 (0)	-	0 (0)	-	0 (0)	-	0 (0)	-	0 (0)	-	0 (0)	-	-	-	0 (0)	-	0 (0)	-	0 (0)	-	0 (0)	-	0 (0)	-	0 (0)	-	0 (0)	-	0 (0)	-	0 (0)	-	0 (0)	-	0 (0)	-	0 (0)	-	0 (0)	-	0 (0)
3-Phenoxybenzoate	3-Phenoxybenzoate	Protocatechuate	Phenoxybenzoate dioxygenase	ec.01.064	sp.01.024	sp.02.092	0 (0)	-	0 (0)	-	0 (0)	-	0 (0)	-	0 (0)	-	0,0016 (1)	92.105	0 (0)	-	-	-	0,001 (1)	90.435	0 (0)	-	0 (0)	-	0,0024 (1)	90.435	0 (0)	-	0,0018 (2)	92	0,0024 (1)	90.435	0 (0)	-	0,001 (1)	90.598	0 (0)	-	0 (0)	-	0,0024 (1)	90.598	0 (0)	-	0,0035 (3)
4-Methyl-o-phthalate	4-Methyl-o-phthalate	Protocatechuate	Aromatic demethylase	ec.01.049	sp.01.040	sp.02.092	0 (0)	-	0 (0)	-	0 (0)	-	0 (0)	-	0,0035 (0)	-	0,0033 (2)	93.846	0,0074 (2)	93.846	-	-	0,001 (1)	90.435	0,0013 (1)	90.435	0,0013 (1)	90.435	0,0024 (1)	90.435	0,0024 (2)	92	0,0074 (8)	93.421	0,0024 (1)	90.435	0,0024 (2)	92	0,001 (1)	90.598	0,0013 (1)	90.598	0,0013 (1)	90.598	0,0024 (1)	90.598	0,0059 (2)	92.381	0,0106 (10)
PAH	PAH	PAH dihydrodiol	Multi-copper polyphenol oxidoreductase (laccase)	ec.01.074	sp.01.102	sp.02.103	0,0119 (1)	92.105	0 (0)	-	0,01 (4)	96	0,0112 (5)	100	0,039 (9)	100	0,018 (11)	100	0,0343 (5)	100	-	-	0,0258 (26)	96.97	0,0269 (20)	95.652	0,0241 (19)	93.103	0,0219 (9)	93.421	0,0257 (21)	95.652	0,0221 (24)	95.652	0,0235 (10)	93.103	0,0243 (20)	95.652	0,0377 (27)	97.727	0,0269 (20)	96.154	0,0341 (23)	96.154	0,0332 (14)	92.647	0,0646 (30)	100	0,0401 (35)
PAH dihydrodiol	PAH dihydrodiol	TCA	Multiple	ec.00.000	sp.02.103	sp.04.000	0 (0)	-	0 (0)	-	0 (0)	-	0 (0)	-	0 (0)	-	0 (0)	-	0 (0)	-	-	-	0 (0)	-	0 (0)	-	0 (0)	-	0 (0)	-	0 (0)	-	0 (0)	-	0 (0)	-	0 (0)	-	0 (0)	-	0 (0)	-	0 (0)	-	0 (0)	-	0 (0)	-	0 (0)
[truncated: 9 more columns]

## Sheet: Panel B
	Relative abundance (rel. ab.) of gene encoding enzymes for the catabolism of a given pollutant (DNA)																Relative abundance (rel. ab.) of gene encoding enzymes for the catabolism of a given pollutant (16S rRNA)																Relative abundance (rel. ab.) of gene encoding enzymes for the catabolism of a given pollutant (DNA + 16S rRNA)																Rel. ab. of gene encoding enzymes for the catabolism of a given pollutant (DNA DEEPWATER HORIZON)
	MGS-HAV		MGS-PRI		MGS-MES		MGS-MCH		MGS-BIZ		MGS-ELMAX		MGS-AQ		MGS-ELF		MGS-HAV		MGS-PRI		MGS-MES		MGS-MCH		MGS-BIZ		MGS-ELMAX		MGS-AQ		MGS-ELF		MGS-HAV		MGS-PRI		MGS-MES		MGS-MCH		MGS-BIZ		MGS-ELMAX		MGS-AQ		MGS-ELF		BM58
Pollutant	Rel. ab. (%)	Confidence (%)	Rel. ab. (%)	Confidence (%)	Rel. ab. (%)	Confidence (%)	Rel. ab. (%)	Confidence (%)	Rel. ab. (%)	Confidence (%)	Rel. ab. (%)	Confidence (%)	Rel. ab. (%)	Confidence (%)	Rel. ab. (%)	Confidence (%)	Rel. ab. (%)	Confidence (%)	Rel. ab. (%)	Confidence (%)	Rel. ab. (%)	Confidence (%)	Rel. ab. (%)	Confidence (%)	Rel. ab. (%)	Confidence (%)	Rel. ab. (%)	Confidence (%)	Rel. ab. (%)	Confidence (%)	Rel. ab. (%)	Confidence (%)	Rel. ab. (%)	Confidence (%)	Rel. ab. (%)	Confidence (%)	Rel. ab. (%)	Confidence (%)	Rel. ab. (%)	Confidence (%)	Rel. ab. (%)	Confidence (%)	Rel. ab. (%)	Confidence (%)	Rel. ab. (%)	Confidence (%)	Rel. ab. (%)	Confidence (%)	Rel. ab. (%)
Sterol	0 (0)	-	0 (0)	-	0,0025 (1)	92.105	0,0045 (2)	93.846	0 (3)	96.364	0 (0)	-	0,0074 (2)	93.846	0 (0)	-	0,0059 (6)	93.421	0,0054 (4)	92.405	0,0038 (3)	90.909	0,0024 (1)	90.435	0,0037 (3)	90.909	0,0028 (3)	90.909	0,0071 (3)	90.909	0,0036 (3)	90.909	0,0059 (6)	93.902	0,0054 (4)	94.048	0,0063 (4)	94.048	0,0069 (3)	92.632	0,0037 (6)	93.902	0,0028 (3)	92.632	0,0145 (5)	93.902	0,0036 (3)	92.632	0,0024 (2)
1-Hydroxy-2-naphthoate	0 (0)	-	0 (0)	-	0,0025 (1)	92.105	0 (0)	-	0,007 (1)	92.105	0,0033 (2)	93.846	0 (0)	-	0 (0)	-	0,0198 (20)	95.652	0,0242 (18)	93.103	0,0228 (18)	93.103	0,0268 (11)	93.103	0,022 (18)	93.103	0,0304 (33)	100	0,0259 (11)	93.103	0,0194 (16)	93.103	0,0198 (20)	96.154	0,0242 (18)	92.647	0,0253 (19)	92.647	0,0268 (11)	92.647	0,029 (19)	92.647	0,0337 (35)	100	0,0259 (11)	92.647	0,0194 (16)	92.647	0 (0)
2-Aminophenol	0 (0)	-	0 (0)	-	0 (0)	-	0,0022 (1)	92.105	0 (1)	92.105	0 (0)	-	0 (0)	-	0 (0)	-	0 (0)	-	0 (0)	-	0 (0)	-	0 (0)	-	0 (0)	-	0 (0)	-	0 (0)	-	0 (0)	-	0 (0)	-	0 (0)	-	0 (0)	-	0,0022 (1)	90.598	0 (0)	-	0 (0)	-	0 (0)	-	0 (0)	-	0,0012 (1)
2-Chlorobenzoate	0 (0)	-	0 (0)	-	0,0025 (1)	92.105	0,0022 (1)	92.105	0 (2)	93.846	0 (0)	-	0 (0)	-	0 (0)	-	0 (0)	-	0 (0)	-	0 (0)	-	0 (0)	-	0 (0)	-	0 (0)	-	0 (0)	-	0 (0)	-	0 (0)	-	0 (0)	-	0,0025 (0)	-	0,0022 (1)	90.598	0 (1)	90.598	0 (0)	-	0 (0)	-	0 (0)	-	0 (0)
1,2-Dihydroxynapthalene	0 (0)	-	0 (0)	-	0 (0)	-	0 (0)	-	0 (0)	-	0 (0)	-	0 (0)	-	0 (NA)	-	0 (0)	-	0 (0)	-	0 (0)	-	0,0024 (1)	90.435	0 (0)	-	0 (0)	-	0 (0)	-	0 (0)	-	0 (0)	-	0 (0)	-	0 (1)	90.598	0,0024 (1)	90.598	0 (2)	92.381	0 (0)	-	0 (0)	-	0 (0)	-	0 (0)
2-Maleylacetate	0 (0)	-	0 (0)	-	0,0324 (13)	100	0,0359 (16)	100	0,0599 (29)	100	0,0359 (22)	100	0,0447 (12)	100	0 (0)	-	0,1041 (105)	100	0,1103 (82)	100	0,0875 (69)	100	0,1292 (53)	100	0,1026 (84)	100	0,1024 (111)	100	0,1011 (43)	100	0,1117 (92)	100	0,1041 (105)	100	0,1103 (82)	100	0,1199 (82)	100	0,1651 (69)	100	0,1625 (113)	100	0,1383 (133)	100	0,1458 (55)	100	0,1117 (92)	100	0,0323 (27)
2-Oxo-1,2-dihydroquinoline	0 (0)	-	0 (0)	-	0 (0)	-	0,0022 (1)	92.105	0,0139 (1)	92.105	0,0049 (3)	96.364	0,0074 (2)	93.846	0 (0)	-	0,001 (1)	90.435	0,0013 (1)	90.435	0,0025 (2)	92	0 (0)	-	0,0037 (3)	90.909	9e-04 (1)	90.435	0 (0)	-	0,0012 (1)	90.435	0,001 (1)	90.598	0,0013 (1)	90.598	0,0025 (2)	92.381	0,0022 (1)	90.598	0,0176 (4)	94.048	0,0058 (4)	94.048	0,0074 (2)	92.381	0,0012 (1)	90.598	0 (0)
2,2',3-Trihydroxybiphenyl	0 (0)	-	0 (0)	-	0,005 (2)	93.846	0 (0)	-	0,0035 (2)	93.846	0 (0)	-	0 (0)	-	0 (0)	-	0,0069 (7)	93.421	0,004 (3)	90.909	0,0089 (7)	93.421	0,0073 (3)	90.909	0,0049 (4)	92.405	0,0037 (4)	92.405	0,0094 (4)	92.405	0,0049 (4)	92.405	0,0069 (7)	93.902	0,004 (3)	92.632	0,0139 (9)	93.902	0,0073 (3)	92.632	0,0084 (6)	93.902	0,0037 (4)	94.048	0,0094 (4)	94.048	0,0049 (4)	94.048	0 (0)
2,3-Dihydroxy-p-cumate	0,0238 (2)	93.846	0 (0)	-	0,005 (2)	93.846	0,009 (4)	96	0,007 (6)	100	0,0049 (3)	96.364	0,0112 (3)	96.364	0 (0)	-	0,0089 (9)	93.421	0,004 (3)	90.909	0,0101 (8)	93.421	0,0146 (6)	93.421	0,0061 (5)	93.421	0,0148 (16)	93.103	0,0141 (6)	93.421	0,0024 (2)	92	0,0328 (11)	92.647	0,004 (3)	92.632	0,0151 (10)	92.647	0,0236 (10)	92.647	0,0131 (11)	92.647	0,0196 (19)	92.647	0,0253 (9)	93.902	0,0024 (2)	92.381	0 (0)
2,3-Dihydroxycinnamate	0 (0)	-	0 (0)	-	0,0025 (1)	92.105	0 (0)	-	0,0072 (1)	92.105	0,0033 (2)	93.846	0 (0)	-	0 (0)	-	0,003 (3)	90.909	0,0013 (1)	90.435	0,0038 (3)	90.909	0 (0)	-	0,0037 (3)	90.909	0,0018 (2)	92	0 (0)	-	0,0036 (3)	90.909	0,003 (3)	92.632	0,0013 (1)	90.598	0,0063 (4)	94.048	0 (0)	-	0,0109 (4)	94.048	0,0051 (4)	94.048	0 (0)	-	0,0036 (3)	92.632	0,0024 (2)
2,3,5-Trihydroxytoluene	0 (0)	-	0 (0)	-	0 (0)	-	0,0022 (1)	92.105	0,007 (1)	92.105	0 (0)	-	0 (0)	-	0 (0)	-	0,003 (3)	90.909	0,0013 (1)	90.435	0,0013 (1)	90.435	0 (0)	-	0 (0)	-	0 (0)	-	0 (0)	-	0,0012 (1)	90.435	0,003 (3)	92.632	0,0013 (1)	90.598	0,0013 (1)	90.598	0,0022 (1)	90.598	0,007 (1)	90.598	0 (0)	-	0 (0)	-	0,0012 (1)	90.598	0 (0)
2,4,5-Trihydroxytoluene	0,0119 (1)	92.105	0 (0)	-	0,005 (2)	93.846	0 (0)	-	0,007 (2)	93.846	0,0049 (3)	96.364	0,0074 (2)	93.846	0 (0)	-	0,004 (4)	92.405	0,0027 (2)	92	0,0051 (4)	92.405	0,0049 (2)	92	0,0024 (2)	92	0,0092 (10)	93.103	0,0094 (4)	92.405	0,0012 (1)	90.435	0,0159 (5)	93.902	0,0027 (2)	92.381	0,0101 (6)	93.902	0,0049 (2)	92.381	0,0094 (4)	94.048	0,0141 (13)	92.647	0,0169 (6)	93.902	0,0012 (1)	90.598	0 (0)
3-Carboxy-cis,cis-muconate	0,0238 (2)	93.846	0,0171 (1)	92.105	0,0524 (21)	100	0,0719 (32)	100	0,0534 (53)	100	0,0261 (16)	100	0,0447 (12)	100	0 (0)	-	0,1081 (109)	100	0,1009 (75)	100	0,1179 (93)	100	0,1048 (43)	100	0,0929 (76)	100	0,1236 (134)	100	0,1364 (58)	100	0,0935 (77)	100	0,1319 (111)	100	0,118 (76)	100	0,1703 (114)	100	0,1767 (75)	100	0,1463 (129)	100	0,1497 (150)	100	0,1811 (70)	100	0,0935 (77)	100	0,0275 (23)
3-Chlorobenzoate (4-Chlorobenzoate)	0 (0)	-	0 (0)	-	0,0025 (1)	92.105	0,0022 (1)	92.105	0,0035 (2)	93.846	0,0033 (2)	93.846	0,0074 (2)	93.846	0 (0)	-	0 (0)	-	0,0013 (1)	90.435	0,0013 (1)	90.435	0,0049 (2)	92	0,0012 (1)	90.435	0,0055 (6)	93.421	0 (0)	-	0,0012 (1)	90.435	0 (0)	-	0,0013 (1)	90.598	0,0038 (2)	92.381	0,0071 (3)	92.632	0,0047 (3)	92.632	0,0088 (8)	93.902	0,0074 (2)	92.381	0,0012 (1)	90.598	0 (0)
3-Methylcatechol	0,0238 (2)	93.846	0 (0)	-	0,0624 (25)	100	0,0629 (28)	100	0,1552 (53)	100	0,0947 (58)	100	0,1071 (14)	100	0 (0)	-	0,115 (116)	100	0,1184 (88)	100	0,1255 (99)	100	0,1706 (70)	100	0,1051 (86)	100	0,1429 (155)	100	0,1952 (83)	100	0,0959 (79)	100	0,1388 (118)	100	0,1184 (88)	100	0,1879 (124)	100	0,2335 (98)	100	0,2603 (139)	100	0,2376 (213)	100	0,3023 (97)	100	0,0959 (79)	100	0,0311 (26)
3-Nitrobenzoate	0 (0)	-	0 (0)	-	0 (0)	-	0 (0)	-	0 (0)	-	0,0033 (2)	93.846	0,0037 (1)	92.105	0 (0)	-	0,003 (3)	90.909	0 (0)	-	0,0013 (1)	90.435	0,0073 (3)	90.909	0,0024 (2)	92	0,0083 (9)	93.421	0,0071 (3)	90.909	0,0036 (3)	90.909	0,003 (3)	92.632	0 (0)	-	0,0013 (1)	90.598	0,0073 (3)	92.632	0,0024 (2)	92.381	0,0116 (11)	92.647	0,0108 (4)	94.048	0,0036 (3)	92.632	0,006 (5)
3-O-Methylgallate	0 (0)	-	0 (0)	-	0 (0)	-	0 (0)	-	0 (0)	-	0 (0)	-	0 (0)	-	0 (0)	-	0 (0)	-	0 (0)	-	0 (0)	-	0 (0)	-	0 (0)	-	0 (0)	-	0 (0)	-	0 (0)	-	0 (0)	-	0 (0)	-	0 (0)	-	0 (0)	-	0 (0)	-	0 (0)	-	0 (0)	-	0 (0)	-	0,0012 (1)
3-Phenoxybenzoate	0 (0)	-	0 (0)	-	0 (0)	-	0 (0)	-	0 (0)	-	0,0016 (1)	92.105	0 (0)	-	0 (0)	-	0,001 (1)	90.435	0 (0)	-	0 (0)	-	0,0024 (1)	90.435	0 (0)	-	0,0018 (2)	92	0,0024 (1)	90.435	0 (0)	-	0,001 (1)	90.598	0 (0)	-	0 (0)	-	0,0024 (1)	90.598	0 (0)	-	0,0035 (3)	92.632	0,0024 (1)	90.598	0 (0)	-	0 (0)
3,4-Dihydroxyphenanthrene	0 (0)	-	0 (0)	-	0 (0)	-	0 (0)	-	0 (0)	-	0,0016 (0)	92.105	0 (0)	-	0 (NA)	-	0 (0)	-	0 (0)	-	0 (0)	-	0,0024 (1)	90.435	0 (0)	-	9e-04 (1)	90.435	0 (0)	-	0 (0)	-	0 (0)	-	0 (0)	-	0 (0)	-	0,0024 (1)	90.598	0 (0)	-	9e-04 (1)	90.598	0 (0)	-	0 (0)	-	0 (0)
4-Hydroxybenzoate	0 (0)	-	0 (0)	-	0,0125 (5)	100	0,009 (4)	96	0,0422 (9)	100	0,0261 (16)	100	0,0529 (10)	100	0 (0)	-	0,0278 (28)	100	0,0283 (21)	95.652	0,0279 (22)	95.652	0,0171 (7)	93.421	0,0257 (21)	95.652	0,0249 (27)	100	0,0376 (16)	93.103	0,0291 (24)	95.652	0,0278 (28)	100	0,0283 (21)	96.154	0,0404 (27)	97.727	0,026 (11)	92.647	0,0679 (30)	100	0,051 (43)	100	0,0906 (26)	97.727	0,0291 (24)	96.154	0,0048 (4)
4-Hydroxyphenylacetate	0 (0)	-	0 (0)	-	0,02 (8)	100	0,018 (8)	100	0,0494 (16)	100	0,0375 (23)	100	0,0558 (15)	100	0 (0)	-	0,0486 (49)	100	0,0484 (36)	100	0,0406 (32)	100	0,0487 (20)	95.652	0,0403 (33)	100	0,0452 (49)	100	0,0635 (27)	100	0,051 (42)	100	0,0486 (49)	100	0,0484 (36)	100	0,0605 (40)	100	0,0667 (28)	100	0,0897 (49)	100	0,0827 (72)	100	0,1193 (42)	100	0,051 (42)	100	0,0167 (14)
4-Hydroxyphenylpyruvate	0 (0)	-	0 (0)	-	0,01 (4)	96	0,0225 (10)	100	0,0108 (14)	100	0,0147 (9)	100	0,0496 (7)	100	0 (0)	-	0,0773 (78)	100	0,07 (52)	100	0,109 (86)	100	0,0999 (41)	100	0,0525 (43)	100	0,0765 (83)	100	0,1223 (52)	100	0,0547 (45)	100	0,0773 (78)	100	0,07 (52)	100	0,119 (90)	100	0,1224 (51)	100	0,0634 (57)	100	0,0912 (92)	100	0,1719 (59)	100	0,0547 (45)	100	0,0084 (7)
4-Methyl-o-phthalate	0 (0)	-	0 (0)	-	0 (0)	-	0 (0)	-	0,0035 (0)	-	0,0033 (2)	93.846	0,0074 (2)	93.846	0 (0)	-	0,001 (1)	90.435	0,0013 (1)	90.435	0,0013 (1)	90.435	0,0024 (1)	90.435	0,0024 (2)	92	0,0074 (8)	93.421	0,0024 (1)	90.435	0,0024 (2)	92	0,001 (1)	90.598	0,0013 (1)	90.598	0,0013 (1)	90.598	0,0024 (1)	90.598	0,0059 (2)	92.381	0,0106 (10)	92.647	0,0098 (3)	92.632	0,0024 (2)	92.381	0 (0)
4-Methylcatechol	0,0238 (2)	93.846	0 (0)	-	0,0624 (25)	100	0,0629 (28)	100	0,1552 (53)	100	0,0947 (58)	100	0,1071 (14)	100	0 (0)	-	0,115 (116)	100	0,1184 (88)	100	0,1255 (99)	100	0,1706 (70)	100	0,1051 (86)	100	0,1429 (155)	100	0,1952 (83)	100	0,0959 (79)	100	0,1388 (118)	100	0,1184 (88)	100	0,1879 (124)	100	0,2335 (98)	100	0,2603 (139)	100	0,2376 (213)	100	0,3023 (97)	100	0,0959 (79)	100	0,0311 (26)
Alkane	0,2504 (21)	100	0,0341 (2)	93.846	0,1921 (77)	100	0,128 (57)	100	0,6295 (134)	100	0,4325 (265)	100	0,4386 (102)	100	0 (0)	-	0,7118 (718)	100	0,7561 (562)	100	0,7377 (582)	100	0,8091 (332)	100	0,7185 (588)	100	0,8216 (891)	100	0,9548 (406)	100	0,6838 (563)	100	0,9621 (739)	100	0,7902 (564)	100	0,9298 (659)	100	0,9372 (389)	100	1,348 (722)	100	1,254 (1156)	100	1,3934 (508)	100	0,6838 (563)	100	0,2224 (186)
Anthranilate	0 (0)	-	0 (0)	-	0 (0)	-	0 (0)	-	0,007 (0)	-	0 (0)	-	0 (0)	-	0 (0)	-	0,001 (1)	90.435	0,0013 (1)	90.435	0,0013 (1)	90.435	0 (0)	-	0,0012 (1)	90.435	0 (0)	-	0 (0)	-	0 (0)	-	0,001 (1)	90.598	0,0013 (1)	90.598	0,0013 (1)	90.598	0 (0)	-	0,0082 (1)	90.598	0 (0)	-	0 (0)	-	0 (0)	-	0 (0)
Benzene	0 (0)	-	0 (0)	-	0,015 (6)	100	0,0022 (1)	92.105	0,0662 (7)	100	0,0441 (27)	100	0,0074 (2)	93.846	0 (0)	-	0,0506 (51)	100	0,0632 (47)	100	0,0545 (43)	100	0,0366 (15)	93.103	0,0489 (40)	100	0,0277 (30)	100	0,0682 (29)	100	0,0316 (26)	96.97	0,0506 (51)	100	0,0632 (47)	100	0,0695 (49)	100	0,0388 (16)	92.647	0,1151 (47)	100	0,0717 (57)	100	0,0756 (31)	100	0,0316 (26)	97.727	0,043 (36)
Benzoate	0 (0)	-	0 (0)	-	0,005 (2)	93.846	0,009 (4)	96	0,0628 (6)	100	0,0114 (7)	100	0,0606 (11)	100	0 (0)	-	0,0208 (21)	95.652	0,0229 (17)	93.103	0,0266 (21)	95.652	0,0171 (7)	93.421	0,0244 (20)	95.652	0,0129 (14)	93.103	0,0188 (8)	93.421	0,0158 (13)	93.103	0,0208 (21)	96.154	0,0229 (17)	92.647	0,0316 (23)	96.154	0,026 (11)	92.647	0,0873 (26)	97.727	0,0243 (21)	96.154	0,0794 (19)	92.647	0,0158 (13)	92.647	0 (0)
Biphenyl-2-3-diol	0,0238 (2)	93.846	0 (0)	-	0,0299 (12)	100	0,0247 (11)	100	0,0423 (23)	100	0,0212 (13)	100	0,0968 (26)	100	0 (0)	-	0,0268 (27)	100	0,0296 (22)	95.652	0,038 (30)	100	0,039 (16)	93.103	0,0257 (21)	95.652	0,0424 (46)	100	0,0541 (23)	95.652	0,0194 (16)	93.103	0,0506 (29)	100	0,0296 (22)	96.154	0,068 (42)	100	0,0637 (27)	97.727	0,068 (44)	100	0,0636 (59)	100	0,1509 (49)	100	0,0194 (16)	92.647	0,0072 (6)
Carbazole	0 (0)	-	0 (0)	-	0,005 (2)	93.846	0 (0)	-	0,0141 (2)	93.846	0,0065 (4)	96	0,0074 (2)	93.846	0 (0)	-	0,003 (3)	90.909	0,004 (3)	90.909	0,0051 (4)	92.405	0,0024 (1)	90.435	0,0037 (3)	90.909	0,0018 (2)	92	0,0024 (1)	90.435	0,0012 (1)	90.435	0,003 (3)	92.632	0,004 (3)	92.632	0,0101 (6)	93.902	0,0024 (1)	90.598	0,0177 (5)	93.902	0,0084 (6)	93.902	0,0098 (3)	92.632	0,0012 (1)	90.598	0 (0)
Catechol	0,0238 (2)	93.846	0 (0)	-	0,0774 (31)	100	0,0696 (31)	100	0,1588 (62)	100	0,1028 (63)	100	0,1183 (17)	100	0 (0)	-	0,1219 (123)	100	0,1224 (91)	100	0,1369 (108)	100	0,1852 (76)	100	0,1124 (92)	100	0,1586 (172)	100	0,207 (88)	100	0,0996 (82)	100	0,1458 (125)	100	0,1224 (91)	100	0,2142 (139)	100	0,2549 (107)	100	0,2712 (154)	100	0,2614 (235)	100	0,3252 (105)	100	0,0996 (82)	100	0,0311 (26)
Cholesterol	0 (0)	-	0 (0)	-	0,0025 (1)	92.105	0,0045 (2)	93.846	0 (3)	96.364	0 (0)	-	0,0074 (2)	93.846	0 (0)	-	0,0059 (6)	93.421	0,0054 (4)	92.405	0,0038 (3)	90.909	0,0024 (1)	90.435	0,0037 (3)	90.909	0,0028 (3)	90.909	0,0071 (3)	90.909	0,0036 (3)	90.909	0,0059 (6)	93.902	0,0054 (4)	94.048	0,0063 (4)	94.048	0,0069 (3)	92.632	0,0037 (6)	93.902	0,0028 (3)	92.632	0,0145 (5)	93.902	0,0036 (3)	92.632	0,0024 (2)
Gallate	0 (0)	-	0 (0)	-	0 (0)	-	0 (0)	-	0 (0)	-	0,0016 (1)	92.105	0 (0)	-	0 (0)	-	0,003 (3)	90.909	0,0027 (2)	92	0,0013 (1)	90.435	0,0024 (1)	90.435	0,0012 (1)	90.435	0,0018 (2)	92	0,0071 (3)	90.909	0,0024 (2)	92	0,003 (3)	92.632	0,0027 (2)	92.381	0,0013 (1)	90.598	0,0024 (1)	90.598	0,0012 (1)	90.598	0,0035 (3)	92.632	0,0071 (3)	92.632	0,0024 (2)	92.381	0 (0)
Gentisate	0 (0)	-	0 (0)	-	0,0125 (5)	100	0,0135 (6)	100	0,0283 (11)	100	0,0147 (9)	100	0,0261 (7)	100	0 (0)	-	0,1665 (168)	100	0,1776 (132)	100	0,2028 (160)	100	0,1804 (74)	100	0,1931 (158)	100	0,1734 (188)	100	0,2399 (102)	100	0,1688 (139)	100	0,1665 (168)	100	0,1776 (132)	100	0,2153 (165)	100	0,1938 (80)	100	0,2213 (169)	100	0,188 (197)	100	0,2659 (109)	100	0,1688 (139)	100	0,0299 (25)
Homogentisate	0 (0)	-	0 (0)	-	0,005 (2)	93.846	0,0135 (6)	100	0,0143 (8)	100	0,0163 (10)	100	0,0383 (5)	100	0 (0)	-	0,0069 (7)	93.421	0,0121 (9)	93.421	0,0101 (8)	93.421	0,0171 (7)	93.421	0,0098 (8)	93.421	0,0101 (11)	93.103	0,0212 (9)	93.421	0,0097 (8)	93.421	0,0069 (7)	93.902	0,0121 (9)	93.902	0,0151 (10)	92.647	0,0305 (13)	92.647	0,0241 (16)	92.647	0,0265 (21)	96.154	0,0594 (14)	92.647	0,0097 (8)	93.902	0 (0)
Homoprotocatechuate	0,0358 (3)	96.364	0 (0)	-	0,0175 (7)	100	0,0157 (7)	100	0,0356 (14)	100	0,0294 (18)	100	0,0186 (5)	100	0 (0)	-	0,1209 (122)	100	0,1292 (96)	100	0,1305 (103)	100	0,156 (64)	100	0,1173 (96)	100	0,1402 (152)	100	0,1623 (69)	100	0,1117 (92)	100	0,1567 (125)	100	0,1292 (96)	100	0,148 (110)	100	0,1717 (71)	100	0,1529 (110)	100	0,1695 (170)	100	0,1809 (74)	100	0,1117 (92)	100	0,0239 (20)
Hydroxy alkane	0,0119 (1)	92.105	0 (0)	-	0,025 (10)	100	0,0202 (9)	100	0,0635 (19)	100	0,0294 (18)	100	0,0186 (5)	100	0 (0)	-	0,0268 (27)	100	0,0161 (12)	93.103	0,0228 (18)	93.103	0,0268 (11)	93.103	0,0244 (20)	95.652	0,0148 (16)	93.103	0,0447 (19)	93.103	0,0206 (17)	93.103	0,0387 (28)	100	0,0161 (12)	92.647	0,0478 (28)	100	0,047 (20)	96.154	0,0879 (39)	100	0,0441 (34)	100	0,0633 (24)	96.154	0,0206 (17)	92.647	0,0084 (7)
Hydroxyquinol (1,2,4-trihydroxybenzene)	0 (0)	-	0 (0)	-	0,0025 (1)	92.105	0,0022 (1)	92.105	0 (2)	93.846	0,0016 (1)	92.105	0 (0)	-	0 (0)	-	0,001 (1)	90.435	0 (0)	-	0,0013 (1)	90.435	0,0024 (1)	90.435	0,0012 (1)	90.435	0,0018 (2)	92	0 (0)	-	0,0012 (1)	90.435	0,001 (1)	90.598	0 (0)	-	0,0038 (2)	92.381	0,0047 (2)	92.381	0,0012 (3)	92.632	0,0035 (3)	92.632	0 (0)	-	0,0012 (1)	90.598	0 (0)
Isophthalate	0 (0)	-	0 (0)	-	0 (0)	-	0 (0)	-	0 (0)	-	0,0016 (1)	92.105	0,0037 (1)	92.105	0 (0)	-	0,002 (2)	92	0,0013 (1)	90.435	0,0025 (2)	92	0 (0)	-	0,0024 (2)	92	9e-04 (1)	90.435	0,0024 (1)	90.435	0,0012 (1)	90.435	0,002 (2)	92.381	0,0013 (1)	90.598	0,0025 (2)	92.381	0 (0)	-	0,0024 (2)	92.381	0,0026 (2)	92.381	0,0061 (2)	92.381	0,0012 (1)	90.598	0 (0)
Naphthalene	0,0238 (2)	93.846	0 (0)	-	0,0524 (21)	100	0,0135 (6)	100	0,1436 (27)	100	0,0718 (44)	100	0,067 (18)	100	0 (0)	-	0,0773 (78)	100	0,0874 (65)	100	0,0989 (78)	100	0,0731 (30)	100	0,077 (63)	100	0,0544 (59)	100	0,1082 (46)	100	0,0547 (45)	100	0,1012 (80)	100	0,0874 (65)	100	0,1513 (99)	100	0,0866 (36)	100	0,2206 (90)	100	0,1262 (103)	100	0,1752 (64)	100	0,0547 (45)	100	0,0634 (53)
PAH (Anthracene)	0,0119 (1)	92.105	0 (0)	-	0,01 (4)	96	0,0112 (5)	100	0,039 (9)	100	0,018 (11)	100	0,0343 (5)	100	0 (0)	-	0,0258 (26)	96.97	0,0269 (20)	95.652	0,0241 (19)	93.103	0,0219 (9)	93.421	0,0257 (21)	95.652	0,0221 (24)	95.652	0,0235 (10)	93.103	0,0243 (20)	95.652	0,0377 (27)	97.727	0,0269 (20)	96.154	0,0341 (23)	96.154	0,0332 (14)	92.647	0,0646 (30)	100	0,0401 (35)	100	0,0578 (15)	92.647	0,0243 (20)	96.154	0,0096 (8)
Phenol	0,0238 (2)	93.846	0 (0)	-	0,0075 (3)	96.364	0,0157 (7)	100	0,028 (10)	100	0,0326 (20)	100	0,0261 (7)	100	0 (0)	-	0,0089 (9)	93.421	0,0108 (8)	93.421	0,0165 (13)	93.103	0,0244 (10)	93.103	0,0098 (8)	93.421	0,0314 (34)	100	0,0165 (7)	93.421	0,0073 (6)	93.421	0,0328 (11)	92.647	0,0108 (8)	93.902	0,024 (16)	92.647	0,0401 (17)	92.647	0,0378 (18)	92.647	0,064 (54)	100	0,0425 (14)	92.647	0,0073 (6)	93.902	0,0191 (16)
Phthalate	0 (0)	-	0 (0)	-	0,015 (6)	100	0,0202 (9)	100	0,0035 (15)	100	0,0196 (12)	100	0,0223 (6)	100	0 (0)	-	0,0159 (16)	93.103	0,0161 (12)	93.103	0,0114 (9)	93.421	0,0073 (3)	90.909	0,0171 (14)	93.103	0,0184 (20)	95.652	0,0282 (12)	93.103	0,0146 (12)	93.103	0,0159 (16)	92.647	0,0161 (12)	92.647	0,0264 (15)	92.647	0,0275 (12)	92.647	0,0206 (29)	100	0,038 (32)	100	0,0506 (18)	92.647	0,0146 (12)	92.647	0,0084 (7)
Protocatechuate	0 (0)	-	0 (0)	-	0,0125 (5)	100	0,0112 (5)	100	0,039 (10)	100	0,0277 (17)	100	0,08 (12)	100	0 (0)	-	0,0238 (24)	95.652	0,0296 (22)	95.652	0,0228 (18)	93.103	0,0268 (11)	93.103	0,0244 (20)	95.652	0,0286 (31)	100	0,0376 (16)	93.103	0,0243 (20)	95.652	0,0238 (24)	96.154	0,0296 (22)	96.154	0,0353 (23)	96.154	0,038 (16)	92.647	0,0634 (30)	100	0,0563 (48)	100	0,1176 (28)	100	0,0243 (20)	96.154	0,012 (10)
Salicylate	0 (0)	-	0 (0)	-	0,0075 (3)	96.364	0,0022 (1)	92.105	0,0106 (4)	96	0 (0)	-	0 (0)	-	0 (0)	-	0,0079 (8)	93.421	0,0094 (7)	93.421	0,0101 (8)	93.421	0,0024 (1)	90.435	0,011 (9)	93.421	0,0018 (2)	92	0,0071 (3)	90.909	0,0036 (3)	90.909	0,0079 (8)	93.902	0,0094 (7)	93.902	0,0176 (11)	92.647	0,0047 (2)	92.381	0,0216 (13)	92.647	0,0018 (2)	92.381	0,0071 (3)	92.632	0,0036 (3)	92.632	0 (0)
Terephthalate	0 (0)	-	0 (0)	-	0 (0)	-	0 (0)	-	0 (0)	-	0 (0)	-	0 (0)	-	0 (0)	-	0 (0)	-	0 (0)	-	0 (0)	-	0 (0)	-	0 (0)	-	0 (0)	-	0 (0)	-	0 (0)	-	0 (0)	-	0 (0)	-	0 (0)	-	0 (0)	-	0 (0)	-	0 (0)	-	0 (0)	-	0 (0)	-	0 (0)
Toluene	0,0238 (2)	93.846	0,0341 (2)	93.846	0,02 (8)	100	0,0135 (6)	100	0,0843 (14)	100	0,0441 (27)	100	0,0074 (2)	93.846	0 (0)	-	0,0615 (62)	100	0,07 (52)	100	0,0621 (49)	100	0,0487 (20)	95.652	0,0574 (47)	100	0,0341 (37)	100	0,0753 (32)	100	0,0522 (43)	100	0,0853 (64)	100	0,1041 (54)	100	0,0821 (57)	100	0,0622 (26)	97.727	0,1417 (61)	100	0,0782 (64)	100	0,0827 (34)	100	0,0522 (43)	100	0,043 (36)
Nr of Substrates	14		3		34		32		34		35		32		0		40		38		40		38		39		40		35		39		40		38		41		42		40		40		37		39		24
Total ORFs in the metagenome (DNA +(-16S rRNA)	8388		5858		40077		44522		56406		61277		52322		0		100874		74332		78899		41031		81832		108450		42522		82337		109262		80190		118976		85553		138238		169727		94844		82337		83651
[truncated: 3 more columns]
