# Supplementary material for: Bacterial population and biodegradation potential in chronically crude oil-contaminated marine sediments are strongly linked to temperature
Source: Sci Rep. 2015 Jun 29;5:11651. doi: 10.1038/srep11651 (PMC4484246; doi:10.1038/srep11651)
Supplement: Supplementary Table S2 [file srep11651-s3.xls]

## Sheet: LC (-) total
Compound	HAV 1	HAV 2	HAV 3	MES 1	MES 2	MES 3	PRI 1	PRI 2	PRI 3	QC 10	QC 11	QC 12	QC 13	QC 14	QC 15	AQ 1	AQ 2	AQ 3	Alignment Value	CompositeSpectrum	Compound Name	CompoundAlgo	Frequency
147.902@0.20876658	1	3849	12545	12923	37722	24220	33873	1	1	29504	1	1	23819	1	36345	62698	1	1		(146.895, 2810.8916)(147.90034, 488.46082)(148.89536, 1847.9258)(128.8875, 7895.91)	147.902@0.20876658	FindByMolecularFeature	12
353.8543@0.18376051	1	16740	1	1	18173	16045	19377	24286	1	17350	1	20291	20811	20212	1	1	1	1		(352.84537, 2164.6047)(353.84323, 537.1233)(354.83963, 710.35)	353.8543@0.18376051	FindByMolecularFeature	12
165.9319@0.17267442	165636	138744	222035	104931	122439	198578	1	1	1	1	216719	105341	1	1	163231	194032	196909	107623		(390.8834, 2344.65)(391.88, 480.62)(392.8864, 3084.81)(393.8888, 781.52)(164.92613, 30456.76)(165.93431, 1439.2933)(166.92369, 10812.72)(167.93343, 1234.445)	165.9319@0.17267442	FindByMolecularFeature	12
226.9013@0.1108518	1	1	404781	378721	426524	418648	388305	385191	384253	1	380885	419137	1	248408	1	368661	1	1		(225.8941, 31238.928)(226.89696, 2280.8013)(227.89136, 10979.196)(228.89474, 1030.8029)(229.8971, 621.34)	226.9013@0.1108518	FindByMolecularFeature	13
315.7383@0.123291664	1	1	1	16471	22269	12626	1	1	1	20769	1	1	1	16189	13101	1	1	1		(314.72992, 2168.9285)(315.73096, 549.50287)(316.72314, 940.35565)	315.7383@0.123291664	FindByMolecularFeature	7
253.9095@0.19900921	1	140938	204831	1	8865	4150	122046	128931	131561	103352	101969	100938	99514	105071	104893	1	71817	63295		(312.9214, 2531.25)(252.9008, 19196.168)(253.90215, 5855.567)(254.90085, 23747.83)(255.89983, 4800.995)(256.8992, 8140.0938)(257.89905, 1349.0575)	253.9095@0.19900921	FindByMolecularFeature	15
149.9572@0.21891642	433015	424320	388329	105282	89129	84682	240238	264347	37730	220475	203877	20635	215748	280926	232924	171417	178578	166741		(344.9168, 946.27)(148.94926, 70209.016)(149.95042, 10509.757)(150.94652, 33154.652)(151.94794, 3786.127)	149.9572@0.21891642	FindByMolecularFeature	21
175.9633@0.20374657	283471	283413	279903	1	87457	87320	152891	171293	1	212751	232127	177671	201492	179734	191650	194559	201116	208896		(86.9745, 443.01)(174.95609, 77248.164)(175.96193, 3355.3198)(176.95941, 1663.6178)(177.9663, 325.04)	175.9633@0.20374657	FindByMolecularFeature	19
317.8814@0.2025886	66722	65956	22161	25022	26276	15952	41320	42054	41085	30658	36909	31167	35679	34589	41794	36755	1	38690		(694.7712, 4643.295)(695.7706, 1683.55)(696.7685, 1860.3701)(316.87338, 9082.056)(317.8759, 1626.7284)(318.8704, 5847.0127)(319.87335, 950.9339)(320.8754, 1656.3359)	317.8814@0.2025886	FindByMolecularFeature	19
401.8417@0.20416763	120896	54657	41816	1	26287	26139	60839	54733	63651	50992	60490	60578	47687	55028	1	52677	57926	50830		(802.6818, 10363.07)(803.7006, 7184.74)(460.8515, 628.29)(400.8349, 12270.273)(401.839, 2182.714)(402.83224, 7992.2935)(403.84473, 2437.67)(404.83774, 3121.5312)	401.8417@0.20416763	FindByMolecularFeature	19
159.9859@0.20567694	1080818	1103752	1055018	246201	236927	233515	934286	949594	837939	716411	708433	702002	720834	733986	844252	595148	598910	600855		(158.9787, 282710.44)(159.98001, 48659.855)(160.97707, 49417.74)(161.98193, 2866.5632)	159.9859@0.20567694	FindByMolecularFeature	21
227.9735@0.20674723	350228	339347	352904	34078	25675	29898	223165	214175	214684	173499	159885	171990	165649	160857	164286	108076	110560	110154		(454.9329, 763.05)(226.96613, 65846.91)(227.9677, 11300.168)(228.96446, 11019.506)(229.9685, 1008.8936)(230.9738, 589.06)	227.9735@0.20674723	FindByMolecularFeature	19
243.9477@0.20879963	175847	152342	182879	71164	64153	70138	179590	168553	202129	156756	165921	129609	169917	176014	163883	146966	159848	150608		(242.94054, 55115.598)(243.94205, 8793.881)(244.93933, 11040.08)(245.94458, 1354.995)(246.95181, 1297.68)	243.9477@0.20879963	FindByMolecularFeature	19
327.9089@0.21038505	1	190294	165530	1	84999	64760	180186	193144	1	177333	183539	186969	1	187201	184653	179277	182117	174574		(326.90173, 55682.73)(327.90356, 10148.832)(328.90018, 16772.898)(329.9027, 2467.3367)(330.9018, 2450.7126)	327.9089@0.21038505	FindByMolecularFeature	16
411.8706@0.21122493	1	1	213037	119508	117363	117743	246147	1	268844	227657	247629	1	255084	1	246571	249809	245731	253368		(410.86356, 71487.766)(411.86508, 13513.878)(412.86182, 26468.09)(413.86383, 4235.415)(414.86432, 5125.7363)	411.8706@0.21122493	FindByMolecularFeature	14
131.9902@0.20614378	77858	1	81149	14460	20579	22407	60224	58755	60912	48528	53242	52326	59804	60924	1	41726	46203	1		(130.98293, 23296.38)(131.98497, 3659.0217)(132.9821, 3686.2634)	131.9902@0.20614378	FindByMolecularFeature	15
439.8114@0.21851055	76006	71644	210348	132752	97718	73008	93648	1	84372	82996	90440	180242	91831	99488	99258	99399	129682	94879		(938.62866, 25577.662)(939.6477, 8197.24)(940.6425, 11537.99)(941.6414, 5556.74)(924.6324, 7790.75)(498.82617, 2039.6)(438.8037, 20002.516)(439.80844, 1552.0605)(440.80045, 13122.297)(441.80743, 1010.0435)(442.80664, 5423.7163)(443.81598, 840.71857)(444.81287, 2342.575)	439.8114@0.21851055	FindByMolecularFeature	20
355.8483@0.21905872	109275	107607	198093	168437	105941	104724	114767	111003	117650	127247	112931	118582	122374	131405	112758	108471	116359	115583		(770.7051, 25079.145)(414.86014, 4077.5967)(415.867, 963.85)(354.84143, 27860.17)(355.84576, 1491.5509)(356.8388, 15440.398)(357.84473, 1042.9857)(358.84683, 4541.1875)(359.85214, 670.518)(360.85187, 1572.1025)	355.8483@0.21905872	FindByMolecularFeature	21
271.887@0.2192744	1	93917	96221	69132	72106	69485	1	97410	106155	92663	87951	94637	86846	91945	85004	87346	82349	84826		(602.7819, 10057.02)(603.7832, 626.61)(588.7726, 1558.125)(330.89923, 1531.88)(331.9117, 530.98)(270.87967, 23147.4)(271.88297, 1160.877)(272.87732, 11048.253)(273.8821, 683.37286)(274.88565, 2403.147)	271.887@0.2192744	FindByMolecularFeature	19
607.7322@0.21826221	1	1	1	1	1	83604	68796	82561	88204	77590	91744	1	1	1	101800	101366	104551	100572		(666.7531, 4282.75)(652.7243, 1109.26)(606.7271, 19049.613)(607.7318, 1809.6832)(608.72437, 15780.168)(609.72864, 1450.5557)(610.72534, 5140.365)(611.7377, 898.33997)(612.7357, 2116.88)	607.7322@0.21826221	FindByMolecularFeature	12
523.7727@0.2184105	1	1	74391	1	105522	90570	108047	95440	93699	87541	109689	101221	107906	1	1	109625	108854	110995		(1046.5459, 3478.1)(582.792, 2344.68)(522.7648, 22849.71)(523.7691, 1808.6239)(524.7625, 16268.4375)(525.76685, 1263.39)(526.76434, 4515.861)(527.77094, 755.13574)(528.7713, 2151.22)	523.7727@0.2184105	FindByMolecularFeature	15
265.9417@0.21382025	332699	320030	333397	53494	50560	51978	236181	219285	215899	168266	185276	183731	181081	183983	188552	112662	124181	115493		(590.8979, 413.2)(264.93448, 73926.54)(265.9342, 4942.829)(266.93268, 6689.685)(267.92902, 1254.7887)	265.9417@0.21382025	FindByMolecularFeature	21
287.8611@0.22232658	54676	50581	46186	183512	195592	188317	89657	78885	1	104252	106496	104018	107982	1	106937	133467	130073	132373		(286.85367, 37084.332)(287.85904, 1581.428)(288.85144, 20598.572)(289.85413, 894.53174)(290.85544, 4251.648)(291.8465, 318.88)(292.8392, 337.51)	287.8611@0.22232658	FindByMolecularFeature	19
113.9929@0.21627422	746517	1	779089	322515	347131	325251	673069	644953	664942	590491	489797	616665	614835	589527	472619	519572	389827	393129		(112.98561, 231714.84)(113.98892, 5507.1445)(114.98867, 70151.24)	113.9929@0.21627422	FindByMolecularFeature	19
281.9163@0.21559887	1	367874	360748	293608	1	276135	393237	385436	1	380272	399280	369966	379440	378146	1	350266	346713	340756		(280.90872, 176728.7)(281.91217, 8694.305)(282.90726, 28555.162)(283.91196, 1378.8127)(284.918, 3493.9944)(285.9248, 1104.79)	281.9163@0.21559887	FindByMolecularFeature	17
365.8776@0.2155611	397162	541592	398990	343310	344226	348476	440742	448082	426894	408581	436597	1	454395	425243	439553	387912	389832	407186		(730.7392, 20629.38)(731.7413, 5108.48)(732.7372, 12156.68)(733.7389, 3422.61)(364.87042, 189255.81)(365.87384, 11694.031)(366.8686, 45798.402)(367.87207, 3061.6667)(368.87674, 7373.307)(369.88074, 1611.2719)(370.88293, 6794.32)(371.8896, 1181.96)	365.8776@0.2155611	FindByMolecularFeature	20
623.7098@0.21943913	1	1	1	1	154424	148160	48390	1	47693	50161	1	60740	62236	67638	58828	1	86484	91108		(622.70197, 21652.271)(623.7064, 2168.6528)(624.6989, 17927.072)(625.7039, 1887.379)(626.7011, 6618.079)(627.71063, 879.39777)(628.7002, 2231.1575)(629.6811, 395.44)	623.7098@0.21943913	FindByMolecularFeature	14
371.8225@0.22105882	52125	61806	68678	415679	184499	453979	98132	152800	142212	256548	112468	110183	119320	113542	101761	148968	138029	145258		(802.6566, 43366.53)(803.6735, 5418.93)(804.6634, 11414.73)(370.81564, 36669.82)(371.8215, 1965.4829)(372.81287, 22780.793)(373.8176, 1253.7966)(374.8213, 6666.871)(375.82755, 794.08826)(376.8207, 2542.702)	371.8225@0.22105882	FindByMolecularFeature	21
455.7851@0.22063024	39657	38874	42979	159586	156411	384472	51651	57637	55866	77572	115370	208419	76959	79285	72439	97889	96741	96815		(970.5866, 27137.258)(971.59564, 10252.824)(972.5934, 15283.279)(973.6086, 6189.82)(910.5618, 538.59)(454.77866, 23038.482)(455.78464, 1766.446)(456.77533, 16573.936)(457.78018, 1260.8975)(458.77985, 4885.509)(459.7855, 674.8944)(460.77975, 1633.0399)	455.7851@0.22063024	FindByMolecularFeature	21
129.9668@0.21720141	277880	290450	263057	805871	817063	834133	414690	411235	403705	486897	503699	509556	500098	476961	483438	567470	566427	573550		(128.95955, 308400.84)(129.96346, 7858.5767)(130.95966, 25143.857)(131.96182, 934.674)	129.9668@0.21720141	FindByMolecularFeature	21
297.8903@0.26490468	214856	202992	1	748982	774794	769345	337860	1	16211	426429	417144	417130	454452	1	1	519488	520165	507710		(654.7909, 3204.0947)(655.8005, 503.04)(296.8827, 262419.25)(297.88593, 12421.323)(298.8811, 65379.848)(299.88425, 3324.4138)(300.88586, 7593.372)(301.89282, 709.4675)(302.8884, 584.5)	297.8903@0.26490468	FindByMolecularFeature	17
465.8133@0.21574457	133246	1	120888	506111	1	507783	211620	1	283250	1	296043	1	314824	309792	1	326721	333021	339223		(990.6317, 14202.73)(991.6114, 6393.86)(992.6172, 5384.0)(930.61444, 9174.647)(931.6231, 4611.57)(932.6043, 6869.67)(464.80606, 155058.86)(465.8105, 10700.306)(466.8046, 58164.043)(467.80856, 4137.3286)(468.8107, 10290.962)(469.81876, 1353.5325)(470.81638, 3824.05)	465.8133@0.21574457	FindByMolecularFeature	15
213.9283@0.21630536	50604	1	60964	173100	156198	156481	78400	71930	86953	81247	94185	1	1	84649	87668	116220	1	106124		(486.8699, 2337.5283)(212.92113, 58938.594)(213.92503, 2260.3213)(214.91975, 9165.966)(215.92276, 753.23505)(216.93504, 1984.5166)	213.9283@0.21630536	FindByMolecularFeature	17
445.756@0.2270115	1	1	1	97608	49530	67921	28201	19241	1	24774	33211	1	29256	1	1	1	43542	1		(950.53094, 10118.263)(951.5547, 4542.81)(890.5053, 1918.28)(891.5111, 1872.21)(444.74866, 11261.532)(445.75256, 732.2583)(446.74594, 11682.397)(447.74887, 933.3571)(448.74518, 5375.733)(449.7456, 390.74)(450.7427, 1125.02)	445.756@0.2270115	FindByMolecularFeature	12
361.7927@0.22855057	1	1	1	142433	150420	105665	1	59034	51163	1	1	63502	63780	1	41775	1	85789	92742		(782.59595, 9189.618)(783.60046, 1159.015)(722.5718, 1186.01)(723.5866, 474.25)(360.7868, 19167.457)(361.79117, 887.9778)(362.78412, 18009.682)(363.7903, 987.2144)(364.78336, 6687.333)(365.7846, 523.98804)(366.78412, 1536.97)	361.7927@0.22855057	FindByMolecularFeature	13
971.1512@0.25326106	1	1	1	120001	102921	58215	160291	1	1	1	1	25028	1	190839	179773	1	1	120711		(1030.1609, 3560.21)(970.1337, 13518.354)(971.1451, 2342.275)(972.1316, 15336.031)(973.141, 1543.6361)(974.1294, 13039.661)(975.13434, 1399.1914)(976.12787, 10090.12)(977.13556, 1895.8683)(978.1329, 6197.393)	971.1512@0.25326106	FindByMolecularFeature	8
745.3459@0.25728488	101228	1	49511	1	78928	60962	22122	1	1	194664	1	24548	203787	1	1	3265	87830	116974		(744.3404, 6655.5176)(745.34174, 1826.806)(754.33, 5944.67)(755.3401, 1148.08)(746.33765, 12791.558)(747.3414, 2637.0935)(748.334, 14860.248)(749.3369, 2550.29)(750.3301, 11252.018)(751.3417, 1670.7051)(752.3286, 9150.897)(753.33954, 1818.1533)(726.338, 540.25)	745.3459@0.25728488	FindByMolecularFeature	11
97.9306@0.25529918	81098	85019	79427	34355	1	25413	60373	43077	41000	54596	1	59200	40726	1	40583	12131	1	35292		(96.922966, 15156.733)(97.928215, 662.8529)(98.924194, 1702.3424)	97.9306@0.25529918	FindByMolecularFeature	14
981.1419@0.26164767	3733	1	6966	56440	45547	51177	1	1	1	82266	84065	263706	274902	83929	171417	1	1	1		(980.13715, 4458.817)(981.1336, 2367.7947)(990.10486, 15221.085)(991.1266, 1768.1299)(992.10565, 11510.275)(993.115, 1803.78)(994.1198, 7494.4)(982.12854, 6393.053)(983.1342, 2693.101)(984.1186, 11228.218)(985.1276, 2284.58)(986.10956, 15975.987)(987.11914, 2789.2034)(988.10425, 17151.62)(989.1026, 3134.18)	981.1419@0.26164767	FindByMolecularFeature	11
827.2528@0.25139734	1	1	1	54721	70282	51381	1	19911	1	34231	33053	36268	31184	1	1	44540	27204	26095		(872.2486, 2047.42)(412.61862, 13310.349)(413.12088, 1599.9824)(826.2571, 5115.9336)(827.2458, 829.5)(828.255, 3167.7651)	827.2528@0.25139734	FindByMolecularFeature	13
799.3882@0.26526427	1	1	1	1	1	14508	1	1	16130	18136	1	1	22344	1	6969	1	1	1		(398.68384, 3328.8362)(399.19672, 1318.3062)	799.3882@0.26526427	FindByMolecularFeature	8
783.3176@0.30266324	1	1	1	98883	110839	91199	1	107379	37650	1	121754	128443	1	1	50603	29508	33249	84458		(828.3107, 1436.83)(828.8079, 469.65)(390.65094, 26057.76)(391.14972, 1907.0815)(782.2994, 722.0967)(783.31274, 330.11002)	783.3176@0.30266324	FindByMolecularFeature	14
747.3738@0.25117716	1	47978	47072	11967	11930	13293	33962	1	1	35114	33828	34637	33651	1	33759	1	1	1		(372.6807, 9916.321)(373.18042, 1752.3643)	747.3738@0.25117716	FindByMolecularFeature	12
230.1103@0.2624607	1	1	1	1	1	6257	1	1	60487	1	14954	1	1	20199	13130	25127	51584	19712		(519.2314, 1481.66)(520.2336, 606.21)(521.2412, 2168.8)(522.2505, 711.27)(523.2464, 1192.54)(459.2169, 2698.18)(289.1258, 1481.3817)(290.1309, 973.0)(229.10512, 3132.0222)(230.10732, 806.54004)(211.0939, 1514.13)	230.1103@0.2624607	FindByMolecularFeature	9
129.8981@0.2514893	1548175	1709474	1731314	306160	344103	237876	1183131	1188430	73618	536637	992007	1074092	1043160	923771	1056805	422801	668826	697547		(318.80765, 2030.39)(188.91, 2820.4)(128.89058, 66777.555)(129.89113, 8715.65)(130.88763, 84735.98)(131.88834, 10704.54)	129.8981@0.2514893	FindByMolecularFeature	21
228.0958@0.2612147	1	1	1	1	1	11251	13826	15440	1	13179	8408	1	16852	1	1	40307	42673	35917		(515.2087, 753.34)(287.11197, 2512.68)(288.1141, 903.96497)(273.0947, 1666.844)(274.1042, 547.29)(227.0907, 2622.946)(228.09355, 788.45996)(209.0766, 2110.685)	228.0958@0.2612147	FindByMolecularFeature	10
315.2028@0.2585495	13363	1	16953	1	11673	11158	15191	1	1	1	14439	14258	12298	1	1	1	19001	15056		(689.4162, 497.14)(374.21497, 1680.9991)(375.21838, 577.08)(376.2285, 2406.47)(314.19348, 2961.2395)(315.1945, 898.31604)	315.2028@0.2585495	FindByMolecularFeature	13
139.9267@0.27425537	1	134312	1043705	131511	117506	144888	587985	132319	31529	521360	503333	521227	603314	1	171541	500508	374802	1		(338.8678, 6857.87)(339.87003, 713.42)(340.86438, 3640.475)(341.8758, 402.04)(342.8794, 2299.8)(343.8848, 399.72)(138.91998, 38643.086)(139.92056, 6168.838)(140.91661, 37264.633)(141.91743, 4984.5386)	139.9267@0.27425537	FindByMolecularFeature	17
174.0876@0.26217124	33337	36298	34120	52299	35211	46597	43559	39546	39657	39581	46535	138126	38312	106147	64969	71136	1	232189		(393.17377, 3640.996)(394.17545, 1007.44)(395.1766, 3494.2666)(396.17297, 1256.99)(397.17816, 3511.37)(347.1639, 1656.805)(348.1641, 373.43)(349.1708, 659.94)(233.10143, 1673.9087)(234.10574, 526.12)(235.0958, 978.13)(219.0869, 2191.02)(220.0878, 527.2)(221.0795, 879.27)(173.07959, 12111.933)(174.0838, 1292.8878)(175.0843, 649.87)(155.07034, 1132.215)	174.0876@0.26217124	FindByMolecularFeature	19
361.2419@0.25866327	97560	58758	94132	110228	109462	107628	113516	113085	102458	107238	109178	93582	97495	102116	1	148353	127691	121843		(360.23462, 30628.094)(361.23758, 6837.1914)(362.23993, 1222.3699)	361.2419@0.25866327	FindByMolecularFeature	20
302.1689@0.27558765	9425	11454	1	18653	1	16125	17368	1	14305	29231	1	1	28563	26635	24111	62634	8523	71382		(649.3374, 1057.0)(361.1782, 845.62)(301.16196, 5835.1494)(302.1639, 1329.3065)(303.1705, 651.55)(283.1473, 989.03)	302.1689@0.27558765	FindByMolecularFeature	14
216.0963@0.26147625	1	1	1	15567	12404	13209	1	16791	1	1	22874	29123	16743	25672	17979	106085	1	41457		(477.19, 1369.63)(478.2111, 755.69)(431.1899, 3175.42)(432.1866, 993.92)(433.196, 2869.34)(275.10968, 2274.545)(276.1043, 571.19)(261.0933, 1224.4066)(215.09003, 5329.6772)(216.09364, 792.36786)(197.07845, 832.60004)	216.0963@0.26147625	FindByMolecularFeature	13
340.157@0.27951187	1	8524	1	1	21810	16418	1	1	1	37325	41621	7367	32986	1	1	69122	93938	97210		(339.15036, 5299.806)(340.1522, 1178.2344)(341.15347, 3374.3667)(342.15942, 1063.725)(343.17188, 3897.2366)(344.1738, 589.0)(321.1394, 1223.66)	340.157@0.27951187	FindByMolecularFeature	10
226.0572@0.26228082	11279	1	1	31237	22491	22639	24172	1	19283	1	1	20944	20991	22412	22100	37936	28994	35938		(511.12674, 564.605)(497.11597, 806.92)(498.1217, 440.0)(225.05084, 5860.622)(226.05432, 852.21857)(227.04993, 1092.9076)	226.0572@0.26228082	FindByMolecularFeature	15
126.0667@0.2642979	1	1	1	1	1	6579	1	1	1	9462	1	18380	15761	1	1	15708	23844	29299		(185.07979, 2202.5615)(186.081, 489.11)(171.06496, 3586.077)(172.0705, 661.97)(125.05946, 1393.5072)(126.0642, 342.67)	126.0667@0.2642979	FindByMolecularFeature	7
344.216@0.26741415	1	1	4972	14675	15332	17735	21263	1	12504	17307	1	21255	22056	17844	19281	28234	44593	31600		(403.22995, 1528.2233)(404.2307, 693.88)(389.2114, 2405.51)(390.2155, 823.38)(171.10052, 961.81744)(343.20758, 3756.9792)(344.21457, 918.0679)	344.216@0.26741415	FindByMolecularFeature	15
212.1036@0.26311436	1	1	1	1	1	9768	1	1	10309	33762	27668	20829	1	1	29004	59104	17191	64941		(483.2218, 1026.82)(469.2046, 1159.63)(470.2082, 543.25)(271.11563, 3356.1077)(272.1178, 1004.46204)(257.1006, 3384.9873)(258.1022, 685.47)(211.0955, 1895.3992)(212.1013, 554.755)(193.0833, 896.47)	212.1036@0.26311436	FindByMolecularFeature	10
317.2148@0.26356432	15837	1	21223	27529	28914	20831	19683	26103	23662	20811	25187	23854	24107	24737	23330	22063	25227	27436		(376.2279, 2144.6162)(377.234, 687.23)(316.20862, 5359.2397)(317.21143, 1188.8374)(318.217, 441.67)	317.2148@0.26356432	FindByMolecularFeature	20
256.1273@0.26928127	9264	1	6052	17555	25631	18896	1	22332	1	28577	1	45722	30767	28849	30358	87679	75936	19827		(571.2697, 997.4125)(572.27625, 516.695)(573.2732, 1095.005)(574.2818, 527.63)(557.25195, 808.5075)(558.2763, 424.97)(511.2479, 1050.52)(512.2487, 560.88)(513.2395, 710.92)(315.14124, 3255.953)(316.14447, 843.30664)(301.124, 2111.225)(302.12735, 697.15)(255.12099, 2301.3606)(256.1226, 760.3443)(237.1083, 1821.89)	256.1273@0.26928127	FindByMolecularFeature	15
326.1883@0.26672846	63133	58995	61239	62764	71688	71343	77444	71654	63538	80309	67959	65710	62132	68531	70312	105958	94499	99552		(325.18042, 17566.652)(326.18365, 3553.8345)(327.1781, 2166.5564)(328.1755, 725.3471)	326.1883@0.26672846	FindByMolecularFeature	21
312.1709@0.2685698	27306	1	28816	39781	40261	36441	32969	42524	32468	56552	36891	47478	36107	36962	1	90098	56451	53315		(683.3645, 720.85)(669.33936, 1739.6943)(670.3252, 670.44)(671.3372, 714.0)(311.16415, 7318.703)(312.16776, 1721.2129)(313.16187, 1999.2859)(314.1627, 664.52)	312.1709@0.2685698	FindByMolecularFeature	18
438.1937@0.26462772	7358	1	7610	16010	21655	17667	25082	1	21897	1	27304	38045	46989	1	79976	1	1	58897		(935.4008, 973.28)(875.3784, 1159.55)(483.18796, 954.6)(437.1843, 4059.9604)(438.18436, 1186.5684)(439.19116, 2142.7786)(440.19086, 817.66003)(441.1952, 1663.895)(419.1766, 5571.95)(420.1845, 1564.7)	438.1937@0.26462772	FindByMolecularFeature	13
299.9919@0.26392344	1	1	1	14718	16769	15891	1	1	1	1	1	11191	13080	16122	10423	18616	24080	15781		(644.9836, 667.35)(598.9735, 635.405)(359.00674, 979.655)(360.0243, 500.33)(298.98312, 3192.9658)(299.99097, 697.8638)(300.98105, 1754.2562)	299.9919@0.26392344	FindByMolecularFeature	11
340.2021@0.2693734	18007	1	1	1	21690	26524	1	24637	25357	1	25385	1	24556	22575	22649	35555	33664	1		(339.1934, 4607.093)(340.1962, 1219.66)(341.1905, 1855.3414)(342.1988, 681.46)	340.2021@0.2693734	FindByMolecularFeature	14
338.1447@0.2622916	13170	1	9469	17892	18152	27138	19871	27187	24994	27273	35442	35453	30746	22695	25999	56433	172490	63594		(675.2864, 657.01)(383.14056, 1637.6199)(384.1498, 505.94)(337.13583, 6519.079)(338.14023, 1440.0282)(339.1453, 2511.48)(319.1295, 4137.59)(320.1311, 1327.87)(321.1362, 6585.84)(322.1285, 1469.2)(323.1267, 6199.75)	338.1447@0.2622916	FindByMolecularFeature	18
172.0701@0.2686304	9992	10262	1	1	16681	11124	25202	15279	23124	22852	21309	1	1	15092	30118	16480	1	1		(343.133, 1408.038)(231.08398, 1797.8378)(217.0729, 1949.2)(171.06403, 2679.8018)(172.06438, 503.49332)(153.0524, 885.3)	172.0701@0.2686304	FindByMolecularFeature	13
242.1154@0.26574764	12485	1	12143	1	18590	18294	16158	22190	28023	29653	23347	18205	1	22826	27702	34366	52049	38001		(543.2478, 899.26)(529.2257, 1633.52)(530.2136, 613.16)(483.2265, 631.78)(301.12643, 1953.2272)(302.1261, 749.515)(287.11078, 1327.19)(241.10826, 4602.286)(242.1147, 722.1033)(223.09639, 1187.03)	242.1154@0.26574764	FindByMolecularFeature	15
364.1597@0.26954868	1	1	1	16822	16033	16627	18460	19368	22961	23518	34611	41054	26529	27953	30849	62427	82417	84791		(409.1583, 1513.45)(363.15262, 3945.242)(364.1573, 1076.0826)(365.15305, 2528.0166)(366.15967, 905.4214)(367.16068, 2675.58)(368.1682, 1034.54)(345.1489, 2380.86)	364.1597@0.26954868	FindByMolecularFeature	15
258.1432@0.2693734	1	1	1	21713	1	19735	14073	13619	14444	1	19163	17624	16594	28634	24234	32501	1	53523		(575.3058, 1046.91)(515.27795, 740.19)(317.15527, 2659.5068)(318.15833, 926.84393)(303.13998, 1788.7201)(304.1543, 361.65)(257.13644, 2402.8328)(258.13763, 1068.7333)(239.12422, 738.68)	258.1432@0.2693734	FindByMolecularFeature	14
188.1039@0.2723479	78045	82379	85947	103091	99342	99123	102378	110934	110410	104222	118040	96458	95694	114503	105174	149102	148713	142725		(435.2182, 1239.18)(375.19592, 1509.915)(247.11583, 2046.0469)(248.11841, 738.87)(249.111, 1059.5801)(187.09552, 25230.074)(188.09816, 3021.3752)(189.10234, 737.9666)	188.1039@0.2723479	FindByMolecularFeature	21
420.1826@0.3120975	1	1	1	23930	21630	24742	27559	29372	19631	44992	88595	3912	1	46897	1	11191	18919	71050		(885.3609, 419.04)(839.3621, 1081.07)(840.3656, 643.29)(479.1988, 1457.92)(419.17743, 4202.6426)(420.18265, 1505.1368)(421.1903, 4535.04)(422.1925, 1752.89)(423.1998, 4335.25)(401.16785, 1870.285)(402.1762, 772.08)	420.1826@0.3120975	FindByMolecularFeature	13
270.146@0.29151583	1	8530	1	21896	9729	9593	1	14978	1	11561	3451	16999	15267	18632	1	20565	24723	18317		(599.2964, 589.34247)(585.2788, 564.51)(329.1567, 1681.96)(269.13638, 2466.767)(270.13788, 663.582)	270.146@0.29151583	FindByMolecularFeature	14
286.1738@0.29940197	1	1	1	26063	23627	22832	1	22757	1	35828	9698	37582	32719	34583	34039	78417	82240	80092		(285.1679, 8456.206)(286.16806, 1855.3379)(287.1692, 1074.48)	286.1738@0.29940197	FindByMolecularFeature	13
284.1549@0.27376547	1	1	1	8527	1	7001	1	1	7087	17745	25938	23828	11177	11702	11519	64818	34496	25230		(567.2975, 586.12)(343.17325, 2626.2598)(344.1732, 559.89)(345.1824, 1004.46)(329.1557, 3064.97)(330.1562, 663.33)(283.15097, 2294.6443)(284.15152, 819.4523)(265.14377, 1572.04)(266.1455, 619.34)	284.1549@0.27376547	FindByMolecularFeature	12
173.8468@0.29507092	1165350	1118847	1166790	1068594	1104935	1117225	1251464	1250104	1091017	1200972	1349086	1326394	865212	1218359	1291468	1	1	1		(346.6901, 1553.1)(172.83942, 79477.47)(173.83978, 8542.8545)(174.83684, 75812.92)(175.83757, 8666.866)	173.8468@0.29507092	FindByMolecularFeature	18
172.0174@0.7535745	1	1	1	1	1	90665	1	1	105498	8176	136467	1	14811	160370	188449	158143	176847	363469		(171.01114, 10113.357)(172.01408, 1216.219)(173.0061, 1190.6741)	172.0174@0.7535745	FindByMolecularFeature	10
214.9677@1.798245	1	127257	1	196356	1	145060	10925	416853	6198	1	386963	213517	402827	1	1	934211	990294	38573		(213.96075, 17711.223)(214.96379, 1966.4138)(215.95683, 2216.7063)(216.95705, 445.755)	214.9677@1.798245	FindByMolecularFeature	13
174.0868@2.209191	127487	126875	1	123925	1	114462	126520	129267	103925	1	108934	121316	1	119213	108167	1	129764	105923		(173.07932, 10872.491)(174.08324, 1388.975)(175.08536, 476.32196)	174.0868@2.209191	FindByMolecularFeature	14
286.1747@2.6062698	1	1	1	14477	1	8582	19520	1	8629	7320	25258	40451	30476	33640	5902	18320	5641	10698		(285.16617, 2309.3442)(286.1679, 683.2976)	286.1747@2.6062698	FindByMolecularFeature	13
333.2105@2.3301878	18332	1	26179	1	19597	19189	8264	5909	27722	23306	18142	1	19127	6203	7079	21883	22312	21289		(332.20288, 2673.6016)(333.20538, 741.7001)(334.20517, 382.03336)	333.2105@2.3301878	FindByMolecularFeature	18
262.1377@2.5581954	19961	22054	27638	25258	1	17324	19788	20568	20655	20459	24280	17877	20557	22289	22717	19607	21159	21172		(261.13025, 3675.771)(262.13248, 691.88544)(263.12854, 549.0678)(243.12, 545.5)	262.1377@2.5581954	FindByMolecularFeature	20
331.1938@2.5096657	1	1	6011	5547	5577	8662	9967	9750	1	8153	1	1	8341	1	14003	1	1	1		(330.187, 1519.8448)(331.186, 522.81165)	331.1938@2.5096657	FindByMolecularFeature	12
188.1021@2.6241343	241061	248158	233411	267763	229540	240338	240491	219366	247112	212165	224408	216412	230241	230678	232713	237161	217242	247322		(187.09485, 34505.098)(188.09813, 3940.4163)(189.10115, 816.241)	188.1021@2.6241343	FindByMolecularFeature	21
315.2004@2.7310426	26796	21168	12644	22114	23753	22867	15777	19610	23039	28589	20804	18822	17865	20741	24373	1	23885	19634		(314.19254, 3784.7847)(315.1926, 955.8246)(316.2015, 527.7266)	315.2004@2.7310426	FindByMolecularFeature	20
361.2413@2.7862697	48280	54654	46973	53868	47228	57142	56307	59526	46160	50722	49369	59052	1	54863	55787	47953	57313	54212		(360.23407, 14420.239)(361.23706, 3402.6191)(362.2397, 703.96796)	361.2413@2.7862697	FindByMolecularFeature	20
402.08@2.9664478	4338	1	12201	8098	1	12993	14280	14314	8030	1	9928	18201	21100	7929	15324	1	16227	9818		(401.07266, 1568.745)(402.07483, 577.83374)(403.07877, 425.05997)	402.08@2.9664478	FindByMolecularFeature	16
361.2418@2.909443	356763	117834	356869	272927	1	248022	40832	335618	353127	261999	348637	1	352419	318321	376410	363703	1	383510		(360.23404, 50885.523)(361.23715, 10764.282)(362.239, 1913.7655)(363.23914, 423.21002)	361.2418@2.909443	FindByMolecularFeature	17
216.1333@2.9434009	23847	1	10567	1	40819	31539	24536	25385	36017	27139	1	1	44792	40335	1	43847	24456	28546		(477.2599, 1228.37)(478.2543, 702.39)(215.12598, 3604.4011)(216.12772, 763.92285)(217.1259, 423.365)(197.1185, 682.76)	216.1333@2.9434009	FindByMolecularFeature	14
172.1068@2.8023298	1	1	1	1	1	15552	16928	1	13927	24455	23530	1	9601	1	1	1	35665	6560		(389.2107, 1123.74)(390.2034, 380.25)(171.09999, 2531.4092)(172.0998, 604.0191)	172.1068@2.8023298	FindByMolecularFeature	11
317.2158@2.9427464	72103	8989	63302	9261	64541	55597	44865	50974	67423	65720	51899	73054	69763	1	67131	67256	33266	75151		(316.2084, 5483.6685)(317.211, 1394.5333)(318.21304, 412.335)	317.2158@2.9427464	FindByMolecularFeature	20
376.1683@2.933722	25272	1	27339	27708	21728	33719	22138	1	23482	25419	26279	24335	3997	32824	28503	46696	31382	34106		(375.1614, 3362.701)(376.16418, 867.49054)(377.16342, 939.46)	376.1683@2.933722	FindByMolecularFeature	19
386.2246@3.0047357	1	1	1	1	1	7405	1	7038	1	3871	1	6658	6662	6278	1	20990	11166	14982		(385.21664, 1571.3489)(386.2224, 550.80145)(387.2226, 1192.99)(367.20618, 1310.955)(368.2117, 922.72)	386.2246@3.0047357	FindByMolecularFeature	9
361.2423@3.0305426	1	240661	1	85967	334454	112435	330124	1	14920	25877	1	355528	24818	1	1	1	367487	1		(360.2343, 30232.701)(361.23666, 6758.0186)(362.23917, 1548.3354)(363.23935, 383.97665)(342.2249, 3468.02)(343.2277, 1293.56)	361.2423@3.0305426	FindByMolecularFeature	13
408.2153@2.900573	1	1	10656	15597	17910	58373	22345	41939	25638	49630	6124	1	1	8081	8345	23579	32512	52255		(203.0996, 557.36)(407.20938, 2643.096)(408.2145, 917.868)(409.20993, 822.9167)(389.1974, 921.01)	408.2153@2.900573	FindByMolecularFeature	15
416.2345@3.1079764	1	6185	4271	25048	10346	18726	1	1	4943	15053	1	1	26661	18400	16021	1	16472	1		(415.22668, 1748.2965)(416.23126, 665.9509)(417.2392, 891.61)	416.2345@3.1079764	FindByMolecularFeature	11
346.231@2.972117	1	1	1	1	2549	4795	1	1	1	1	4009	6925	6350	1	1	10063	8779	6090		(345.22284, 1105.1688)(346.22372, 472.21402)(347.2321, 349.0)(327.21194, 775.49335)	346.231@2.972117	FindByMolecularFeature	8
361.2403@3.1986122	1	76425	40727	36121	23869	28175	27753	77639	47591	31736	50060	42451	33300	26772	49237	32105	44067	10179		(360.23395, 6496.573)(361.235, 1659.3021)(362.23715, 519.07166)(342.22287, 937.61)	361.2403@3.1986122	FindByMolecularFeature	20
216.1331@3.1042314	1	1	1	1	22322	13933	14080	24121	16440	13977	1	12070	32999	27517	1	44838	21290	12385		(215.12584, 3105.68)(216.12856, 755.7921)(217.1192, 382.495)	216.1331@3.1042314	FindByMolecularFeature	14
361.2421@3.4585955	1	1	23606	1	36982	27402	6407	21909	20661	1	12059	1	1	42346	34233	46477	1	34519		(360.2347, 4406.529)(361.23456, 1256.7278)(362.236, 566.58)(342.22266, 2786.67)	361.2421@3.4585955	FindByMolecularFeature	13
317.2153@3.2614408	12662	9351	7808	17573	6708	6447	1	1	1	14789	8611	7144	7898	15444	7491	10703	7277	16704		(316.20816, 1845.5577)(317.20953, 657.14215)	317.2153@3.2614408	FindByMolecularFeature	18
498.2769@3.639596	1	1	1	1	1	5385	12643	1	1	1	1	11088	35077	18781	1	19072	8200	20386		(497.2696, 1687.8052)(498.27075, 640.26)(499.27628, 1334.3099)	498.2769@3.639596	FindByMolecularFeature	8
229.1648@3.256599	18469	20236	17899	17131	13868	21329	18413	15212	16079	17816	1	25813	22738	17257	1	1	20093	16846		(228.15712, 3672.299)(229.15482, 817.87164)(230.14703, 524.7867)	229.1648@3.256599	FindByMolecularFeature	18
490.2588@3.4796169	1	1	1	11994	6127	4632	12418	11675	1	1	6247	17124	10114	1	8188	19884	1	1		(489.25122, 1816.387)(490.25748, 636.538)(491.23782, 1187.9667)(492.2351, 360.04)	490.2588@3.4796169	FindByMolecularFeature	10
216.1337@3.4312954	49387	52254	45452	48248	47049	48927	44443	51055	53694	46593	54643	52242	47711	51733	49002	4898	38305	44989		(215.1258, 8904.996)(216.12842, 1411.3783)(217.12166, 562.4717)(197.11647, 933.59326)	216.1337@3.4312954	FindByMolecularFeature	21
506.2564@3.3941743	1	1	1	16198	1	11370	10653	8013	8661	20542	1	14680	12661	12893	17429	10797	45735	68469		(505.24704, 1365.3893)(506.2509, 704.3017)(507.2489, 1331.1788)(508.2582, 800.39)(509.2617, 1000.12)(487.2378, 2503.415)(488.2443, 681.47)	506.2564@3.3941743	FindByMolecularFeature	13
288.1528@3.4737997	8564	20697	18553	26273	27781	17814	17813	19262	19730	28355	1	1	17500	14972	23729	28123	36545	26433		(143.06792, 654.23)(287.14587, 3470.9358)(288.15063, 811.0676)(289.14456, 527.67)(269.1357, 576.92)	288.1528@3.4737997	FindByMolecularFeature	18
504.2445@3.5836968	1	1	1	1	7506	2317	3790	12215	1	12493	1	4931	6943	1	1	19739	16722	11949		(503.2374, 1525.3619)(504.23325, 698.4834)(505.24374, 1069.0)(485.23, 909.21)	504.2445@3.5836968	FindByMolecularFeature	10
330.2361@3.5567968	99552	1	1	312399	201763	169305	120850	306014	318586	338751	355194	386727	362698	325849	380095	539046	535502	517027		(329.2289, 20952.47)(330.23187, 4955.2236)(331.23468, 1103.5491)	330.2361@3.5567968	FindByMolecularFeature	19
306.0553@3.5409362	1	1	1	26586	24760	20543	18245	15631	16183	34655	33867	35336	36096	32726	37624	70985	68324	69640		(305.04825, 4159.8374)(306.05057, 884.68884)(307.04227, 843.62787)(287.0413, 471.63)	306.0553@3.5409362	FindByMolecularFeature	17
243.1802@3.6041477	108071	90433	93061	101448	98779	104748	96496	95539	92796	99809	104371	102640	95830	101624	96370	97612	97685	103817		(302.1965, 567.19)(242.17264, 20295.652)(243.1752, 3288.9546)(244.17432, 567.44354)	243.1802@3.6041477	FindByMolecularFeature	21
212.1379@3.606347	21045	8790	25787	27619	24528	17734	1	26239	1	30976	26815	27976	30095	19717	23676	1	27392	27100		(211.1308, 3078.704)(212.13364, 736.5778)	212.1379@3.606347	FindByMolecularFeature	18
222.0858@3.6276405	90477	81229	106624	91936	97905	96555	91899	81145	97751	107999	100361	91197	87545	83444	85468	105813	92152	92862		(221.0788, 10794.11)(222.08217, 1973.3973)	222.0858@3.6276405	FindByMolecularFeature	21
600.3369@3.8655686	1	1	1	1	1	5235	1	1	1	7518	10096	1	1	1	9343	17609	9445	4445		(599.3311, 1097.0671)(600.3267, 631.44)(601.3228, 886.17004)(581.3199, 752.3)	600.3369@3.8655686	FindByMolecularFeature	7
346.2308@3.585964	1	1	6232	1	7337	20924	1	7861	48886	11709	12440	19428	3646	1	16436	28938	13154	64830		(345.22366, 2020.5222)(346.2258, 686.6073)(347.2305, 582.45)(327.2121, 2208.335)(328.2048, 1023.29)	346.2308@3.585964	FindByMolecularFeature	13
230.1486@3.624296	24870	60313	23225	1	26402	22872	18651	1	61053	25807	1	1	1	50392	48819	1	1	1		(229.14098, 4605.9043)(230.14464, 1050.53)(231.147, 439.78)(211.1304, 2963.83)(212.1323, 675.41)	230.1486@3.624296	FindByMolecularFeature	11
252.0962@3.737061	43770	43230	50270	44357	1	52213	47695	48242	56965	44790	47915	48715	49034	54346	48193	55542	50727	53781		(251.08897, 5948.2974)(252.09218, 1225.4817)(253.09563, 514.22754)(233.0826, 448.09)	252.0962@3.737061	FindByMolecularFeature	19
302.1682@3.8442402	15503	15327	1	23738	8922	14599	24273	15570	1	23938	13900	1	1	13948	13724	13603	15836	18448		(301.1611, 2835.434)(302.1631, 756.9106)(303.15607, 562.855)	302.1682@3.8442402	FindByMolecularFeature	16
230.1491@3.7998729	51178	59446	68032	47403	58283	40438	58295	40560	7262	41969	67155	66447	33671	47062	50354	52821	37532	76305		(229.14124, 7611.4473)(230.1447, 1328.849)(231.14714, 466.47)(211.13103, 3596.0872)(212.13435, 762.2872)	230.1491@3.7998729	FindByMolecularFeature	21
231.9907@3.811331	36520	1	41340	43082	1	39415	40728	35081	1	17389	36582	1	1	1	17815	40120	31295	36628		(230.98294, 4485.5225)(231.9863, 537.615)	231.9907@3.811331	FindByMolecularFeature	14
222.0858@3.8083866	82726	74886	83112	71501	93070	97114	86372	75443	87016	97872	92196	86231	86472	72361	81573	99712	87960	77556		(221.07883, 12810.154)(222.08226, 2047.9723)	222.0858@3.8083866	FindByMolecularFeature	21
488.2487@3.5288103	1	1	1	9450	5945	7113	7006	14282	14197	32792	12026	13391	6378	7055	1	26001	41755	1		(243.1179, 965.28)(487.23932, 1595.8269)(488.24237, 633.00006)(489.24762, 1305.198)	488.2487@3.5288103	FindByMolecularFeature	13
237.1003@3.8168411	115222	119989	114479	101980	12037	130891	121625	116021	116455	122638	113458	112827	118356	116675	116074	130889	102010	120945		(236.0928, 16928.297)(237.09703, 2232.6133)(238.0907, 1197.9423)	237.1003@3.8168411	FindByMolecularFeature	21
286.0839@3.90117	11372	1	1	22586	26499	28633	26544	24200	28360	44031	1	51125	49967	49805	48413	100717	100644	91296		(285.07648, 6321.905)(286.07947, 1129.566)(287.07574, 847.24005)	286.0839@3.90117	FindByMolecularFeature	15
252.0963@3.9087455	32418	44590	47937	36228	42121	38459	42396	52001	48161	41677	38615	36972	40187	40442	35057	42693	42951	42344		(251.08894, 6407.3555)(252.0922, 1194.6239)(253.08902, 634.44604)	252.0963@3.9087455	FindByMolecularFeature	21
298.0509@4.0172954	14612	8322	7775	12225	1	11412	9085	1	1	15416	11795	8460	8810	1	7741	12679	8906	11978		(297.0431, 1734.2781)(298.04413, 567.42065)(299.0393, 700.32)	298.0509@4.0172954	FindByMolecularFeature	15
302.1688@3.875398	1	17584	1	15605	1	12240	1	15619	15846	10638	15329	16072	1	14688	1	1	14837	18505		(301.16177, 2755.4258)(302.16293, 764.99646)(303.1603, 501.01202)	302.1688@3.875398	FindByMolecularFeature	14
256.0743@3.946445	11521	1	21792	19576	18586	20983	23233	20611	21006	18505	24399	19790	15001	20979	1	19410	19259	20699		(255.06644, 3134.8643)(256.0689, 685.509)(257.0628, 666.834)	256.0743@3.946445	FindByMolecularFeature	18
364.1969@3.8023071	1	1	1	14821	14993	6788	4293	1	18238	32598	4806	1	1	1	30089	1	54831	23509		(363.18924, 2034.8949)(364.1908, 721.4262)(345.18005, 1090.9425)(346.1863, 502.78)	364.1969@3.8023071	FindByMolecularFeature	10
316.1837@3.9902976	73921	67769	68388	72042	73667	64032	70748	90141	64675	70966	69095	67922	65148	65470	71383	68352	71593	63805		(677.3738, 643.02)(678.3779, 353.01)(157.084, 645.07)(315.17697, 8816.392)(316.18173, 2104.2295)(317.17975, 817.671)	316.1837@3.9902976	FindByMolecularFeature	21
488.249@4.157857	1	1	1	14349	1	5092	1	1	1	1	19077	1	18706	20059	9820	33648	15970	14291		(487.23892, 1657.8989)(488.2429, 713.3011)(489.24905, 1360.82)	488.249@4.157857	FindByMolecularFeature	9
237.1002@3.9865084	103761	101242	104255	106386	103207	74948	100424	61747	97384	88227	108295	102989	79846	99368	93879	1	106145	103873		(236.09282, 11506.58)(237.09586, 1564.6742)(238.09082, 929.56995)	237.1002@3.9865084	FindByMolecularFeature	19
244.1639@4.009195	52496	70375	73987	71662	67152	65318	70987	59467	66705	72916	1	71578	62289	65439	68999	76457	61086	64932		(243.15677, 9015.33)(244.15988, 1691.181)(245.15933, 555.02)(225.14563, 913.23)	244.1639@4.009195	FindByMolecularFeature	20
364.9269@4.002748	57224	53963	61318	75169	77241	67087	70378	68601	58158	104799	120098	106646	109745	110275	92674	3539	112677	114519		(363.91946, 7342.534)(364.91946, 1906.4773)(365.91653, 5878.268)(366.91803, 1570.037)(367.91406, 1709.427)	364.9269@4.002748	FindByMolecularFeature	21
400.9019@4.030015	7330	8908	19014	25367	1	24191	22607	16788	1	1	40756	25381	40138	25590	1	23280	25839	27899		(399.89526, 1988.4646)(400.89645, 664.6688)(401.8927, 1970.8156)(402.8938, 768.45197)(403.89102, 1050.7533)	400.9019@4.030015	FindByMolecularFeature	17
224.0328@4.0414524	20437	12723	1	11586	23959	31567	25896	18061	20830	33949	30008	30268	1	21835	1	26465	26551	20137		(223.02527, 3473.2573)(224.0263, 832.6427)(225.01994, 675.85376)	224.0328@4.0414524	FindByMolecularFeature	18
366.2095@3.8943312	1	1	12345	9311	67088	24125	39163	51988	25113	7280	19885	41991	19796	50651	49339	15079	1	39233		(365.2035, 2564.75)(366.20557, 859.2753)(367.20364, 1532.2589)	366.2095@3.8943312	FindByMolecularFeature	15
490.2625@4.0409822	1	23814	12222	12750	28783	26534	37913	56954	1	65789	3559	3417	8294	56078	18028	14079	9475	117229		(489.2543, 2253.0852)(490.2558, 838.642)(491.2651, 1921.1075)(471.2422, 930.405)	490.2625@4.0409822	FindByMolecularFeature	17
330.2362@4.055398	17206	75763	81709	270128	261621	268819	146548	224274	238488	271497	356850	368179	370741	121988	386228	683855	706053	671556		(329.2287, 17803.438)(330.23206, 4118.1343)(331.2343, 886.8981)(332.2448, 356.83)(311.21548, 1660.2968)	330.2362@4.055398	FindByMolecularFeature	21
388.2875@4.164762	25427	23146	21439	21535	29173	22412	30560	30221	1	35236	33107	28390	25751	27810	27229	24567	28516	17290		(387.28052, 3949.067)(388.28262, 1137.38)(389.28604, 538.1534)	388.2875@4.164762	FindByMolecularFeature	18
250.1167@4.063197	1	13121	14577	1	13573	12980	13951	10328	1	15415	11939	10594	11387	13392	10053	9078	13844	10176		(249.10976, 2177.09)(250.11348, 513.0207)	250.1167@4.063197	FindByMolecularFeature	15
378.2592@4.1141586	42551	47347	1	49094	34105	46988	41507	41927	51106	46467	1	54972	52942	45561	35913	41967	50240	50165		(377.25204, 4914.7964)(378.2545, 1249.9053)(379.24887, 1965.707)(380.2497, 557.485)	378.2592@4.1141586	FindByMolecularFeature	19
364.9263@4.116407	40749	43306	51356	56470	56905	54162	55561	49206	49209	1	1	64949	73614	75060	1	116030	77198	69082		(363.91953, 5335.537)(364.91995, 1506.8143)(365.91666, 3968.5034)(366.91943, 1186.109)(367.91434, 1168.2081)(368.9187, 571.56)(369.9114, 392.98)	364.9263@4.116407	FindByMolecularFeature	18
316.184@4.1159797	97515	89363	90965	67643	80570	91244	87933	70397	89692	87972	89166	85196	91338	83809	86358	89088	95658	79619		(157.084, 584.2)(315.1772, 14542.811)(316.1815, 2893.0125)(317.1812, 823.72797)	316.184@4.1159797	FindByMolecularFeature	21
354.2351@4.125003	40576	44875	45884	93386	93206	96175	109658	107110	101658	191752	178973	198849	191089	193474	179135	389507	403807	415503		(353.2278, 13723.568)(354.23135, 3383.0552)(355.2311, 1097.6888)	354.2351@4.125003	FindByMolecularFeature	21
244.1641@4.144207	68944	72019	77844	49952	71671	73101	62788	71790	80336	86181	78589	79570	72711	63298	69333	74344	82554	13453		(243.15677, 11285.116)(244.15994, 1977.6218)(245.16089, 549.43555)(225.1466, 1078.5233)	244.1641@4.144207	FindByMolecularFeature	21
554.3322@4.430531	1	1	1	8803	1	5811	1	1	7079	5986	1	5104	10843	1	9690	10468	7061	5262		(276.1567, 429.5)(553.3275, 1339.396)(554.3288, 520.46796)(555.31226, 825.8633)	554.3322@4.430531	FindByMolecularFeature	10
310.2103@4.2326617	1	10655	4356	17156	14811	14956	1	17100	19923	1	1	25213	29805	19726	29052	70653	62404	34474		(309.20114, 3913.0576)(310.20486, 1070.8293)(291.193, 720.91)	310.2103@4.2326617	FindByMolecularFeature	16
310.9413@4.221535	1	1	21781	29733	34909	26774	1	1	34733	1	29540	32713	24525	14942	29747	31578	46705	35869		(309.93427, 2772.645)(310.9365, 591.77594)(311.93112, 2483.2302)(312.93362, 599.7917)(313.93033, 985.27496)	310.9413@4.221535	FindByMolecularFeature	15
394.1997@4.00544	1	1	1	11224	1	14374	13450	21458	29990	12289	1	37939	1	23314	1	26892	1	7180		(393.1917, 2336.8032)(394.19223, 751.013)(395.1938, 735.1625)(375.17914, 895.71)	394.1997@4.00544	FindByMolecularFeature	10
572.3141@4.3343644	1	1	1	5624	1	12201	5338	1	7302	5709	7063	13039	24832	6228	1	23727	17900	13437		(571.3027, 1356.9025)(572.298, 583.2392)(573.2992, 1354.8171)(574.3096, 313.12)	572.3141@4.3343644	FindByMolecularFeature	12
378.2601@4.233993	57625	59919	65695	61204	57032	63419	68010	54833	59106	63649	63220	55919	61707	63963	55773	57767	65167	57044		(377.25272, 8020.5615)(378.25504, 2013.383)(379.24896, 2928.0183)(380.25107, 702.3234)(381.2567, 749.08)	378.2601@4.233993	FindByMolecularFeature	21
210.09@4.1478963	12598	223445	1	227929	18288	226208	1	253884	217177	235896	244277	244509	243394	23378	212138	1	249570	246695		(209.08286, 29973.443)(210.08575, 3540.0454)(211.08131, 2139.5198)(212.0914, 523.51)	210.09@4.1478963	FindByMolecularFeature	16
286.12@4.254588	1	1	11213	23669	15509	21598	17574	19063	1	30160	37901	32057	34409	1	30924	68741	65113	60012		(285.11298, 4689.3984)(286.1169, 1020.04425)(287.11053, 745.61)	286.12@4.254588	FindByMolecularFeature	14
538.3417@4.7790804	1	1	1	1	1	8842	1	1	1	11767	5113	2521	1	8987	8613	15756	16757	16637		(537.33685, 1452.45)(538.3354, 590.6578)(539.33716, 858.1983)	538.3417@4.7790804	FindByMolecularFeature	9
210.09@4.3892612	244030	220043	1	245396	176631	279157	1	1	247416	245705	239471	192903	243547	210421	48300	1	237805	248353		(209.08267, 24920.295)(210.0852, 3292.7812)(211.08093, 1808.7524)	210.09@4.3892612	FindByMolecularFeature	15
294.1794@4.3987513	32785	25787	30483	50435	1	48524	20731	55141	1	29357	39501	27896	1	42880	44050	1	45034	1		(293.17255, 5254.654)(294.1757, 1359.4706)(295.18176, 734.905)	294.1794@4.3987513	FindByMolecularFeature	16
258.1794@4.417368	16017	39769	52281	46320	45219	20210	11662	1	1	52398	1	1	19942	1	44470	18409	1	50237		(257.17203, 4434.792)(258.1752, 1090.7593)(259.1779, 587.45)	258.1794@4.417368	FindByMolecularFeature	15
538.3352@4.5823317	1	1	1	1	1	5103	9323	1	1	12888	12519	9828	11626	1	17815	17370	15872	20416		(537.33246, 1505.8969)(538.3341, 725.33606)(539.3252, 810.808)(519.3211, 619.335)	538.3352@4.5823317	FindByMolecularFeature	10
252.0994@4.490127	1	1	40872	50088	60342	11851	26572	44572	1	51455	1	1	58253	52378	60925	45887	1	1		(251.09193, 4396.196)(252.09427, 844.37006)(253.09256, 654.8444)	252.0994@4.490127	FindByMolecularFeature	13
438.2908@4.421698	8732	6374	1	24075	44873	59348	20743	52847	40879	83094	63863	99814	139881	84806	116028	284574	184738	215722		(483.28976, 4808.989)(484.29276, 1614.4833)(485.3025, 985.52)(437.2833, 3800.759)(438.2866, 1317.7468)	438.2908@4.421698	FindByMolecularFeature	18
656.359@4.55864	1	1	1	1	1	9391	1	1	1	1	1	14979	7794	18836	1	14135	9217	6764		(655.35895, 1285.6344)(656.36285, 694.4014)(657.3568, 922.154)	656.359@4.55864	FindByMolecularFeature	7
332.2503@4.442625	1	11212	15109	4495	1	22412	8414	1	31689	17802	1	9203	23072	18087	1	27372	7604	8212		(377.24774, 985.04504)(378.2572, 457.695)(379.2434, 772.09)(331.2436, 1653.8906)(332.24664, 565.3889)(313.23383, 1413.91)(314.23553, 703.915)	332.2503@4.442625	FindByMolecularFeature	15
214.0265@4.433613	30742	1	40014	77070	106388	113638	74497	75406	107326	112754	1	112758	122564	116030	122283	246733	229705	313546		(213.01933, 13518.186)(214.02356, 2081.5735)(215.009, 3369.2385)(216.01315, 611.75)	214.0265@4.433613	FindByMolecularFeature	17
317.9984@4.4300103	1	1	1	1	25394	25969	1	21876	24105	37857	39669	38297	37638	33987	38653	78731	67240	68994		(316.99164, 3737.6978)(317.99417, 746.9785)(318.98862, 1814.8708)(319.9901, 572.61)(321.0013, 594.96)	317.9984@4.4300103	FindByMolecularFeature	14
244.0739@4.431247	1022795	994757	1050198	2899945	2821535	2881740	2715738	2623608	2815829	4248743	4318189	4451885	4337428	4291845	4354088	8764296	8753787	8690894		(121.0279, 1423.22)(243.06648, 429104.75)(244.06947, 56088.09)(245.06454, 23278.715)(246.06699, 3258.8914)(247.06792, 831.9367)	244.0739@4.431247	FindByMolecularFeature	21
368.9363@4.4338837	1	1	1	17956	15730	17162	15877	1	1	26960	25033	1	1	23166	1	57304	44952	52840		(367.92963, 2435.782)(368.93362, 704.864)(369.927, 1778.4329)(370.9299, 721.70496)(371.9241, 927.895)	368.9363@4.4338837	FindByMolecularFeature	10
474.2679@4.430905	1	26642	1	42710	1	55467	23356	40588	1	65615	74123	102773	73225	110275	65735	150069	137896	148835		(473.26083, 5194.1455)(474.26364, 1897.1838)(475.26938, 2696.4717)(476.2738, 1358.16)	474.2679@4.430905	FindByMolecularFeature	16
343.9971@4.432942	1	1	1	24824	36137	32693	26133	32001	26781	46827	46367	48488	41324	47224	50351	77240	86377	77554		(342.9899, 4934.003)(343.99512, 1504.468)(344.98355, 1056.965)	343.9971@4.432942	FindByMolecularFeature	16
346.151@4.4663534	1	1	1	1	1	7779	1	16113	1	10356	16457	1	1	1	11994	15895	12500	7151		(345.1441, 1643.8534)(346.1472, 494.27002)(347.1371, 928.8841)	346.151@4.4663534	FindByMolecularFeature	9
572.3017@4.430912	1	1	1	5871	7069	7375	1	1	1	3519	5360	5202	5274	1	9237	11356	1	20229		(571.2977, 1200.652)(572.301, 649.2133)(573.3033, 1046.46)(553.2846, 728.18)	572.3017@4.430912	FindByMolecularFeature	10
195.0872@4.6431355	1	28178	27255	47897	42167	43113	40892	1	1	1	28017	47058	1	23176	43544	26635	31825	43279		(194.07962, 6090.767)(195.08322, 1077.5631)	195.0872@4.6431355	FindByMolecularFeature	16
281.9859@4.706963	39044	91416	54927	29837	45867	34470	1	1	82281	80592	78390	70196	1	1	83077	79691	1	30214		(280.97888, 6190.589)(281.98108, 735.7408)	281.9859@4.706963	FindByMolecularFeature	13
672.352@4.536684	1	1	1	1	1	10552	1	11081	7488	4525	6728	8894	1	21399	8103	14844	13499	5375		(671.34686, 1284.9855)(672.35376, 567.7346)(673.35486, 1033.0671)	672.352@4.536684	FindByMolecularFeature	11
364.2558@4.737383	1	1	1	1	7278	15503	1	1	10494	35326	42056	36711	39294	1	31090	89850	87960	79919		(409.25238, 2668.1084)(410.25775, 913.32996)(411.2609, 824.0433)(363.2487, 2921.533)(364.25208, 942.8637)(365.2425, 569.04)	364.2558@4.737383	FindByMolecularFeature	11
400.2326@4.7374096	1	1	1	1	1	21475	28516	1	28428	1	41960	46042	43545	42295	50640	85594	102905	97911		(445.23193, 1398.3168)(446.23984, 516.02)(447.2305, 644.78)(399.2256, 4267.994)(400.22873, 1320.5319)(401.22186, 2104.2034)(402.2274, 649.3333)(403.2379, 663.28)	400.2326@4.7374096	FindByMolecularFeature	11
270.09@4.7299495	4217	1	28905	1	37472	24257	34295	36498	1	20932	27831	23420	1	34319	1	17363	43884	28088		(269.08197, 3383.5974)(270.08545, 871.04004)(271.0773, 521.0825)	270.09@4.7299495	FindByMolecularFeature	14
272.1952@4.793788	34021	36652	1	31998	42490	42025	47061	43331	42688	1	39948	41144	42450	41180	42134	44232	49621	45935		(271.18774, 5076.496)(272.19012, 1153.359)(273.19537, 557.435)(253.17763, 961.5267)	272.1952@4.793788	FindByMolecularFeature	19
602.3244@4.814049	26849	19141	19535	1	1	29182	19822	24375	20682	25715	28778	18678	1	35632	34557	16132	39186	27214		(601.31696, 2828.9692)(602.3204, 1232.3688)(603.3255, 946.35565)	602.3244@4.814049	FindByMolecularFeature	17
450.1747@4.8389435	47571	46905	1	24068	23516	27120	1	1	1	32127	29527	34489	28713	31164	31787	23782	24676	24114		(449.16776, 4883.7466)(450.17038, 1398.667)(451.16635, 1812.7805)(452.16742, 504.06)	450.1747@4.8389435	FindByMolecularFeature	17
559.1189@4.8409753	10860	11369	12899	6914	1	5085	1	1	1	8153	1	1	8287	7916	1	6021	5114	1		(558.1119, 1824.6434)(559.11615, 696.6946)	559.1189@4.8409753	FindByMolecularFeature	11
549.0906@4.836629	14924	15061	16229	1	1	6117	1	1	1	12605	6899	1	10520	1	1	1	1	1		(548.08386, 1961.0112)(549.0861, 750.57666)(550.0823, 915.11334)	549.0906@4.836629	FindByMolecularFeature	9
406.2899@4.8426003	34647	33266	37194	33399	34598	32023	22835	36237	38380	32256	37241	25829	42147	32159	40133	29037	35253	44396		(405.2826, 3774.733)(406.28607, 1108.1986)(407.2782, 1664.5496)(408.28046, 495.32996)(409.293, 547.59)	406.2899@4.8426003	FindByMolecularFeature	21
416.3193@4.843253	16985	15669	1	14816	1	12846	12093	15245	17152	14535	18084	15172	16015	15571	1	15785	15197	16607		(415.3119, 2471.4785)(416.31482, 755.9711)(417.3074, 395.03)	416.3193@4.843253	FindByMolecularFeature	18
250.1544@4.855148	1	1	1	1	1	7365	1	1	1	14719	12988	1	12704	1	1	17805	21472	22234		(249.14662, 3044.697)(250.1493, 796.6243)	250.1544@4.855148	FindByMolecularFeature	7
376.1864@4.8431044	37000	32803	40229	17244	111099	92901	109527	113873	50381	107625	101278	9171	121438	13990	119235	1	76842	1		(375.1795, 7884.604)(376.18204, 2041.1912)(377.18222, 1049.0165)	376.1864@4.8431044	FindByMolecularFeature	18
314.241@5.078176	22499	9178	1	28822	15951	23972	18638	19354	1	55361	9897	16690	50319	1	10157	18173	21702	56411		(313.23383, 3444.9001)(314.23734, 989.38403)(295.2229, 1362.1666)(296.2258, 760.45)	314.241@5.078176	FindByMolecularFeature	17
312.2243@4.863793	12724	1	1	1	62523	15949	45137	42580	1	21990	1	27139	1	72398	1	111007	53313	93579		(311.2159, 5674.658)(312.2192, 1252.091)(293.2023, 1152.4)	312.2243@4.863793	FindByMolecularFeature	12
436.2951@4.9721837	1	1	1	13988	1	12968	1	14372	1	1	15094	35844	39683	33504	16007	22665	64236	16652		(435.28806, 3188.1213)(436.29276, 931.50665)(437.28378, 2846.89)(438.28748, 1146.75)	436.2951@4.9721837	FindByMolecularFeature	12
426.2684@4.9798555	1	1	1	25658	26124	23030	1	1	1	25923	26510	45224	23226	29703	1	43919	34441	1		(425.26038, 3006.3455)(426.26257, 1160.7085)(427.2588, 1514.1583)(428.2654, 439.67)	426.2684@4.9798555	FindByMolecularFeature	13
473.2976@4.9936647	13716	15594	13302	1	15523	11519	1	1	1	17218	1	1	19427	1	16615	1	1	1		(472.29007, 1801.525)(473.28552, 705.265)(474.2868, 1173.5751)	473.2976@4.9936647	FindByMolecularFeature	8
282.1454@4.780443	12707	8448	12805	5731	11143	9807	11712	13058	8637	8627	12906	13194	22843	16003	15025	14834	1	1		(281.1377, 1771.0183)(282.14035, 599.88885)(283.13895, 945.2811)(263.1278, 811.95)	282.1454@4.780443	FindByMolecularFeature	18
495.2041@4.9996614	1	1	1	10348	1	8737	1	1	1	11450	17165	9375	1	12689	15286	12950	46346	36609		(494.1972, 2780.339)(495.20258, 1034.168)(496.19745, 777.2175)	495.2041@4.9996614	FindByMolecularFeature	10
628.4814@5.193502	1	18961	1	11987	1	13544	10724	1	15373	12127	32236	44905	11483	9782	60361	11127	14295	23289		(313.23386, 2621.3635)(313.74194, 702.9442)(314.23672, 922.07715)	628.4814@5.193502	FindByMolecularFeature	14
430.3266@5.1166587	315186	300336	327705	311483	346017	332917	318594	305233	348717	325746	320743	331323	351197	338416	302190	327062	313434	352174		(429.3197, 35554.562)(430.32297, 9940.068)(431.31763, 12316.564)(432.3206, 3366.824)(433.32047, 803.0878)	430.3266@5.1166587	FindByMolecularFeature	21
440.3555@5.116705	236743	233249	213557	223973	235135	221020	221229	242186	238259	221612	229271	224809	238815	217776	225843	246003	233535	235074		(439.34836, 32151.893)(440.35165, 9077.214)(441.35458, 1916.0455)(442.35724, 458.025)	440.3555@5.116705	FindByMolecularFeature	21
286.2098@5.133372	29561	36569	6863	30549	33217	36288	1	34191	30433	35476	29053	31882	26283	36970	32132	34257	32812	37167		(285.203, 4299.9346)(286.2062, 1148.0192)	286.2098@5.133372	FindByMolecularFeature	20
512.284@5.118083	18944	17346	16538	27221	17290	30244	1	23891	19467	21523	16352	30424	23631	1	1	52824	39001	27387		(511.27832, 2475.8083)(512.2815, 1017.8159)(513.2853, 1166.935)(514.2918, 656.13)	512.284@5.118083	FindByMolecularFeature	17
316.2567@4.9032288	5198	23838	31387	33539	31758	34472	33727	30171	33299	40710	33976	42309	12596	29030	34698	62635	33532	55873		(315.24927, 5025.67)(316.25174, 1326.2815)(297.2409, 765.27)	316.2567@4.9032288	FindByMolecularFeature	21
332.9831@5.159015	34055	1	33398	1	41375	34129	35103	33393	1	1	43686	43328	46869	49447	44619	44171	51982	45094		(331.97583, 3317.874)(332.97882, 648.593)(333.973, 2968.0498)(334.97577, 700.4645)(335.97028, 1243.3916)	332.9831@5.159015	FindByMolecularFeature	17
586.3279@5.20067	7954	15330	10540	24175	12225	8697	12935	16196	22728	13393	14835	1	15010	13825	1	1	17701	1		(585.32245, 1672.9648)(586.32605, 702.7712)(587.31946, 752.91003)(567.312, 521.82)	586.3279@5.20067	FindByMolecularFeature	17
894.4622@5.163972	1	11883	1	14752	9168	15436	1	10441	13646	18199	12327	1	1	19904	17134	1	1	5507		(893.45776, 1157.9967)(894.45856, 636.13)(895.45605, 744.5622)	894.4622@5.163972	FindByMolecularFeature	12
276.1689@5.224225	24389	22035	19292	22696	1	21332	26528	23314	20885	25552	23825	24130	24258	25848	25381	25570	25222	23034		(275.16147, 3907.8125)(276.164, 905.48254)	276.1689@5.224225	FindByMolecularFeature	20
438.9449@5.230442	1	60518	52135	103093	89358	89658	66523	54376	70808	116602	133455	118981	122613	139317	137804	116914	92971	108302		(437.93768, 8187.253)(438.9384, 2711.736)(439.9348, 6726.5576)(440.93546, 1995.1771)(441.93253, 1842.5244)(442.9341, 748.02)	438.9449@5.230442	FindByMolecularFeature	20
474.9201@5.2300034	29451	24112	28144	43516	41548	27673	22955	26893	32185	57876	57323	44932	65771	59152	61979	35464	52088	50574		(473.9139, 3239.404)(474.91443, 1214.8638)(475.9107, 3355.0796)(476.91058, 1183.5321)(477.9082, 1620.4873)(478.9057, 474.78)(479.9021, 494.63)	474.9201@5.2300034	FindByMolecularFeature	21
422.2981@5.2692456	14161	18715	19229	55283	48379	53475	53849	52466	49906	90844	105330	93663	102382	102245	103835	239513	196245	224271		(421.2901, 11264.104)(422.29306, 3420.0754)(423.27893, 1455.5)(424.28027, 655.195)	422.2981@5.2692456	FindByMolecularFeature	20
352.2338@5.274171	1	1	1	18620	15174	16916	15489	14448	14040	1	26049	24310	18465	20065	22912	36880	42102	36704		(351.22574, 4206.719)(352.22888, 1135.7351)	352.2338@5.274171	FindByMolecularFeature	16
316.2568@5.256555	43405	46383	40128	101890	106007	102913	10836	96218	101370	141873	148867	155254	160437	136958	151604	273273	294338	262430		(157.1234, 429.76)(315.24966, 24400.576)(316.2526, 5266.1245)(317.2552, 1147.3748)(318.2599, 477.29)(297.2384, 699.45)	316.2568@5.256555	FindByMolecularFeature	21
278.1477@5.3505473	171018	170522	159606	178859	174293	186351	163949	154813	162390	199612	208025	208348	193917	204466	214273	259573	260873	265849		(277.1407, 35304.992)(278.14417, 6439.51)(279.1554, 1398.62)	278.1477@5.3505473	FindByMolecularFeature	21
331.9823@5.3012085	1	76082	82630	68162	1	80642	71330	66059	77816	83121	71821	1	76391	1	74949	24576	74486	77798		(330.97488, 6775.1514)(331.97604, 1023.65186)(332.96335, 1566.83)(333.9634, 653.65)	331.9823@5.3012085	FindByMolecularFeature	16
276.0457@5.4946227	1	1	1	30425	30390	27424	21031	19745	1	1	37923	39230	38587	1	38544	73307	72879	69614		(275.03778, 5357.4585)(276.0414, 1106.045)	276.0457@5.4946227	FindByMolecularFeature	12
506.3528@5.513085	1	1	1	36674	29911	42111	35292	22770	46327	62226	72798	52241	61931	72813	77537	137743	144681	63214		(551.35144, 2951.7642)(552.3554, 1246.0638)(553.3654, 1343.88)(554.3698, 657.17)(505.34604, 2883.8794)(506.34927, 1375.8584)(507.3578, 1410.9199)(508.3611, 803.01)	506.3528@5.513085	FindByMolecularFeature	16
397.0137@5.502632	1	1	1	34431	39500	41729	33628	30648	1	61144	60652	62269	69490	62706	62416	153812	152978	147883		(396.00674, 6645.3843)(397.0101, 1494.6433)(398.0039, 6287.2476)(399.00656, 1454.0385)(400.00125, 2307.2786)(401.00546, 943.4633)(401.99957, 749.22)	397.0137@5.502632	FindByMolecularFeature	15
278.0335@5.5098977	58381	55218	47170	116060	117034	138318	182595	170440	205379	256571	258046	275996	261884	258543	179736	535216	359888	384033		(277.0269, 19454.129)(278.02985, 2832.119)(279.02414, 6624.6113)(280.02625, 1370.7687)(281.0228, 805.58997)	278.0335@5.5098977	FindByMolecularFeature	21
222.1585@5.5544167	31551	29686	31248	33315	28915	32797	34581	33566	27834	34151	32822	30894	29721	31455	35993	33222	33965	30335		(221.15154, 5031.999)(222.15483, 1051.2689)	222.1585@5.5544167	FindByMolecularFeature	21
511.3563@5.4464197	9080	1	1	1	10697	3162	11933	14897	1	13805	10521	14788	12326	15376	13918	12604	1	1		(510.3486, 1540.5266)(511.34863, 604.84467)(512.34204, 790.05835)(513.3491, 459.47)	511.3563@5.4464197	FindByMolecularFeature	15
234.1588@5.5752926	106801	94467	100907	148669	143116	144399	125492	124066	134687	155254	155333	153802	164219	152328	166370	202455	191757	207586		(233.15144, 25547.834)(234.15482, 4705.6367)	234.1588@5.5752926	FindByMolecularFeature	21
314.2416@5.758163	15613	1	8695	1	1	54760	66538	13602	12644	15475	12140	1	1	12945	34683	97851	12054	12553		(313.2343, 2385.2407)(314.23642, 788.20074)(315.2432, 1899.54)(295.22394, 7184.9346)(296.2262, 1970.2567)	314.2416@5.758163	FindByMolecularFeature	15
427.9689@5.6761875	1	40170	42298	44206	1	43873	35241	48463	39108	35168	38513	44358	40710	39503	1	1	42850	39154		(426.9624, 4925.102)(427.96677, 743.31744)(428.95953, 594.865)	427.9689@5.6761875	FindByMolecularFeature	16
296.2313@5.5862017	1	1	16088	4595	50532	9240	39692	3374	41804	59364	58327	51612	58660	48245	47470	10874	64499	71453		(295.22342, 6761.313)(296.2267, 1575.559)(277.21005, 816.565)	296.2313@5.5862017	FindByMolecularFeature	19
298.2464@5.7716794	1	22633	1	34891	57198	29304	1	63460	48484	41974	47609	42648	45418	40475	42672	56006	64517	62391		(297.2392, 7910.0815)(298.2421, 1942.44)(299.24817, 906.895)(279.2287, 726.19)	298.2464@5.7716794	FindByMolecularFeature	16
380.2185@5.725299	1	6294	1	15176	20748	13468	11745	8465	19923	17605	18267	19169	19821	17374	20060	30987	34319	27168		(379.2116, 2453.34)(380.21594, 771.0076)	380.2185@5.725299	FindByMolecularFeature	17
382.1153@5.7959332	8716	13348	15274	10523	12323	11846	12155	15656	14949	12288	12270	13178	10720	12656	10962	11937	1	16828		(381.10828, 2190.3967)(382.1145, 736.97614)	382.1153@5.7959332	FindByMolecularFeature	18
262.8543@6.2361755	22463	1	1	1	1	23241	7227	8079	1	17347	13584	1	15437	1	50386	1	1	1		(261.8464, 3429.982)(262.84933, 786.81274)(263.8461, 782.52)	262.8543@6.2361755	FindByMolecularFeature	11
304.1091@5.851821	17546	14777	27638	19114	21488	17926	18938	1	27697	20350	28512	17287	26748	18253	1	1	18753	1		(303.10187, 2319.6597)(304.10492, 683.9569)(305.09296, 583.47)	304.1091@5.851821	FindByMolecularFeature	16
298.2465@5.952181	1	1	1	53450	13883	57942	1	77997	66434	76822	46217	37532	21912	65377	79066	88513	62629	55162		(297.23923, 6253.054)(298.24164, 1579.52)(279.2282, 484.76)	298.2465@5.952181	FindByMolecularFeature	16
468.295@5.8996887	1	1	1	25295	13605	20443	26034	22164	16025	42144	1	1	35999	39007	50822	73444	112876	59716		(467.28732, 3615.2776)(468.29147, 1197.6754)(469.2815, 2028.5898)(470.2909, 891.96)	468.295@5.8996887	FindByMolecularFeature	13
280.1297@5.885084	24828	1	11552	38283	29237	25347	1	22580	34613	28846	21527	28502	27534	32638	31373	30126	20368	1		(279.12292, 3134.1028)(280.12564, 805.64594)	280.1297@5.885084	FindByMolecularFeature	17
272.2307@5.746135	66379	91100	23319	80827	89926	16106	8966	16954	10490	73536	1	16272	71506	51491	21648	1	16594	9411		(271.22388, 4021.019)(272.22687, 1039.6917)(253.2126, 590.84)	272.2307@5.746135	FindByMolecularFeature	18
400.2761@5.9198027	16103	28480	1	18864	25530	22724	1	1	1	27619	18669	9507	1	31806	1	26558	15462	1		(399.26947, 2685.6353)(400.2722, 858.7539)(401.26013, 918.8981)	400.2761@5.9198027	FindByMolecularFeature	13
361.0139@6.002031	159493	125629	148159	161821	1	166676	167886	167883	168917	176656	176547	175018	185509	178263	171403	1	216121	220680		(360.00702, 14698.745)(361.01022, 2373.9163)(362.004, 12454.513)(363.00714, 2265.828)(364.00116, 6403.7925)(365.00504, 1233.74)	361.0139@6.002031	FindByMolecularFeature	19
377.0315@6.0411344	93666	94694	94364	100267	94336	92691	84124	96514	95931	96730	98999	90569	98345	103863	100744	1	109118	7127		(376.0249, 8751.849)(377.02805, 1852.7644)(378.02228, 5511.1865)(379.02658, 1316.2605)(380.02057, 1151.311)(358.01105, 1119.1812)(359.0116, 444.64)	377.0315@6.0411344	FindByMolecularFeature	20
367.0035@6.0102234	526324	522211	510980	520751	525753	502186	516804	510450	532434	513700	523233	510399	504192	459106	467632	480634	437359	457082		(365.99637, 35649.867)(366.99945, 6555.9814)(367.9936, 31583.223)(368.99646, 5932.2407)(369.991, 10238.713)(370.99368, 2113.3276)(371.98837, 1563.7996)	367.0035@6.0102234	FindByMolecularFeature	21
270.2157@6.159844	10486	11392	1	13578	13445	11365	1	15312	1	11509	10722	6407	5780	1	15355	11770	11847	1		(269.20865, 1753.0309)(270.20984, 604.17194)	270.2157@6.159844	FindByMolecularFeature	15
998.5293@6.0686817	34152	37632	39708	50362	1	38834	44225	44917	36389	44175	35099	51831	40735	45884	51385	48185	57182	40572		(997.5203, 3084.9011)(998.5236, 1833.7893)(999.5226, 1715.8293)(1000.52374, 751.0884)(1001.52264, 512.92334)	998.5293@6.0686817	FindByMolecularFeature	20
1086.5814@6.06408	18290	17195	26079	30757	1	18616	22283	20511	22328	29781	31541	24769	1	31138	28390	24925	33015	22075		(1085.5718, 1757.2347)(1086.5732, 1163.7095)(1087.5721, 1089.4901)(1088.5758, 695.08496)(1089.5724, 668.27)	1086.5814@6.06408	FindByMolecularFeature	19
408.2603@6.0463123	32076	1	34672	31341	37720	23628	1	1	38293	64867	64648	61982	60863	60890	1	66113	69955	35857		(407.25342, 3811.5088)(408.2564, 1128.4894)(409.25107, 1776.8752)(410.25366, 690.75336)(411.2541, 587.92)	408.2603@6.0463123	FindByMolecularFeature	16
1042.554@6.0734725	4962	33898	28776	30968	21980	34733	32226	35020	36707	40137	29874	40125	37691	35459	40791	32901	42915	1		(1041.5466, 2287.4155)(1042.5486, 1435.6414)(1043.5477, 1472.8354)(1044.5522, 749.1064)(1045.5479, 502.83398)	1042.554@6.0734725	FindByMolecularFeature	20
954.5019@6.0701466	44598	44746	42504	41161	49697	44879	46036	46428	40311	54435	64389	49239	50378	37183	56469	44848	39371	38856		(953.49426, 3168.0703)(954.49756, 1952.8557)(955.4961, 1825.6609)(956.49634, 924.19165)(957.49854, 571.94)	954.5019@6.0701466	FindByMolecularFeature	21
910.4757@6.0715737	33899	38107	37035	37157	29594	31698	45962	47151	40505	48391	42177	39441	41762	46319	43660	31465	33533	36564		(909.4689, 2891.2024)(910.4728, 1657.7809)(911.4691, 1590.8389)(912.467, 754.548)(913.481, 916.76)	910.4757@6.0715737	FindByMolecularFeature	21
328.2569@6.3900657	30508	12288	1	17498	1	9425	1	1	1	44247	9134	1	1	40058	33969	15703	12532	9630		(327.2495, 2482.6116)(328.252, 760.2262)(309.2377, 420.69003)	328.2569@6.3900657	FindByMolecularFeature	13
822.423@6.072302	20370	21940	17435	30850	1	28354	16258	23373	21173	1	23287	28001	1	14119	21902	1	1	1		(821.4173, 1812.9065)(822.418, 1024.8159)(823.4143, 941.12085)(824.4159, 478.86)(825.3965, 659.99)	822.423@6.072302	FindByMolecularFeature	15
512.962@6.078283	24432	14143	23592	66342	49218	62757	20668	1	21536	143355	153075	152984	162220	109408	126356	27488	28028	23016		(511.95584, 6452.6743)(512.958, 2738.4653)(513.9529, 5371.558)(514.95514, 2446.2344)(515.9513, 2758.5728)(516.9536, 804.285)(517.9471, 797.78)	512.962@6.078283	FindByMolecularFeature	19
866.4532@6.077533	35452	31323	30622	35049	1	32712	4949	36557	33743	28676	33702	36052	37703	29227	30073	22805	24337	33516		(865.44354, 2325.7832)(866.4468, 1376.426)(867.4443, 1294.0475)(868.4417, 654.92)(869.43994, 495.81998)	866.4532@6.077533	FindByMolecularFeature	20
296.231@6.159181	16551	3607	1	29653	22882	24806	5029	28332	1	50812	45928	44832	48583	53353	16479	43416	11403	1		(295.22327, 3197.057)(296.2265, 953.21625)	296.231@6.159181	FindByMolecularFeature	16
548.9392@6.0810723	16160	1	26984	66579	64995	47434	15416	15722	16111	110635	146061	149572	173175	146832	111597	31678	23621	30021		(547.93256, 5024.224)(548.93195, 2246.8047)(549.9287, 6139.8975)(550.93024, 2820.8176)(551.927, 3498.908)(552.9295, 1175.5349)(553.926, 1787.43)	548.9392@6.0810723	FindByMolecularFeature	19
251.1487@6.0968404	118631	115619	131023	124668	127059	144427	127066	117338	118264	163424	138730	143018	130015	141292	128471	177340	156945	161922		(250.14146, 23204.602)(251.14493, 4314.1157)(252.14648, 670.4647)	251.1487@6.0968404	FindByMolecularFeature	21
445.9733@6.1610837	38161	34509	1	8756	36393	39891	1	30760	39197	46374	40852	34942	33215	35499	31044	45659	37865	40625		(444.96658, 4348.383)(445.97058, 698.77435)	445.9733@6.1610837	FindByMolecularFeature	18
381.9795@6.1089096	66934	68541	86110	62519	84798	89026	81614	70819	69008	84480	1	81995	63947	71393	70575	1	74426	69835		(380.9715, 8436.385)(381.97498, 1058.17)	381.9795@6.1089096	FindByMolecularFeature	18
352.1892@5.979697	1	1	11594	14936	15243	11901	1	28350	24797	1	27409	40820	1	16384	29118	13771	9704	16825		(351.18073, 2442.237)(352.18414, 747.5771)	352.1892@5.979697	FindByMolecularFeature	14
298.12@6.1951756	1	45175	1	58949	1	23600	17677	63036	42341	39114	1	49653	1	50901	49610	36703	39853	1		(297.11298, 5263.773)(298.1156, 1349.5631)(299.1073, 832.7166)	298.12@6.1951756	FindByMolecularFeature	13
479.2092@6.152121	1	1	1	13352	1	17978	1	7540	1	19061	14903	18817	28257	24328	29284	59483	36022	28100		(478.20276, 3202.5664)(479.20605, 1150.0433)(480.20322, 820.9329)	479.2092@6.152121	FindByMolecularFeature	12
238.1208@6.217075	69737	62370	62647	66119	1	70739	56186	1	62291	66198	61069	68390	58987	63512	74706	46900	67167	76076		(237.11331, 6314.968)(238.1158, 1101.3123)(239.1158, 791.03406)	238.1208@6.217075	FindByMolecularFeature	18
490.3597@6.269294	1	7480	9802	29466	34542	31921	31153	33566	31361	55379	60041	56020	63544	57716	63379	131428	131316	118904		(489.35223, 6326.438)(490.35532, 2347.554)(491.35693, 939.69806)	490.3597@6.269294	FindByMolecularFeature	20
627.503@6.285285	55990	60596	64302	62773	54128	67919	58712	57911	56837	63766	48466	65636	57617	42388	54104	48308	51775	56834		(312.7468, 2810.96)(626.4958, 5720.217)(627.49915, 2577.287)(628.495, 2467.7964)(629.49567, 978.12)(630.4906, 662.255)(608.4897, 476.02)	627.503@6.285285	FindByMolecularFeature	21
637.5317@6.2846313	37463	40023	34010	32049	1	34206	32415	32205	32020	30230	33526	30466	35988	42040	26357	33051	34558	33919		(636.52454, 3721.309)(637.5272, 1823.0895)(638.52625, 765.5076)	637.5317@6.2846313	FindByMolecularFeature	20
408.1483@6.2949286	1	12218	13119	33140	35467	34035	30489	25251	22498	39401	49888	42341	50465	44469	36169	74924	78744	78842		(407.1402, 4489.5654)(408.143, 1326.6364)(409.13748, 2328.104)(410.1454, 857.795)	408.1483@6.2949286	FindByMolecularFeature	20
709.4605@6.2957606	22270	1	24489	18669	14623	22209	22149	29715	1	32559	1	24012	1	12030	25440	1	1	1		(708.4519, 2176.0608)(709.4486, 1438.4685)(710.45013, 895.55225)(690.4349, 912.11)	709.4605@6.2957606	FindByMolecularFeature	13
463.0771@6.314786	1	19048	1	1	23007	23781	24455	19333	21634	1	66620	56827	73028	52145	64575	29043	24155	25474		(462.0729, 3150.0894)(463.0786, 987.76465)(464.0694, 3111.583)(465.08466, 1317.8724)(466.07202, 1681.71)	463.0771@6.314786	FindByMolecularFeature	15
446.2964@6.374077	13500	14746	10261	1	9129	10768	1	13150	14164	1	14042	17041	1	14324	12458	13899	14072	1		(445.2899, 1991.7908)(446.29398, 678.96466)(447.29434, 625.7929)	446.2964@6.374077	FindByMolecularFeature	15
544.461@6.221146	21115	1	21735	1	1	23699	53540	16173	1	1	22167	9384	31831	15269	12081	1	63660	1		(271.22403, 3413.0542)(271.7347, 737.56647)(272.2269, 1002.576)	544.461@6.221146	FindByMolecularFeature	14
574.4133@6.45365	1	1	1	1	1	32340	24832	5280	13351	1	32532	1	29418	25434	28913	49014	33248	43753		(619.4139, 1769.7981)(620.42194, 845.2934)(621.42566, 1032.6901)(573.40717, 1879.4663)(574.4119, 1040.19)(575.42126, 1100.675)	574.4133@6.45365	FindByMolecularFeature	11
956.971@6.4798193	13621	14954	18154	14127	14022	14606	15599	15143	18442	15521	14519	14855	1	17692	18692	18514	18377	5165		(955.9618, 2176.161)(956.9625, 632.6985)(957.95984, 977.5522)(958.9491, 397.34)	956.971@6.4798193	FindByMolecularFeature	20
966.9954@6.4920926	20258	17831	11413	23363	1	14953	1	17225	13376	13324	14348	19863	17443	18339	6910	1	17246	1		(965.9901, 2808.8057)(966.991, 918.5843)(968.0028, 377.49)	966.9954@6.4920926	FindByMolecularFeature	17
610.3909@6.4689875	10643	1	1	1	23467	18734	22129	45290	27098	32184	75179	70305	58723	37616	54619	81212	75118	85609		(609.3851, 2935.8962)(610.3897, 1452.9)(611.3949, 1915.8184)(591.3708, 971.58)	610.3909@6.4689875	FindByMolecularFeature	16
366.1668@6.528612	27577	1	29890	24273	24544	26003	29778	30017	22671	30053	32762	29461	28217	33168	28485	1	1	34937		(365.15894, 2725.6045)(366.16202, 777.97943)(367.15833, 898.7275)	366.1668@6.528612	FindByMolecularFeature	16
454.1422@6.587281	74430	84848	102088	234175	224550	235602	174587	198672	204352	374818	363214	379075	376590	358818	356067	988096	1039478	974771		(967.294, 376.46)(453.1352, 31551.629)(454.13837, 8628.7)(455.13443, 4704.334)(456.1364, 1686.143)(457.131, 964.97)	454.1422@6.587281	FindByMolecularFeature	20
460.0458@6.7199335	1	17266	9230	11882	9136	18809	1	8235	13031	1	18112	1	11975	13216	12549	1	12619	7897		(459.0386, 2478.421)(460.0417, 966.675)(461.04642, 853.39667)(441.03333, 1004.35)	460.0458@6.7199335	FindByMolecularFeature	16
440.2846@6.6917844	1	18919	14788	24695	17000	20979	21841	19925	1	46705	39039	51958	57745	1	47306	11784	15934	1		(439.27786, 3279.2876)(440.28094, 1001.2513)(441.26642, 1884.21)(442.2751, 631.32495)	440.2846@6.6917844	FindByMolecularFeature	16
542.3737@6.724807	1	1	1	14921	1	9505	11638	1	1	19149	21039	1	19968	18100	1	34026	42089	37259		(541.3664, 1909.407)(542.3675, 889.21094)(543.36066, 844.078)(544.3618, 359.96)	542.3737@6.724807	FindByMolecularFeature	10
1058.5631@6.7023826	42043	36474	40176	50884	39649	45605	51440	41693	43527	43774	45670	38914	45419	1	44325	34333	45053	48155		(1057.5549, 2857.497)(1058.559, 2055.4036)(1059.5576, 1741.6259)(1060.5555, 907.95605)(1061.5648, 960.245)(1039.5426, 509.41)(1040.5319, 444.73)	1058.5631@6.7023826	FindByMolecularFeature	20
450.3235@6.84828	11439	13955	7599	28111	25782	25128	20131	7921	21937	15707	9823	29224	1	1	11606	1	22256	1		(449.3173, 1833.2999)(450.32004, 663.72595)(451.3102, 758.71674)	450.3235@6.84828	FindByMolecularFeature	17
546.2147@6.8797584	1	1	9731	13564	12041	10782	6914	1	7622	8607	1	6899	1	11231	9575	8891	1	1		(272.1017, 382.04)(545.20465, 1146.4025)(546.2048, 567.79834)(547.1995, 565.5383)	546.2147@6.8797584	FindByMolecularFeature	12
1014.5376@6.7260866	40193	50710	45665	8787	46960	45757	43114	37147	44511	38241	34231	36164	50203	40810	45101	46749	56382	45233		(1013.53, 2799.5293)(1014.53375, 1914.9922)(1015.53186, 1790.5394)(1016.53436, 974.4828)(1017.5286, 552.43)	1014.5376@6.7260866	FindByMolecularFeature	21
970.5114@6.7220793	35184	32970	35815	41224	37420	36326	33301	32901	40265	40671	43231	48793	48087	41610	31883	45700	39701	42918		(969.5034, 2756.977)(970.50714, 1738.2701)(971.5039, 1565.9929)(972.50354, 875.18756)(973.4947, 742.46747)(951.5006, 433.6)	970.5114@6.7220793	FindByMolecularFeature	21
926.4857@6.7371945	27167	26034	7186	31104	20803	29784	24389	27228	23580	27698	21555	27268	23494	35414	29503	1	1	21636		(925.4782, 2023.1292)(926.4824, 1262.3446)(927.47925, 1179.6168)(928.4732, 707.02)	926.4857@6.7371945	FindByMolecularFeature	19
882.4614@6.7530236	15555	19225	15728	15418	18508	16099	1	18434	11506	19683	20998	1	19675	16438	1	1	1	1		(881.45154, 1406.8793)(882.4557, 864.408)(883.44977, 830.4793)(863.433, 404.04)	882.4614@6.7530236	FindByMolecularFeature	15
387.0479@6.765792	15475	14922	1	1	1	14600	16348	19110	18408	16211	18365	72085	26301	17593	21144	21788	1	19371		(386.04196, 3006.4612)(387.0448, 666.8582)(388.0391, 10880.44)	387.0479@6.765792	FindByMolecularFeature	17
558.3336@6.7829847	8368	64586	80652	65634	104072	69326	47517	1	80366	77760	88546	56932	22426	50299	31021	10384	28031	1		(557.32654, 5208.2637)(558.33, 2125.0498)(559.3356, 779.901)	558.3336@6.7829847	FindByMolecularFeature	18
389.045@6.755413	582237	595601	556513	623706	606094	577482	583744	724686	645046	645315	675754	650508	718366	668902	732441	858164	1	849127		(388.038, 47104.25)(389.04108, 8635.138)(390.03513, 43918.883)(391.03796, 7487.2334)(392.03247, 13656.151)(393.03558, 2590.6355)(394.03033, 1750.5248)	389.045@6.755413	FindByMolecularFeature	20
442.3208@6.8708553	1	5621	4157	11434	8011	10648	10143	1	1	10900	1	1	13257	8413	1	9026	1	1		(220.1576, 485.04)(441.3146, 1373.9768)(442.31595, 591.36536)(423.3041, 596.64)	442.3208@6.8708553	FindByMolecularFeature	13
480.2811@6.9326944	31224	1	9740	19568	21092	19728	11743	22378	1	1	26569	1	24640	66363	33991	13368	29793	6734		(479.27393, 2183.9277)(480.27814, 921.9313)(481.271, 1158.4343)	480.2811@6.9326944	FindByMolecularFeature	16
272.2313@6.501972	68958	62760	49506	26347	10177	52828	23755	52777	62089	13491	23062	50679	70820	14724	58418	24955	25906	11066		(271.2239, 4662.9814)(272.22723, 1149.3479)	272.2313@6.501972	FindByMolecularFeature	20
240.064@6.805975	1	1	1	17454	26648	17597	1	1	1	50456	62003	1	59462	77451	61698	1	1	1		(239.05676, 7650.724)(240.0572, 1694.2588)(241.05383, 1472.5983)	240.064@6.805975	FindByMolecularFeature	8
431.9756@6.8022766	75444	70297	80231	74145	78260	89359	80500	1	77115	100483	84069	87216	93036	92562	80384	99942	80678	80871		(430.9681, 8849.068)(431.97247, 1145.2561)(432.9677, 418.95502)(412.9606, 647.475)	431.9756@6.8022766	FindByMolecularFeature	20
498.0936@6.8728566	1	1	1	29447	41312	22817	1	1	1	71682	63683	52595	64316	57907	49957	1	1	1		(497.08746, 5223.2803)(498.09174, 2248.351)(499.08447, 3225.0557)(500.0889, 1310.3225)(501.08563, 1154.2175)	498.0936@6.8728566	FindByMolecularFeature	9
586.9811@6.812901	1	1	1	71625	62468	52531	1	7461	15501	170590	217396	1	230934	220464	1	18692	23224	1		(585.9735, 9261.467)(586.97424, 4335.9136)(587.9712, 8747.311)(588.97284, 5690.468)(589.96857, 5255.4375)	586.9811@6.812901	FindByMolecularFeature	11
495.9707@6.804178	52825	37930	49569	52001	56440	56209	56116	49707	49754	54914	54944	57970	48869	60276	46303	64653	56640	54406		(990.9463, 308.27)(246.9766, 917.6325)(494.9638, 5616.019)(495.96707, 869.4681)(496.9586, 386.12)	495.9707@6.804178	FindByMolecularFeature	21
224.0323@6.806739	1	1	1	26761	28753	23035	1	1	1	79580	80282	78134	79536	86953	77972	1	1	1		(223.02505, 11701.111)(224.02618, 2556.7043)(225.02245, 1675.6624)(226.0195, 389.03)	224.0323@6.806739	FindByMolecularFeature	9
300.2621@6.4482393	40522	10043	45806	20785	9862	27400	1	16712	33407	40053	40059	29831	39748	33779	10572	59613	32373	42848		(299.25458, 3507.9597)(300.25815, 903.7252)(301.2582, 485.47)(281.2433, 935.975)	300.2621@6.4482393	FindByMolecularFeature	19
233.8297@7.1834764	1	23678	15424	1	1	7686	11734	8789	15297	11869	1	1	15372	12191	1	13915	10136	7046		(232.82346, 2514.5527)(233.82356, 606.60614)(214.8141, 1515.81)	233.8297@7.1834764	FindByMolecularFeature	14
286.1213@6.902464	1	1	10582	1	1	18749	14455	1	1	1	19553	26686	1	8064	1	37471	31405	39264		(285.11545, 2457.8223)(286.11823, 668.85223)(287.1068, 609.83997)	286.1213@6.902464	FindByMolecularFeature	9
458.3188@6.878424	1	28529	9036	30708	28370	15845	25763	1	28467	194495	34686	7215	22723	24423	1	28250	31485	1		(457.31168, 3620.4915)(458.31403, 1235.2288)(459.3196, 1520.52)	458.3188@6.878424	FindByMolecularFeature	16
444.3028@6.9259353	44606	36396	35364	58175	28445	36682	1	42620	41273	67888	1	63151	37096	48333	35218	39715	52798	40469		(443.29532, 4503.6978)(444.2989, 1512.9838)(445.29526, 997.5056)	444.3028@6.9259353	FindByMolecularFeature	19
380.2186@7.0211143	1	1	1	1	1	24320	1	1	1	1	1	14277	34035	13446	1	44958	36419	17017		(379.2126, 2565.2222)(380.21515, 872.68005)	380.2186@7.0211143	FindByMolecularFeature	10
672.2735@7.0910435	1	65463	3934	1	1	4105	9478	11090	1	1	31017	7633	27039	35465	36017	7713	9866	9911		(671.27057, 1989.4121)(672.2757, 947.9556)(673.2712, 1386.6758)(674.2678, 843.43494)	672.2735@7.0910435	FindByMolecularFeature	16
536.357@6.843341	1	1	1	1	22451	14866	25919	31545	35691	43479	47487	33838	46761	9088	37726	65870	78455	93932		(535.3502, 2897.4683)(536.35394, 1191.4238)(537.34827, 1597.0447)(538.34863, 670.00665)(539.35394, 610.835)(517.3353, 412.27)	536.357@6.843341	FindByMolecularFeature	16
465.1646@6.9399247	1	16520	1	11769	1	9126	63564	23393	17802	1	125926	1	82300	38626	30899	63994	1	1		(464.15714, 5506.849)(465.15707, 1737.9773)(466.15396, 2206.543)(467.1458, 631.65)(468.1609, 449.01)(446.1475, 521.93)	465.1646@6.9399247	FindByMolecularFeature	14
475.1932@6.9333997	17532	55289	1	1	1	10098	1	1	25609	37143	1	1	80488	79449	36841	1	1	1		(474.18542, 5440.4814)(475.18613, 1891.3745)(476.18674, 758.35565)	475.1932@6.9333997	FindByMolecularFeature	11
455.1362@6.9346776	43667	748169	1	863239	26643	36087	87034	1	63481	1	1826003	206306	1	200763	213703	1	1	862917		(454.12988, 39403.816)(455.13147, 9404.257)(456.12695, 25148.717)(457.12918, 8232.012)(458.1245, 7285.934)	455.1362@6.9346776	FindByMolecularFeature	15
572.3493@6.9209642	45809	71515	33262	36904	32407	35392	69412	32543	40333	31551	8873	35788	1	37241	71037	82572	1	32688		(285.1697, 718.11)(571.3422, 4881.517)(572.3452, 1929.5868)(573.3433, 764.50574)	572.3493@6.9209642	FindByMolecularFeature	19
366.2484@6.919913	108761	102402	97096	68635	72069	73858	141282	125945	152176	258125	532200	287999	279857	298131	282484	241460	1	39432		(365.24155, 26255.754)(366.24493, 6057.974)(367.23886, 9863.387)(368.24207, 2419.4487)(369.24, 1362.6176)	366.2484@6.919913	FindByMolecularFeature	20
834.707@6.9470205	9229	11387	1	11652	8181	7737	10399	10932	11350	8767	8157	1	10771	6649	13089	7113	9081	9669		(833.70306, 1277.6354)(834.7067, 798.7938)(835.7086, 455.42252)	834.707@6.9470205	FindByMolecularFeature	18
475.1357@6.9936724	50255	257833	338747	53074	150379	23050	17960	1	105595	1	22286	298101	1	271329	1	44087	1	1		(1009.2793, 366.39)(520.1389, 914.77)(521.1443, 579.47)(474.12933, 5693.152)(475.1324, 1926.1254)(476.12662, 5951.06)(477.12735, 1967.4834)(478.12265, 1879.885)	475.1357@6.9936724	FindByMolecularFeature	15
824.6786@6.945202	33023	39030	33870	38415	37270	32563	35687	41595	44718	32833	37413	38923	44750	25035	37243	33262	42646	38230		(411.3349, 500.99)(823.6733, 3075.2876)(824.67664, 1834.8591)(825.674, 1581.3224)(826.6749, 736.162)(827.6741, 304.59)	824.6786@6.945202	FindByMolecularFeature	21
344.8885@6.9606385	66583	1	12209	1	33563	42342	63537	22834	25031	17428	18688	44619	40642	16206	9254	55214	71570	1		(343.8823, 4035.7495)(344.87946, 1044.5907)(345.88016, 2685.6238)	344.8885@6.9606385	FindByMolecularFeature	17
468.236@6.956266	33841	37905	37307	32844	30985	36908	46132	51711	36673	48506	43603	33624	35482	42528	38426	47941	46155	50928		(513.2319, 1313.7686)(514.23236, 620.07666)(515.2395, 890.565)(467.22867, 3460.4404)(468.22974, 1387.6599)(469.22525, 1065.5687)	468.236@6.956266	FindByMolecularFeature	21
472.9412@6.943227	7431	6833	1	30679	36083	36796	1	1	1	1	26050	33608	6771	32931	30717	1	1	1		(471.9344, 3450.418)(472.93533, 1344.02)(473.93137, 3705.1272)(474.93222, 1461.58)(475.93036, 2105.895)(476.93, 614.47)(477.9291, 661.35)	472.9412@6.943227	FindByMolecularFeature	13
522.2204@6.9688864	74204	88083	9326	76659	68911	72899	65315	72932	70531	78363	62688	70104	77826	69550	83231	68825	68172	75152		(521.214, 4628.1367)(522.2155, 1861.587)(523.212, 2407.7292)(524.2125, 820.3457)(525.2053, 774.02747)(503.2085, 702.2)	522.2204@6.9688864	FindByMolecularFeature	21
482.9754@6.956705	6203	1	1	14759	13478	16597	1	1	1	29918	19479	24664	15859	20242	21705	1	1	1		(481.96414, 2903.6543)(482.96408, 1284.0829)(483.96152, 2308.984)(484.96255, 1011.8034)(485.96133, 940.82666)	482.9754@6.956705	FindByMolecularFeature	11
415.0624@6.9749074	54826	50298	67763	48389	37729	45032	25997	44788	78470	86258	55709	93428	79278	66403	84648	89455	109546	52567		(414.05594, 5071.2637)(415.06018, 1346.4869)(416.0615, 4670.9053)(417.06882, 1378.1482)(418.06476, 3127.2268)	415.0624@6.9749074	FindByMolecularFeature	21
393.0415@7.1688595	1	5508	1	12842	1	12685	18641	23964	7943	5255	1	1	1	8122	25348	17135	10950	13008		(392.03497, 1698.9087)(393.03662, 666.48865)(394.03125, 514.7143)(374.0253, 464.06)	393.0415@7.1688595	FindByMolecularFeature	15
586.3688@7.1350603	47771	194481	52962	49678	153776	51793	177020	52468	202908	157049	49156	135522	55186	56268	151511	158103	193977	49016		(585.3617, 11599.287)(586.36456, 4251.901)(587.3648, 1306.7699)(588.3689, 545.28503)	586.3688@7.1350603	FindByMolecularFeature	20
403.063@7.017894	76323	84430	85165	1	239130	39925	1	76525	261084	245146	64226	52798	39493	1	40472	288422	1	75185		(462.0748, 924.56)(463.0866, 518.87)(464.0674, 1089.87)(402.05573, 10347.609)(403.05847, 2316.881)(404.05273, 9580.763)(405.05664, 2302.8801)(406.0505, 3427.446)(407.05667, 673.05664)(408.0462, 594.56)	403.063@7.017894	FindByMolecularFeature	17
572.3527@7.057434	63804	1	1	51428	58158	39702	66907	54455	68920	58995	46698	57733	65127	61024	1	71768	34440	61088		(285.1657, 1111.97)(571.34534, 5953.79)(572.3485, 2072.1372)(573.345, 915.51733)	572.3527@7.057434	FindByMolecularFeature	18
430.1984@7.017896	103848	1	113086	124519	119404	105146	106794	108090	123204	240181	242736	1	248790	250349	226315	102122	97140	93165		(429.1911, 20519.775)(430.1933, 6877.207)(431.193, 2654.5654)(432.18948, 726.55)	430.1984@7.017896	FindByMolecularFeature	17
475.194@7.0098042	40377	1	45331	1	48948	56832	46378	44315	50702	80185	96904	97500	36921	1	80894	44185	49181	47373		(474.18848, 7078.2544)(475.18958, 2385.685)(476.18634, 883.51074)	475.194@7.0098042	FindByMolecularFeature	18
599.9238@7.193476	12664	10670	19180	1	3655	18494	1	1	1	1	1	10269	1	20726	7499	11689	8657	9273		(598.9169, 1580.4884)(599.9198, 420.4446)(600.917, 881.026)	599.9238@7.193476	FindByMolecularFeature	13
465.1674@6.987793	1	64008	1	71896	11650	67644	1	64864	1	141154	44586	132687	39594	121854	1	6802	63213	42746		(464.15955, 7823.8623)(465.16092, 2259.1873)(466.1518, 3373.961)(467.15002, 1640.625)(468.1656, 455.46)	465.1674@6.987793	FindByMolecularFeature	15
382.1101@7.011384	254272	250209	258881	290698	294840	279825	277060	257802	273702	584096	610433	606773	610330	619930	13641	279371	293958	280072		(381.1021, 35975.547)(382.10596, 7149.833)(383.10007, 23464.076)(384.1023, 4794.9326)(385.09805, 4866.427)(386.09955, 986.174)(387.1065, 1665.19)	382.1101@7.011384	FindByMolecularFeature	20
453.1404@7.0166683	394055	32328	407446	39625	453793	431919	402333	412577	419505	922140	69817	932215	941082	927002	913340	465966	40368	34937		(452.1352, 7018.1606)(453.13727, 2238.4778)(454.13098, 111597.66)	453.1404@7.0166683	FindByMolecularFeature	21
457.1356@7.0170255	286685	1	338920	1	380979	368738	367820	332143	356214	806452	1	802005	795205	765531	783482	396407	362845	1		(973.2887, 437.13)(913.2609, 428.79)(456.1282, 69010.07)(457.131, 16008.377)(458.1265, 12700.004)(459.12756, 3779.6475)(460.1292, 1318.59)	457.1356@7.0170255	FindByMolecularFeature	17
489.1209@7.0164566	719067	646035	739087	817392	814907	68651	59353	781412	785208	137712	126801	1	91965	1703202	100678	824327	61533	790870		(488.1123, 12506.962)(489.1166, 3053.5073)(490.1087, 168786.45)	489.1209@7.0164566	FindByMolecularFeature	20
366.2514@7.0070105	223905	230069	242026	235191	243580	234229	265122	263023	254436	504268	278095	535722	523191	501925	508913	42975	237496	223538		(777.4946, 833.12)(778.4843, 616.95)(779.5042, 905.64)(365.24332, 33989.914)(366.24683, 7742.0156)(367.2404, 12902.823)(368.24307, 3083.7769)(369.24283, 1188.3315)	366.2514@7.0070105	FindByMolecularFeature	21
376.2774@6.9760976	9441	36802	12688	37393	30864	34774	31251	43667	1	62715	62136	32280	62564	25906	32502	44938	38117	1		(421.2783, 1410.63)(422.2818, 735.31)(423.2672, 774.13)(187.1318, 1114.405)(375.27106, 5202.2856)(376.27408, 1504.4305)(377.26437, 1127.98)	376.2774@6.9760976	FindByMolecularFeature	19
699.9195@7.1002636	43821	59030	58072	65607	74151	60670	48912	56634	1	1	109219	11619	45882	1	1	1	30938	58404		(698.9074, 5677.896)(699.9085, 1291.887)(700.9058, 2749.5493)(701.90594, 586.9986)(702.9109, 426.05667)	699.9195@7.1002636	FindByMolecularFeature	16
389.0473@7.148967	7750	1	75760	1	64166	7025	1	78855	31580	89067	13258	25036	1	1	1	1	900585	27446		(388.03937, 8021.446)(389.04477, 1562.2107)(390.037, 10266.186)(391.03928, 2351.1086)(392.0342, 4239.1284)(393.0363, 3192.53)(394.0345, 2336.19)	389.0473@7.148967	FindByMolecularFeature	14
501.164@7.201941	9487	13249	53902	23145	17868	57966	5264	37177	37831	36463	38899	65998	20377	24497	62108	16014	13421	26503		(1047.3148, 443.67)(500.15558, 2510.6301)(501.1606, 1120.1299)(502.1557, 2577.7778)(503.15802, 943.42505)(504.1513, 1012.33997)(482.1486, 1167.89)(483.1567, 653.05)	501.164@7.201941	FindByMolecularFeature	20
389.0516@7.5529137	1	1	1	1	47717	58294	11280	1	44683	20486	12547	17408	1	34517	1	1	7337	1		(388.04337, 2921.9978)(389.04684, 897.3584)(390.03906, 2879.48)(391.04147, 761.21)(392.03638, 1471.795)	389.0516@7.5529137	FindByMolecularFeature	12
444.3039@7.2020946	1	51769	1	33368	9009	49884	17106	1	52119	1	33841	1	1	11389	30388	37194	1	1		(221.1497, 707.62)(443.29745, 3308.2937)(444.30246, 1270.0508)(445.29727, 869.4775)	444.3039@7.2020946	FindByMolecularFeature	12
403.06@7.2017655	6399	245204	214595	1	82786	244908	262388	14417	18643	60951	266462	266175	259158	7682	25443	80356	287673	305805		(200.52551, 248.02501)(402.05493, 10200.284)(403.0577, 2167.761)(404.05255, 11606.466)(405.05643, 2974.5698)(406.05002, 4233.83)(407.0538, 1004.3)(408.04507, 754.9567)	403.06@7.2017655	FindByMolecularFeature	20
558.3371@7.032375	91101	1	1	24778	6476	25787	25479	1	30973	1	30304	19927	19178	26488	1	21878	61698	1		(557.32983, 2941.7908)(558.3322, 1437.9641)(559.3361, 834.8063)	558.3371@7.032375	FindByMolecularFeature	15
286.2484@7.118814	5556	6668	11543	1	1	10016	1	13854	1	16169	1	12929	1	11476	15720	1	1	1		(285.24005, 1528.5419)(286.24332, 501.6111)(287.239, 419.06)(267.2284, 467.08)	286.2484@7.118814	FindByMolecularFeature	10
389.0485@7.464742	29313	1	1	24016	6039	7839	40331	20871	9061	46864	22384	51410	38403	1	25658	1	33725	1		(388.0408, 2625.8364)(389.04547, 801.06573)(390.03857, 2596.27)(391.044, 839.31995)(392.0415, 1683.04)	389.0485@7.464742	FindByMolecularFeature	14
626.3914@7.13036	1	1	9971	13904	17720	22680	19338	18710	12116	15523	19207	25922	17196	20722	28218	41136	35757	40339		(625.3834, 2225.5996)(626.38855, 1096.0724)(627.3868, 1574.4764)(628.3887, 1030.26)	626.3914@7.13036	FindByMolecularFeature	17
508.3134@7.31861	1	36219	1	1	30232	15200	10195	32064	29737	29524	1	44819	29827	50908	37000	30787	15851	1		(507.3085, 2228.863)(508.309, 971.23285)(509.30762, 1033.0299)(489.2962, 571.81)	508.3134@7.31861	FindByMolecularFeature	15
558.4237@7.130622	1	1	1	23427	16405	21192	25941	23213	23483	41469	38960	44968	43231	46967	43724	19762	95977	89140		(603.4174, 1703.55)(557.4156, 3925.579)(558.4198, 1699.0249)(559.4166, 770.041)(560.4317, 274.77)	558.4237@7.130622	FindByMolecularFeature	18
586.3646@7.079125	57705	52873	175944	43191	58232	44612	53172	1	50194	60631	41803	49474	46516	1	57937	45521	58869	172056		(645.3849, 916.16)(646.3897, 625.28)(585.35846, 7937.718)(586.3617, 2982.473)(587.362, 1056.1685)	586.3646@7.079125	FindByMolecularFeature	19
494.2966@7.1519156	105074	96400	25972	104574	99272	122938	95581	25178	132252	91645	77473	80566	111253	27650	101921	85885	113430	96212		(493.2895, 6746.064)(494.29282, 2117.051)(495.28833, 2919.7195)(496.2919, 876.40497)(497.29254, 864.225)	494.2966@7.1519156	FindByMolecularFeature	21
458.3191@7.1882854	258397	301877	203900	186845	251413	153546	247590	241982	202528	9213	193601	189703	205769	210059	224739	227185	257006	255896		(457.3132, 16008.258)(458.31693, 4709.4023)(459.3185, 1288.4125)(460.3318, 331.02)	458.3191@7.1882854	FindByMolecularFeature	21
572.3511@7.162628	63863	59920	57863	56467	74047	45713	1	7420	52834	1	1	51397	57388	47800	1	1	1	45300		(285.167, 759.37)(571.34357, 5800.502)(572.3477, 2155.8093)(573.3429, 816.4775)(574.3499, 307.84)	572.3511@7.162628	FindByMolecularFeature	15
762.5162@7.4588647	1	1	1	8749	10212	12717	1	1	15755	1	9663	1	1	23078	28890	47312	49724	13482		(761.51013, 1858.75)(762.51337, 939.2744)(763.5219, 1349.7084)(764.5115, 1021.75)(743.505, 840.0)(744.5283, 633.33)	762.5162@7.4588647	FindByMolecularFeature	10
272.2312@6.9502077	12607	1	1	56675	16295	12681	1	28989	25373	11999	66712	10852	16335	66562	13152	53943	1	1		(271.22427, 3435.1345)(272.2267, 946.8758)(253.21255, 1199.1699)	272.2312@6.9502077	FindByMolecularFeature	14
384.3196@7.2288957	39692	4105	42297	39317	6906	31582	30521	31199	35315	28105	41489	33075	31933	32518	1	10917	28958	35479		(383.31375, 3557.5515)(384.31485, 1259.0499)(385.31036, 1149.505)(365.30215, 410.99667)	384.3196@7.2288957	FindByMolecularFeature	19
686.2914@7.1978555	26568	9391	31910	27273	5031	33491	6595	13914	30248	33713	20085	23353	25472	26808	38220	8997	30420	6349		(342.141, 602.62)(685.28503, 2147.602)(686.28955, 1169.7529)(687.2963, 759.0907)	686.2914@7.1978555	FindByMolecularFeature	21
586.3658@7.2204003	170443	56020	56923	166250	55337	176855	55090	196615	8449	1	152081	51936	177180	177787	54478	50280	1	56404		(585.35986, 11911.774)(586.3635, 4784.545)(587.36285, 1464.9266)(588.3748, 518.366)(567.35205, 676.595)	586.3658@7.2204003	FindByMolecularFeature	19
495.1321@7.27386	1	1	1	1	1	41862	1	66810	1	55511	15118	1	44405	143620	1	1	76061	1		(494.1209, 5648.665)(495.11978, 2126.028)(496.11856, 1365.512)	495.1321@7.27386	FindByMolecularFeature	10
671.1969@7.184658	5811	7115	1	7960	6560	3945	10370	1	10422	18102	15690	5930	16026	9221	23370	4380	17082	7041		(670.18677, 1121.1831)(671.1847, 539.3557)(672.18616, 859.25305)(673.181, 301.05)	671.1969@7.184658	FindByMolecularFeature	19
711.5317@7.317033	27296	28269	26718	21686	36885	34870	24061	26226	28172	25365	17675	34336	31828	26698	19596	17878	24530	1		(354.7588, 828.42)(710.5234, 1996.4432)(711.5221, 1043.6257)(712.5188, 1468.9515)(713.52094, 759.79004)(714.51416, 671.69)	711.5317@7.317033	FindByMolecularFeature	19
468.3166@7.3276854	31352	23167	29857	31591	1	35773	35607	1	1	62573	73925	112325	64491	1	72897	34175	27696	34821		(981.638, 713.05)(982.6673, 559.24)(467.31055, 4651.4863)(468.31372, 1482.8856)(469.30667, 2189.8022)(470.31232, 714.11597)(471.3312, 3999.97)	468.3166@7.3276854	FindByMolecularFeature	17
478.3444@7.317376	1	9483	1	12508	9019	9811	10183	17609	11611	24176	26541	29877	25801	5633	25320	1	1	1		(477.33832, 2536.1943)(478.33942, 1014.64526)(479.3288, 874.2875)	478.3444@7.317376	FindByMolecularFeature	13
400.9527@7.194133	25680	26209	16682	30181	1	8048	6808	8491	14230	25274	22158	29376	38401	1	1	12235	1	5555		(399.94342, 1932.0276)(400.94458, 761.8077)(401.94186, 1373.109)(402.9472, 454.58)	400.9527@7.194133	FindByMolecularFeature	17
408.2693@7.213346	230134	16499	6914	231138	192447	216416	20253	192876	233975	5131	14199	35845	220131	196216	84209	8525	1	40294		(875.5562, 546.64)(876.5562, 519.61)(453.2681, 9681.996)(454.27032, 3859.525)(455.2692, 1826.9067)(456.2676, 574.43)(407.26343, 3806.914)(408.26703, 1559.6068)(409.2619, 1006.21497)	408.2693@7.213346	FindByMolecularFeature	19
444.2483@7.284774	212512	284994	292522	263049	275800	357310	281446	276915	300359	258296	29980	281604	77832	293230	67164	31955	325093	265043		(221.1168, 495.04)(443.23898, 16799.271)(444.24136, 5440.967)(445.23666, 8091.41)(446.23444, 1984.3899)(447.2307, 1100.7576)	444.2483@7.284774	FindByMolecularFeature	21
344.8886@7.27634	44081	1	40627	167507	62157	22720	1	33253	47761	1	56303	16173	34460	46912	42466	33342	28649	26149		(748.7896, 602.54)(343.88177, 5902.4297)(344.88193, 1460.393)(345.88156, 3639.4907)(346.88, 1487.05)(347.8771, 847.39)(325.8758, 652.42)	344.8886@7.27634	FindByMolecularFeature	18
391.0448@7.079675	22683	1	25571	1	31527	14685	16302	1	15255	80113	1	71564	96785	73929	1	33739	86433	17089		(450.0578, 956.03)(390.0366, 5893.3594)(391.0396, 1173.975)(392.0366, 1771.7014)(393.0348, 996.28)(394.0326, 537.89)	391.0448@7.079675	FindByMolecularFeature	14
550.3706@7.403216	1	1	1	1	18147	13971	16692	1	11294	1	1	26899	28250	17058	9734	46935	35764	54285		(549.3655, 1647.9843)(550.36816, 854.93915)(551.36694, 1048.6167)(552.3706, 607.56)(553.38495, 771.895)	550.3706@7.403216	FindByMolecularFeature	12
354.2039@7.096684	1	1	1	1	1	21929	1	1	1	23671	17018	1	1	42937	1	199070	1	1		(353.19757, 5554.25)(354.1972, 1227.6788)(355.19235, 2700.1167)	354.2039@7.096684	FindByMolecularFeature	8
498.1032@7.258933	1	1	1	43164	12959	23219	1	1	1	24396	60982	74431	80631	64599	77503	1	1	1		(497.0959, 4877.8643)(498.09732, 2584.815)(499.0937, 3630.1863)(500.09375, 1610.6299)(501.09128, 1214.7476)	498.1032@7.258933	FindByMolecularFeature	10
367.9465@7.3432302	20093	40090	165890	169350	172339	203360	197656	1	191098	227119	162456	200229	178668	172447	11711	243430	198920	11767		(182.963, 324.04)(366.93893, 10687.521)(367.94193, 1250.9236)(368.93628, 4310.26)(369.94107, 627.64685)(370.9279, 323.57)	367.9465@7.3432302	FindByMolecularFeature	20
462.1259@7.401014	1	1	1	57886	37657	35170	1	1	1	150299	140044	146532	159899	93837	145548	1	1	8973		(507.12268, 7120.267)(508.1238, 3116.1748)(509.12073, 2223.0134)(510.1219, 796.14)(461.11713, 10414.9795)(462.11642, 5359.628)(463.11328, 3646.351)(464.1114, 1438.26)(443.1093, 1016.84)	462.1259@7.401014	FindByMolecularFeature	10
427.1124@7.4201283	126765	131430	106735	131440	132224	87717	149558	77620	157408	128123	97760	137796	120784	111694	130278	128557	140139	138436		(426.10538, 8807.657)(427.10483, 2652.1047)(428.10043, 5753.1934)(429.10126, 1663.3529)(430.09656, 1483.4164)	427.1124@7.4201283	FindByMolecularFeature	21
375.1396@7.4216156	540733	550642	485324	509823	533531	527000	575218	413823	575897	610606	593311	626284	571155	586126	614460	678381	624209	589531		(374.13226, 51118.543)(375.13467, 15046.12)(376.13025, 19139.87)(377.12793, 5751.9897)(378.12833, 1720.5868)	375.1396@7.4216156	FindByMolecularFeature	21
486.3545@7.4074974	94896	104898	114499	107530	98902	110395	24504	115119	112395	109620	106683	104877	108098	91826	104539	75666	115719	95895		(242.1737, 1681.99)(485.34793, 8087.56)(486.35083, 2774.8923)(487.35162, 892.9487)	486.3545@7.4074974	FindByMolecularFeature	21
522.3324@7.449052	74701	63162	44976	61492	1	57180	54092	27846	52851	60363	48137	45596	66469	71113	63435	53976	52772	70488		(1043.6592, 810.125)(1044.66, 478.815)(260.1552, 481.89)(521.3249, 3794.7598)(522.3286, 1496.3353)(523.32336, 1758.8687)(524.32336, 570.28754)(525.3296, 576.13)	522.3324@7.449052	FindByMolecularFeature	19
356.1662@7.418988	317103	341540	318857	330594	318472	309219	335522	359691	321938	303577	326521	353547	313305	341871	334715	309467	318916	287793		(355.15848, 41304.074)(356.16168, 13839.099)(357.16638, 4167.648)(358.1698, 880.34894)	356.1662@7.418988	FindByMolecularFeature	21
430.3324@7.174988	33148	30513	34105	37682	37406	27983	55867	40157	30379	44714	19649	27827	12605	38915	44929	26558	29616	29724		(429.32074, 3803.388)(430.32413, 1322.156)(431.31958, 1500.581)(411.3057, 1089.46)	430.3324@7.174988	FindByMolecularFeature	21
373.1436@7.428791	24789	27825	24266	19270	26919	25557	9910	30340	26442	29725	29623	22435	20136	30612	33281	1	28132	30543		(372.1372, 3148.6494)(373.14246, 1131.8883)	373.1436@7.428791	FindByMolecularFeature	19
256.2401@7.4182224	117406	106378	96236	103609	101087	141855	84606	89827	100343	82529	121080	83426	82121	106089	133298	118033	112914	99619		(511.47086, 378.635)(127.112076, 545.8575)(255.23279, 14031.5625)(256.2361, 3023.9038)(257.2354, 569.915)	256.2401@7.4182224	FindByMolecularFeature	21
417.0815@7.386615	5342474	5372433	4269782	5117060	5155412	5053746	5346386	4747422	40288	48288	5223813	5149366	5247013	5188903	5167049	73815	5652321	5614845		(416.07465, 200155.03)(417.077, 40027.195)(418.07178, 192744.72)(419.0749, 44689.58)(420.0693, 70491.36)(421.0718, 14687.89)(422.06757, 8709.917)(423.072, 1832.08)	417.0815@7.386615	FindByMolecularFeature	21
378.1371@7.417633	1	24579	31702	30066	33794	28696	30885	1	1	41092	1	33725	28434	33325	1	1	30367	29087		(801.2758, 342.29)(802.2712, 268.04)(188.0596, 591.98)(377.12912, 6326.012)(378.1301, 1762.5092)	378.1371@7.417633	FindByMolecularFeature	14
415.0861@7.423137	138415	131257	144770	149380	128503	127251	97970	141455	140713	151371	102148	141345	136520	140155	138872	161603	147048	149837		(829.1718, 347.65)(414.0791, 15112.092)(415.08292, 3274.9226)	415.0861@7.423137	FindByMolecularFeature	21
440.3594@7.471594	46048	21909	25516	33435	24224	27359	23333	11268	10350	24452	16134	1	31071	25522	16209	30525	20948	18653		(219.1747, 280.26)(439.35202, 2668.2034)(440.35223, 1124.7543)(441.35306, 637.80914)	440.3594@7.471594	FindByMolecularFeature	19
711.4032@7.426782	1	1	32762	30609	39583	30116	39432	22194	27343	1	40971	24098	28080	34210	21122	1	51697	38154		(710.3952, 2063.2437)(711.3972, 1181.0328)(712.39294, 1787.3899)(713.3891, 966.52997)(714.37946, 880.66)	711.4032@7.426782	FindByMolecularFeature	17
298.0542@7.3320494	1	1	1	17585	13451	16061	6448	1	1	6666	29746	1	36718	34008	34385	1	1	1		(297.0474, 4386.714)(298.04816, 1285.4851)	298.0542@7.3320494	FindByMolecularFeature	10
314.0856@7.426309	10117	1	10295	36239	39220	35242	1	1	16141	94792	100827	103680	109013	104772	115161	11597	10054	1		(313.07864, 10207.049)(314.0801, 3131.8)(315.07687, 2820.7634)(316.0771, 911.34406)	314.0856@7.426309	FindByMolecularFeature	15
224.0356@7.425329	37326	22017	34189	174752	183830	170749	44857	33571	38520	435874	450759	495988	505320	487654	510813	42449	43530	36306		(111.01076, 403.825)(223.02835, 39239.824)(224.02904, 8089.8877)(225.02475, 4990.337)(226.02705, 1584.8755)	224.0356@7.425329	FindByMolecularFeature	21
572.1205@7.425791	1	1	29078	139114	146902	105474	36611	22735	1	304371	384866	324794	334371	416430	431765	47365	1	1		(571.1125, 20925.062)(572.1125, 10522.98)(573.11017, 14131.1455)(574.11096, 6623.664)(575.1083, 4485.0225)(576.10724, 1619.195)(577.1068, 829.9575)	572.1205@7.425791	FindByMolecularFeature	15
394.1253@7.4312515	20375	23448	1	20530	1	23200	21077	1	24326	1	41736	15935	1	26485	1	38003	38067	30229		(393.1151, 2097.354)(394.11145, 704.0606)(395.11594, 1613.4408)	394.1253@7.4312515	FindByMolecularFeature	15
240.0673@7.425848	36257	1	31836	114807	96184	103177	30400	58988	32212	275770	287950	301103	309948	284965	326705	31541	31345	1		(239.06061, 27435.383)(240.0611, 6131.0933)(241.0588, 4304.255)(242.06107, 1746.015)(221.0509, 361.6)	240.0673@7.425848	FindByMolecularFeature	18
582.1505@7.48636	1	1	1	5384	14885	12280	1	1	5008	31797	38972	37940	41272	43172	43791	6499	1	1		(581.1418, 3266.2825)(582.1433, 1678.7968)(583.1421, 1718.5629)(584.14294, 903.83496)(585.1413, 752.61)	582.1505@7.48636	FindByMolecularFeature	12
699.9208@7.5363197	97852	80103	1	109514	100230	112164	51478	111419	133050	142869	80328	73336	67939	58883	1	108464	104685	93643		(758.9325, 492.6)(348.95505, 526.245)(698.91315, 8330.683)(699.91614, 1504.7274)(700.91125, 3601.647)(701.9116, 653.3427)(702.9056, 469.015)	699.9208@7.5363197	FindByMolecularFeature	19
481.317@7.437018	1	26962	1	25757	23144	23340	1	1	23892	1	26466	29147	29424	31437	19534	23873	1	1		(480.3116, 3452.6106)(481.31064, 1415.9899)(482.31107, 548.62256)	481.317@7.437018	FindByMolecularFeature	12
661.0096@7.4321656	14958	1	16138	1	1	70259	20838	11225	12612	182751	1	1	151211	1	198124	1	1	11745		(659.9996, 4506.753)(660.9998, 2400.4868)(661.9975, 4212.053)(663.0001, 2902.074)(663.99304, 2371.327)(664.9961, 1633.51)	661.0096@7.4321656	FindByMolecularFeature	12
434.3385@7.3161407	56828	57023	70319	58570	12278	78501	74414	28753	79468	42694	68904	34443	25525	71412	69167	13316	63351	26859		(433.33075, 5439.704)(434.3334, 1837.1299)(435.33047, 751.67413)(415.31555, 915.61005)	434.3385@7.3161407	FindByMolecularFeature	20
342.2749@7.4143376	1	1	1	7837	1	9959	24615	19741	12329	11197	6397	9774	1	1	13866	15439	9123	22050		(743.5607, 615.67)(744.5807, 480.98)(745.5781, 278.4)(341.26978, 1758.1658)(342.26984, 587.72614)(343.26224, 1190.32)(323.2565, 271.09)	342.2749@7.4143376	FindByMolecularFeature	14
599.9261@7.653686	20342	5309	21487	1	19033	8712	17505	1	11774	1	4584	8467	1	14845	17856	10328	16345	23702		(598.9178, 1697.6036)(599.92395, 484.07562)(600.92084, 895.3611)(601.9273, 399.8)(602.9324, 549.11)	599.9261@7.653686	FindByMolecularFeature	16
300.2648@7.097388	15233	26215	26615	1	23793	47994	19629	9626	7839	21214	15946	27940	13429	1	26199	56668	48539	9393		(299.25613, 3746.1836)(300.2592, 965.9499)(301.26044, 452.36002)(281.2418, 623.07)	300.2648@7.097388	FindByMolecularFeature	17
602.3334@7.4485617	8600	17611	16151	13051	1	20792	1	18538	14679	1	13871	1	18315	26616	1	1	14911	14601		(601.32385, 1882.7129)(602.3321, 763.6062)(603.32855, 626.1167)(583.3082, 647.6)	602.3334@7.4485617	FindByMolecularFeature	13
744.4699@7.4333553	30474	28976	1	13945	32016	24490	24735	1	28892	29056	34001	1	18682	44518	19929	1	32379	31420		(743.46094, 2126.4705)(744.4642, 1179.5345)(745.464, 930.9014)(746.4874, 635.66)	744.4699@7.4333553	FindByMolecularFeature	16
714.3327@7.4653473	25370	1	21533	31177	30312	25249	1	1	1	20304	23776	30874	24080	1	1	20706	1	22768		(713.3209, 1901.3752)(714.32684, 1045.89)(715.3254, 647.42334)	714.3327@7.4653473	FindByMolecularFeature	13
402.9518@7.5163293	13524	18820	10031	1	1	10965	18746	9644	1	10318	6814	10055	15933	24174	1	1	14529	20239		(200.464, 302.25)(401.94357, 1710.8125)(402.9462, 667.96686)(403.94382, 513.79)	402.9518@7.5163293	FindByMolecularFeature	16
470.1415@7.467832	40309	46765	46039	98240	89778	86187	100821	120846	117288	202008	201365	193653	210099	195367	206939	428411	467573	443654		(469.1356, 12948.261)(470.13867, 3543.9531)(471.13275, 2437.3774)(472.1371, 1622.46)	470.1415@7.467832	FindByMolecularFeature	19
504.2137@7.48663	27798	1	14420	27208	18224	22524	17206	40235	1	28230	1	26093	27921	1	1	1	1	18330		(1007.4193, 360.37)(1008.4286, 239.34)(503.20944, 1840.0782)(504.21042, 772.8242)(505.2077, 908.64294)	504.2137@7.48663	FindByMolecularFeature	12
367.0075@7.206521	7206	13552	1	22376	6414	8707	4930	31778	15889	41048	19710	36429	13235	9811	1	1	9798	4320		(365.99887, 1699.8599)(366.99945, 600.2722)(367.99594, 1878.63)(369.0098, 462.05)	367.0075@7.206521	FindByMolecularFeature	18
400.9524@7.543718	11948	1	10013	18944	10903	19614	12690	40112	24262	22725	14469	1	33591	24439	65239	11360	26458	16133		(800.8914, 343.52)(399.94638, 2266.4927)(400.94684, 774.0984)(401.9449, 1664.432)(402.94858, 553.09)(403.94092, 469.25)(381.93396, 291.365)	400.9524@7.543718	FindByMolecularFeature	19
398.3371@7.5566564	29624	20206	1	8895	10048	22844	29075	1	36806	1	1	1	31878	9039	6697	1	37586	4397		(397.32913, 2369.6055)(398.33063, 847.556)(399.33228, 513.7925)(379.3147, 337.8)	398.3371@7.5566564	FindByMolecularFeature	15
443.0952@7.5359426	91372	106222	153289	243288	174828	136301	273626	278981	268315	305455	310322	296957	346866	331396	327309	290057	337757	291881		(931.183, 318.99)(932.1763, 275.99)(933.1642, 294.61)(442.0903, 15405.397)(443.09277, 4290.8853)(444.0924, 13660.529)(445.09778, 4401.5005)(446.09515, 6605.147)(447.10062, 1651.8331)(448.09796, 1638.5181)	443.0952@7.5359426	FindByMolecularFeature	21
403.0679@7.6946263	9984	16462	34223	1	1	8214	10198	16478	1	11180	37359	16279	27635	20965	20416	1	12373	10621		(402.05838, 1701.5732)(403.06015, 648.47876)(404.05453, 1363.0437)(405.0558, 907.3)(406.0485, 486.57)	403.0679@7.6946263	FindByMolecularFeature	16
458.2341@7.603049	14722	134482	123617	1	135899	15683	27133	1	1	239910	44648	43063	1	40217	44428	105672	108463	1		(457.22766, 10945.773)(458.2298, 4072.3235)(459.22498, 1771.9016)(460.21765, 694.345)	458.2341@7.603049	FindByMolecularFeature	16
404.2733@7.565297	42685	10697	7503	59883	55062	63669	34373	70748	72177	68388	67449	54591	18941	65562	67770	54497	58364	47434		(403.2648, 6731.319)(404.26788, 2296.365)(405.27386, 1443.4675)(385.2516, 642.51)	404.2733@7.565297	FindByMolecularFeature	20
394.2845@7.6154714	495454	499699	244843	590456	570984	168966	354127	548697	578293	610197	1096198	1099485	1129322	1123264	703104	469322	96059	472636		(393.27728, 63430.33)(394.2808, 14685.525)(395.27512, 22192.643)(396.27762, 5267.421)	394.2845@7.6154714	FindByMolecularFeature	21
300.2668@7.459693	32308	15508	55103	1	24149	27677	64963	49152	22132	51574	65243	50947	58742	42456	22978	1	11034	26404		(299.25842, 4361.818)(300.2616, 1157.0812)(301.26138, 412.15625)(281.2472, 1564.65)(282.24796, 318.905)	300.2668@7.459693	FindByMolecularFeature	18
399.2396@7.553109	68557	1	42400	71308	1	49225	62104	1	59355	60487	1	61573	61436	1	61798	53568	64179	67060		(398.23373, 8250.572)(399.24274, 2567.1345)(400.2422, 645.19)	399.2396@7.553109	FindByMolecularFeature	14
330.2939@7.8975987	1	4300	5324	12619	22641	6291	14208	1	23064	7330	6168	18272	27828	1	4302	1	1	9866		(375.2904, 1017.9267)(329.28525, 1442.9214)(330.28815, 494.89215)	330.2939@7.8975987	FindByMolecularFeature	15
496.1319@7.5956936	15801	18039	14731	33239	20767	22612	18724	1	29048	28022	36168	7690	32895	1	1	1	1	77578		(991.23846, 424.295)(992.2284, 314.15)(247.058, 474.94)(495.1186, 2897.2546)(496.11594, 1475.7574)(497.1202, 860.43)	496.1319@7.5956936	FindByMolecularFeature	15
536.3484@7.6021767	72592	70831	16543	75920	51065	64063	74527	86766	79491	67462	76252	82487	81609	74247	52430	89847	98746	93653		(535.34094, 4442.075)(536.3437, 1629.6963)(537.3378, 2092.3623)(538.33966, 720.3599)(517.3234, 545.97)	536.3484@7.6021767	FindByMolecularFeature	21
500.3735@7.524588	115505	112049	106149	83499	87302	95862	108620	122223	94883	104929	16054	91640	94366	120299	17356	1	124150	121317		(545.37366, 1322.7849)(499.3644, 7711.111)(500.366, 2799.8884)(501.36642, 939.768)	500.3735@7.524588	FindByMolecularFeature	20
344.8944@7.7889266	32272	44261	22353	27312	41438	35281	40454	17177	83668	31265	53555	29562	30638	22398	1	26506	63170	19752		(343.88336, 5570.604)(344.88287, 1453.0027)(345.8825, 3444.916)(346.8841, 1089.01)(325.8767, 629.29)	344.8944@7.7889266	FindByMolecularFeature	20
739.5619@7.594803	50162	1	33078	39129	36208	27853	39774	46877	39275	1	42720	34481	34687	1	35323	49768	1	34836		(738.5571, 2336.1929)(739.5582, 1363.7908)(740.5552, 1752.488)(741.5522, 848.6883)(742.5536, 637.062)	739.5619@7.594803	FindByMolecularFeature	16
338.2094@7.513141	1	1	1	39156	34526	12802	25759	1	15418	25253	1	1	1	50262	27565	1	1	29789		(337.2014, 5767.821)(338.20575, 1459.959)(319.1893, 395.82)	338.2094@7.513141	FindByMolecularFeature	11
759.6229@7.5944014	11772	11054	10491	13740	12117	13257	14622	17063	13759	9757	9341	8896	8546	12597	9339	13689	10644	9636		(758.6162, 1210.0806)(759.6175, 686.37103)(760.62476, 403.27557)	759.6229@7.5944014	FindByMolecularFeature	20
475.1403@7.420687	125630	58438	1	307873	213314	46072	135069	205595	138864	94831	83120	73266	119428	95065	110938	30841	226792	254799		(520.1434, 5526.77)(521.1486, 1653.15)(522.1389, 3044.97)(523.1344, 1174.4)(474.13388, 8130.0986)(475.13638, 2619.8074)(476.13104, 7928.047)(477.13208, 2562.2925)(478.12735, 3151.843)	475.1403@7.420687	FindByMolecularFeature	19
628.4202@7.6063027	113639	106377	16611	96872	95693	91569	87450	94996	93203	1	86439	92546	98215	95903	98860	95399	93541	111962		(627.41174, 5462.413)(628.41583, 2529.1519)(629.41656, 1134.9974)(630.4073, 458.83)	628.4202@7.6063027	FindByMolecularFeature	20
725.9178@7.4785533	10959	7992	8604	4840	7009	9245	8763	1	5834	1	9304	5658	1	13866	9671	1	12952	11226		(724.91144, 998.9607)(725.9132, 478.13394)(726.9115, 715.13007)	725.9178@7.4785533	FindByMolecularFeature	15
389.1545@7.6967444	19380	40322	17500	1	36836	12814	42936	40161	1	11005	18132	1	58699	45486	51011	48884	1	53740		(388.14816, 3304.6519)(389.1521, 1326.4331)(390.14664, 1407.6324)(391.14423, 664.08496)(392.1484, 437.63)	389.1545@7.6967444	FindByMolecularFeature	16
493.1982@7.663703	19619	1	31785	30248	27952	30608	16564	23589	18504	44341	35716	1	36357	36744	35330	18041	1	1		(492.19174, 3944.6926)(493.19476, 1482.3188)(494.18497, 2426.936)(495.1851, 770.89)	493.1982@7.663703	FindByMolecularFeature	16
606.3532@7.6461487	31750	1	1	46794	32641	31219	26386	17451	29468	1	20065	18053	48892	45556	1	1	1	28984		(302.1703, 658.04)(605.3487, 1929.0927)(606.3493, 872.0452)(607.34534, 1146.579)	606.3532@7.6461487	FindByMolecularFeature	15
517.1551@7.662438	513282	502459	1	607570	575540	605456	1	582910	588907	1226466	1238672	1234634	80613	1195781	1242199	573828	544023	561708		(516.14734, 7691.934)(517.1511, 2419.657)(518.14276, 125086.516)	517.1551@7.662438	FindByMolecularFeature	19
483.1729@7.599222	72082	42971	545357	1	39843	604603	88344	106529	1	1	1141423	158899	1138307	1119149	1	48875	554807	1		(482.16757, 33630.36)(483.17007, 8647.03)(484.16418, 22678.236)(485.16705, 6468.7935)(486.16232, 5092.9023)(487.1598, 1037.885)	483.1729@7.599222	FindByMolecularFeature	15
521.148@7.678309	748134	29380	1	1	875348	891989	1	830532	850409	1776714	1820310	119425	1858761	1779416	1	850564	6302	810896		(520.14075, 101926.61)(521.1428, 25349.918)(522.1378, 35634.574)(523.14044, 9825.902)(524.1354, 5497.36)(525.135, 1362.9838)(526.1346, 700.5575)	521.148@7.678309	FindByMolecularFeature	15
499.2375@7.6671762	13266	1	1	14897	14704	15080	1	1	14821	33106	27236	25191	25877	23785	26170	15868	1	15954		(498.22873, 2298.8813)(499.23138, 1107.0393)(500.22766, 756.58826)	499.2375@7.6671762	FindByMolecularFeature	14
404.3123@7.6334143	19403	49126	47698	57221	57278	49842	52691	29767	53428	51211	110057	117029	102264	95753	53146	49798	45840	44472		(201.14914, 657.57)(403.30505, 7989.9917)(404.30814, 2389.9705)(405.30676, 820.1353)	404.3123@7.6334143	FindByMolecularFeature	21
410.1432@7.6676126	180460	148748	232786	213375	208422	163305	1	210714	197829	376105	421168	353413	387102	344077	400621	188710	198223	186677		(819.2799, 437.05)(820.2759, 349.35)(821.2645, 566.15)(409.13712, 20403.215)(410.1439, 4853.128)(411.1337, 13164.804)(412.13412, 3197.3894)(413.13297, 4656.272)(414.13486, 916.5633)(415.131, 1022.68506)	410.1432@7.6676126	FindByMolecularFeature	20
481.1773@7.6633263	22014	23503	1	280316	26372	19211	276055	30571	282844	570821	43203	557715	46371	68381	572807	265523	23446	272539		(1021.3704, 452.07)(480.17017, 4146.6777)(481.17365, 1341.5864)(482.16586, 57686.395)(462.16052, 569.27)	481.1773@7.6633263	FindByMolecularFeature	20
533.9345@7.6720963	46026	54133	47438	124679	55059	47510	45061	49174	1	44103	50472	50512	37404	51413	70718	66069	88071	52429		(532.92615, 6040.159)(533.9269, 950.46497)(534.92224, 2211.4028)(535.9264, 534.55)	533.9345@7.6720963	FindByMolecularFeature	20
798.3457@7.9291153	14083	26173	9965	1	1	19195	31392	30806	1	15506	1	11901	1	21139	1	22972	78615	1		(398.1639, 1789.8976)(398.67386, 1139.5734)(399.1532, 1767.99)(399.6645, 532.75)(400.1694, 4536.61)(400.6793, 1362.98)(401.1763, 1905.96)(797.3215, 488.22)	798.3457@7.9291153	FindByMolecularFeature	12
367.9477@7.7160735	25306	35009	25426	38899	29407	27972	22273	17308	38539	1	16870	29565	24578	19097	170747	13553	23334	186856		(366.94025, 4021.0273)(367.9429, 727.0885)(368.9376, 1970.7942)(369.93936, 559.01666)	367.9477@7.7160735	FindByMolecularFeature	20
503.2278@7.6636934	1	23400	1	29302	26276	29070	29327	1	1	38898	29227	36023	42935	37786	1	1	1	17698		(502.2228, 3114.3862)(503.2204, 1376.9523)(504.21335, 786.59247)	503.2278@7.6636934	FindByMolecularFeature	13
419.9802@7.6845512	37423	34296	32949	37801	34462	39022	40184	38654	35689	1	41050	37037	39182	42535	1	38490	18930	33164		(418.97345, 3860.9001)(419.9762, 695.3037)(420.97012, 421.4775)	419.9802@7.6845512	FindByMolecularFeature	19
338.2093@7.8502736	1	23026	1	29086	20345	21139	20169	1	1	20323	1	1	25004	28283	23643	1	1	17865		(337.2033, 5743.348)(338.20486, 1371.0571)	338.2093@7.8502736	FindByMolecularFeature	11
898.383@7.881592	18850	1	1	1	1	5965	6498	7529	1	1	7770	11514	11101	1	29964	3756	8061	7873		(448.18594, 1220.92)(448.6851, 685.6691)(449.18857, 838.56836)(449.6918, 601.26)(450.1884, 815.04)(897.3764, 684.79)	898.383@7.881592	FindByMolecularFeature	12
642.4372@7.7608666	92634	86866	99789	97811	91271	65667	19773	88386	29845	78580	96408	78473	68782	90862	14777	79332	110304	95766		(641.4271, 5129.5054)(642.4328, 2539.1797)(643.4311, 1008.0085)	642.4372@7.7608666	FindByMolecularFeature	21
486.3528@7.7098317	89398	66557	37863	56893	16156	42737	15227	7691	54744	1	1	39142	22201	31363	19192	18311	17079	21177		(485.34616, 3444.345)(486.3496, 1372.0253)(487.34912, 750.605)	486.3528@7.7098317	FindByMolecularFeature	19
417.081@7.7241654	46986	904731	751344	1	520223	655314	715133	898957	771208	607502	520042	689095	346641	216509	1	5698079	864322	1001850		(416.0736, 42044.54)(417.0765, 8914.511)(418.07108, 40660.465)(419.07352, 9251.795)(420.0686, 15495.048)(421.0703, 5530.702)(422.06738, 4505.4834)(423.0668, 1913.76)(424.0641, 580.06)	417.081@7.7241654	FindByMolecularFeature	19
391.0475@7.90249	8364	1	19861	28911	16308	21254	19835	13820	1	26370	35561	1	22456	10811	35633	21623	1	8223		(390.03894, 2322.7412)(391.044, 644.6853)(392.03757, 889.22455)	391.0475@7.90249	FindByMolecularFeature	17
671.1938@7.6329293	8833	13397	1	5121	1	29032	6975	3848	5669	3849	20626	10166	10723	12857	7550	1	9823	5765		(670.18567, 1040.8083)(671.187, 464.24176)(672.18823, 751.9733)(652.1662, 290.03)	671.1938@7.6329293	FindByMolecularFeature	18
431.0985@7.732129	288354	315497	298646	314274	243413	330287	303517	325801	307908	342749	322231	59603	69152	318500	83813	148466	370070	1		(430.08945, 14164.925)(431.09296, 3569.4746)(432.0868, 12722.106)(433.09067, 3279.6885)(434.0843, 4824.014)(435.0816, 1239.33)(436.0812, 1338.63)	431.0985@7.732129	FindByMolecularFeature	20
604.4269@7.7970695	1	1	1	20619	1	16648	1	32253	21820	35929	47881	10138	45086	50787	39482	62651	83256	79297		(603.41907, 2540.3984)(604.4257, 1280.4114)(605.4164, 1438.8817)(606.4215, 596.76)	604.4269@7.7970695	FindByMolecularFeature	14
798.3506@8.040354	13201	20310	8222	1	7554	10688	18809	1	8890	1	1	1	24850	21478	21598	7749	5888	10518		(398.167, 1891.09)(398.6736, 1216.653)(399.1564, 1850.3375)	798.3506@8.040354	FindByMolecularFeature	14
370.3041@7.2151933	1	31304	38335	49164	55138	10550	38471	46487	41251	42090	1	7266	40170	43882	39269	11220	16033	42364		(369.29645, 3612.9277)(370.297, 1137.6094)(371.2932, 829.2456)(351.2863, 323.7)	370.3041@7.2151933	FindByMolecularFeature	19
479.1337@7.5956316	1	1	1	24315	16692	32661	1	1	41185	15058	23926	66593	66044	51488	1	27884	1	16848		(478.1275, 4252.1333)(479.12265, 1815.0707)(480.1224, 1060.5477)	479.1337@7.5956316	FindByMolecularFeature	14
614.4039@7.6187263	44007	32015	28986	1	29008	20190	166284	204515	29676	153671	24679	165874	173647	160174	131989	24950	28483	21414		(613.3975, 6857.785)(614.40356, 2849.6313)(615.4032, 1241.573)(616.41113, 512.14)	614.4039@7.6187263	FindByMolecularFeature	20
400.9508@7.920508	20603	30963	20713	15213	20553	10951	1	19032	7013	14936	16557	1	49409	1	15675	29519	1	1		(399.94406, 2209.1438)(400.9456, 791.3788)(401.94446, 1510.4172)(402.94702, 559.83)(403.95355, 793.94)	400.9508@7.920508	FindByMolecularFeature	16
316.1883@7.820929	1	34483	1	1	1	20911	33687	44593	22457	32723	22366	35697	1	1	1	1	1	1		(157.088, 815.875)(315.18024, 4038.772)(316.18533, 968.734)(317.18652, 669.29004)	316.1883@7.820929	FindByMolecularFeature	10
412.3555@7.7928834	24766	32711	1	34150	29544	25824	7598	3675	20811	26418	30050	6932	31711	29669	30060	27940	4679	25698		(411.34683, 2875.5193)(412.35043, 1040.698)(413.34262, 567.05)(393.33313, 469.04498)(394.3397, 323.35)	412.3555@7.7928834	FindByMolecularFeature	20
346.8905@7.3594666	13357	38939	40118	25560	19575	28936	29415	17286	17555	13147	27149	25821	22160	32866	14497	13597	39715	18027		(345.88144, 3343.5083)(346.87973, 1155.7465)(347.87827, 882.221)(327.8713, 565.76)	346.8905@7.3594666	FindByMolecularFeature	20
314.2452@7.5656204	10807	97838	1	55145	10172	10512	14302	80038	1	57215	1	73820	1	80379	89555	1	92674	70017		(313.2379, 6315.0757)(314.24075, 1487.998)(315.2473, 576.635)(295.22778, 673.33997)	314.2452@7.5656204	FindByMolecularFeature	15
656.4488@7.888574	85410	92007	93697	94871	84428	99107	86126	79373	90844	74961	94941	71150	98034	1	92399	79742	75748	1		(655.4423, 6605.609)(656.44446, 3291.9392)(657.44196, 1281.0184)	656.4488@7.888574	FindByMolecularFeature	17
503.1668@7.968028	1	1	60125	8864	17974	11199	39210	41266	18455	1	1	6460	29997	1	25846	21765	12364	27708		(1051.3203, 256.63)(502.15744, 2969.6099)(503.15457, 965.64)(504.15598, 1065.0333)(505.1537, 468.43)	503.1668@7.968028	FindByMolecularFeature	15
475.1411@7.592549	54893	197998	1	1	120535	596303	44739	1	79672	341479	287132	92544	86047	37352	41323	58537	359281	120544		(1009.2891, 437.19)(474.13342, 9068.908)(475.13654, 3227.2073)(476.13177, 9539.649)(477.13223, 3833.0437)(478.12778, 4506.737)(456.1273, 1013.41)	475.1411@7.592549	FindByMolecularFeature	17
462.2919@7.919003	15396	1	14976	1	1	16266	1	12044	11558	17946	21830	1	10640	1	1	18051	1	1		(461.28406, 1633.3116)(462.28796, 705.6425)(463.27893, 1011.4567)	462.2919@7.919003	FindByMolecularFeature	12
777.6172@7.9411545	10734	1	1	7452	6060	5815	1	1	1	10806	1	10900	9183	1	1	8106	1	1		(387.805, 359.53)(776.61145, 791.006)(777.6164, 540.7345)(778.60925, 512.15)(758.5976, 332.01)	777.6172@7.9411545	FindByMolecularFeature	10
346.8931@7.8605294	44048	28392	14277	38517	35847	26355	37671	1	18658	1	1	1	48186	35538	48977	14337	40943	28260		(692.7825, 366.06)(345.88416, 4469.366)(346.8801, 1398.0513)(347.8824, 1068.4199)(327.8743, 642.07)(328.8845, 305.29)	346.8931@7.8605294	FindByMolecularFeature	16
519.1515@7.5873556	47042	21122	1242136	1	29646	5504	1451531	105983	71860	79435	201256	80684	1	192490	203047	39617	22270	26882		(1037.294, 326.34)(564.1477, 715.39)(565.161, 456.39)(566.1426, 478.17)(518.14386, 25021.924)(519.1474, 6689.5996)(520.141, 27207.066)(521.14417, 9435.96)(522.1388, 16226.133)(523.1415, 7373.12)(524.1348, 3989.84)	519.1515@7.5873556	FindByMolecularFeature	18
421.0761@7.7044473	47209	52726	1	75285	26821	46379	56031	80911	82549	45204	54848	24734	28203	64434	1	1	42844	33771		(420.0661, 4796.629)(421.06937, 1657.6163)(422.0662, 1079.015)(402.05524, 5218.7827)(403.0569, 1692.885)(404.05103, 7323.35)(405.05698, 1615.6334)(406.04883, 2569.3599)	421.0761@7.7044473	FindByMolecularFeature	17
363.8822@7.9009795	10182	1	49545	36019	14415	18863	11826	10735	20832	16394	24920	1	12386	1	1	14205	15204	17950		(362.8746, 2575.9329)(363.87482, 939.40405)(364.87216, 580.42)	363.8822@7.9009795	FindByMolecularFeature	17
489.1421@8.009208	15753	661291	42595	528887	554201	14790	38811	1	44211	14460	12260	15926	1	1	1	1	1	30747		(488.13443, 2857.5027)(489.13333, 1118.6038)(490.12805, 42840.84)(470.1213, 1505.01)(471.1176, 809.0)(472.1268, 1632.17)	489.1421@8.009208	FindByMolecularFeature	14
433.0959@7.9722347	1	52456	20852	8224	58087	14223	1	12162	57508	15056	6707	180571	9286	1	183894	216255	1	183468		(432.08783, 7029.3145)(433.09195, 2008.2485)(434.08398, 3599.664)(414.07913, 1634.73)(415.0706, 751.51)	433.0959@7.9722347	FindByMolecularFeature	16
514.3832@7.9118166	20476	10043	16831	24869	11639	27231	23101	35053	22996	24571	13708	13632	10367	15280	24891	23142	25696	17673		(513.37683, 1911.4131)(514.38055, 792.6447)(515.3779, 531.4033)(495.36285, 506.945)	514.3832@7.9118166	FindByMolecularFeature	21
367.0064@7.9890575	29933	15700	15431	1	10024	21662	9139	16835	1	44487	51268	21851	1	26374	21071	1	12622	10341		(365.99942, 1755.0359)(367.00143, 631.93823)(367.99664, 1461.4327)(369.0006, 536.41)	367.0064@7.9890575	FindByMolecularFeature	17
550.362@7.9608493	1	1	22454	23629	14604	18594	1	21517	3959	20022	15430	1	19304	19007	1	20895	11671	1		(549.3544, 1443.5715)(550.35706, 719.0277)(551.35443, 771.31555)	550.362@7.9608493	FindByMolecularFeature	13
670.4656@8.069701	188085	200947	165485	185502	177185	188975	169143	181894	174670	180367	168205	1	159915	191324	187957	158333	185827	168403		(669.45734, 15949.011)(670.4615, 6841.6787)(671.46265, 2073.939)(672.46545, 753.73)	670.4656@8.069701	FindByMolecularFeature	20
495.131@7.9101567	29866	132675	1	1	1	51001	1	214239	85926	39032	1	1	81638	63273	97059	298041	79164	252752		(494.12375, 10095.838)(495.12512, 2991.9053)(496.12115, 1841.5701)(497.1288, 627.6)	495.131@7.9101567	FindByMolecularFeature	15
770.3927@8.058831	1	22070	29103	22965	1	36765	31672	24802	36625	23687	37073	35624	1	32299	27106	30379	24839	20256		(769.3853, 2091.8032)(770.38696, 1373.4519)(771.3919, 912.89233)	770.3927@8.058831	FindByMolecularFeature	16
440.361@8.062184	51575	47939	33587	30437	1	17311	1	33435	43444	24136	26137	21845	30851	19011	31331	22193	35003	1		(439.35468, 3002.2566)(440.35522, 1200.1764)(441.35455, 564.31195)	440.361@8.062184	FindByMolecularFeature	17
150.0171@8.074489	19867	1	16143	82059	130783	66135	19117	13866	1	189449	203562	214069	218293	222120	61187	19441	1	13264		(299.02655, 2905.335)(300.03027, 678.79504)(149.00977, 15041.681)(150.01154, 2378.8604)(151.00644, 2476.9224)	150.0171@8.074489	FindByMolecularFeature	18
240.067@8.055628	1	1	16578	50396	53469	52673	1	1	1	143900	123085	121941	129375	25888	144038	1	1	1		(539.1432, 1376.96)(540.1436, 502.92)(541.142, 881.36)(239.06099, 12087.103)(240.06084, 2762.244)(241.059, 1933.7134)(242.0563, 682.9)(221.0542, 458.05)	240.067@8.055628	FindByMolecularFeature	11
166.0482@8.107957	1	1	1	117967	109635	79009	1	1	1	301824	323912	300792	324336	308320	319210	1	1	1		(165.04071, 54109.137)(166.04205, 7884.888)	166.0482@8.107957	FindByMolecularFeature	9
314.0857@8.112487	45700	13194	39095	175593	163531	159089	44578	28403	39266	452256	440815	455754	460589	444085	485431	44478	33546	27057		(313.0789, 25967.09)(314.07977, 7710.6494)(315.07828, 5137.4556)(316.0773, 2482.9602)	314.0857@8.112487	FindByMolecularFeature	21
298.0547@8.066525	1	1	18975	66100	71142	67614	1	18234	1	31569	142592	179169	159639	128829	186294	1	11477	13128		(641.11017, 1369.8557)(642.1122, 728.6415)(643.1033, 847.57996)(297.048, 9950.369)(298.05026, 3020.4421)(299.04398, 3214.4673)(300.037, 865.45)	298.0547@8.066525	FindByMolecularFeature	15
656.1684@8.114979	1	1	1	73959	68869	65703	13089	11180	14597	164247	168484	173840	179072	168171	178385	17826	13885	1		(655.1616, 9248.082)(656.1618, 5331.787)(657.15906, 4281.9775)(658.1561, 855.04)	656.1684@8.114979	FindByMolecularFeature	16
414.1428@8.021388	38525	20622	58871	26427	1	21150	1	28760	1	1	1	13613	15359	23758	19231	1	1	1		(413.13513, 3692.1025)(414.13455, 985.34467)(415.13135, 1737.9784)	414.1428@8.021388	FindByMolecularFeature	11
224.0357@8.033862	25940	1	26694	12156	92462	90921	29799	27280	25224	230924	46196	241939	249662	247553	252273	36031	1	6440		(223.02861, 14674.48)(224.02858, 2919.302)(225.02328, 2912.5854)(226.02795, 908.16797)	224.0357@8.033862	FindByMolecularFeature	19
646.1392@8.1132	67140	22936	58687	417007	410277	291899	82056	46185	74415	1109560	914218	1236074	1165223	1140331	962668	75659	58486	60255		(705.1558, 386.87)(645.13245, 32845.8)(646.13354, 19084.559)(647.1302, 25373.607)(648.12976, 15493.442)(649.127, 10361.9795)(650.12494, 5694.5405)(651.1241, 2911.5833)(652.12225, 982.025)(653.12854, 444.47)	646.1392@8.1132	FindByMolecularFeature	21
374.0537@8.1191225	1	1	1	14805	11943	10281	1	1	1	30227	1	26406	20504	1	30681	1	1	1		(747.0961, 510.71)(186.0192, 476.29)(373.0454, 3043.17)(374.0455, 1043.6217)(375.0468, 1276.075)	374.0537@8.1191225	FindByMolecularFeature	7
430.3322@7.75766	38899	58842	57534	34597	71692	45490	78905	35065	35571	51069	1	58300	33965	29354	41678	1	39154	31214		(429.32492, 4311.777)(430.3287, 1532.4869)(431.3211, 1992.8041)	430.3322@7.75766	FindByMolecularFeature	19
284.2708@8.1553	244444	243466	179285	230025	252590	173270	232782	239234	224586	209061	167364	215257	183492	208849	223442	244990	229740	39144		(141.1294, 287.73)(283.26392, 18997.195)(284.26724, 4988.762)(285.26862, 891.1141)	284.2708@8.1553	FindByMolecularFeature	21
572.116@8.126486	1	1	1	25002	28504	23939	1	1	1	67323	54937	58879	1	52354	51815	2651	1	1		(631.1427, 440.68)(571.11017, 4049.2998)(572.1114, 1985.1011)(573.1076, 2931.9688)(574.1068, 1499.29)(575.1037, 1573.52)(576.1053, 445.69)	572.116@8.126486	FindByMolecularFeature	9
384.1956@8.138588	592983	560236	537663	541876	559716	558459	490290	611763	1	515523	1	540264	499038	469663	558786	564112	583178	577362		(383.18924, 45555.254)(384.1925, 17139.688)(385.1925, 4898.065)(386.19342, 1263.6746)	384.1956@8.138588	FindByMolecularFeature	19
406.1694@8.109378	88385	12879	67024	1	73385	76168	78522	67176	75035	1	1	1	86074	74058	12163	85244	75421	85750		(405.1634, 6269.28)(406.16498, 1848.948)(407.16293, 969.46747)(387.1545, 1508.7)(388.1464, 622.29)	406.1694@8.109378	FindByMolecularFeature	15
413.1992@8.14308	157087	168487	149629	161758	153193	155342	159556	187759	172777	170845	140471	156956	143920	185590	166840	169510	183585	198872		(412.19238, 11590.805)(413.19525, 4484.8965)(414.19556, 1578.7184)	413.1992@8.14308	FindByMolecularFeature	20
403.1705@8.141762	1036836	971102	926130	957540	964216	981062	749514	1153579	943937	992960	982770	1045698	1084101	932813	916287	1034602	974791	1135786		(402.16345, 59078.105)(403.16583, 18929.49)(404.1616, 21888.803)(405.163, 6082.18)(406.16302, 1864.8049)	403.1705@8.141762	FindByMolecularFeature	21
443.1158@8.143611	2917160	171506	188029	168291	2639970	167075	2825239	2959891	2713851	187030	2534723	2715424	1	2672780	171481	2850113	2547127	2719654		(442.11035, 14961.214)(443.11075, 3558.1614)(444.10626, 246585.38)	443.1158@8.143611	FindByMolecularFeature	20
370.3056@8.016868	42295	1	40890	86603	47507	43060	36302	6707	36111	3742	41405	28792	24813	13783	5256	8920	29106	1		(429.3226, 4688.915)(430.3266, 1736.915)(431.32257, 2307.3699)(432.3212, 829.38)(433.3314, 664.63)(369.29956, 2920.6562)(370.29813, 885.5178)(371.29596, 970.92456)(351.28503, 360.54498)	370.3056@8.016868	FindByMolecularFeature	19
455.144@8.143206	169868	177426	136769	175725	167456	138946	160286	162150	173740	1	153349	1	170000	1	157046	208387	196852	216164		(909.2737, 392.77)(910.2537, 380.07)(454.136, 8289.839)(455.1373, 2882.9822)(456.13373, 5702.8877)(457.13232, 1841.2068)(458.12808, 1398.7323)	455.144@8.143206	FindByMolecularFeature	17
699.9221@7.878725	35941	1	1	40452	48851	42062	31409	1	1	1	40754	69688	35660	82428	62805	41813	107465	1		(698.91156, 5169.375)(699.91315, 1182.2158)(700.9098, 2473.0537)(701.916, 671.30334)(680.8904, 498.47)	699.9221@7.878725	FindByMolecularFeature	13
665.8931@8.20481	12482	1	1	22600	18384	14935	1	12421	1	1	4235	1	15191	1	6569	1	19719	1		(331.9409, 497.68)(664.8869, 1243.4546)(665.8853, 460.5073)(666.8848, 1130.28)	665.8931@8.20481	FindByMolecularFeature	11
424.3312@8.173236	127197	107968	103811	111159	100434	108571	97215	109521	109028	91361	89277	92220	99879	97944	111609	93471	92168	99064		(469.3336, 771.03)(470.3417, 421.89)(423.3258, 14004.245)(424.32962, 4576.629)(425.32193, 1236.5533)	424.3312@8.173236	FindByMolecularFeature	21
328.2938@7.786333	14266	1	1	1	12881	6034	9930	1	1	1	1	10211	1	10787	5390	7937	38495	15458		(373.29605, 535.5)(327.28854, 1277.8092)(328.2908, 418.43497)(329.28607, 1307.9814)(330.29187, 461.58002)(331.2854, 594.89)(309.27826, 582.645)	328.2938@7.786333	FindByMolecularFeature	12
564.3774@8.225465	26678	5307	31338	35483	42148	40815	43857	1	41742	35312	36546	45921	37455	39882	39424	41799	42804	57934		(563.36975, 2822.125)(564.3734, 1074.7463)(565.36865, 1315.993)(566.3672, 532.12)(567.3638, 588.12)	564.3774@8.225465	FindByMolecularFeature	19
528.4004@8.241782	50727	45455	41401	7302	45749	36512	38339	48483	47481	46590	44451	43553	50216	52316	55081	50637	59292	54150		(527.39404, 3838.711)(528.39636, 1378.7997)(529.3958, 580.7625)	528.4004@8.241782	FindByMolecularFeature	21
375.1408@7.9058504	108029	1	42008	104301	43605	17333	1	43677	38380	59004	56910	1	93841	55624	84406	26801	1	20991		(374.1326, 7121.498)(375.13474, 2137.438)(376.12982, 2628.3135)(356.11932, 1148.0701)	375.1408@7.9058504	FindByMolecularFeature	16
684.4773@8.272455	13018	20272	9544	37627	10814	9285	23795	1	12910	16000	23095	1	17648	19515	18912	14229	23219	25542		(683.4706, 1858.2589)(684.47284, 1036.8484)(685.47437, 690.845)	684.4773@8.272455	FindByMolecularFeature	17
526.2069@7.934046	1	1	12429	12704	15304	9618	1	1	1	28885	32968	14617	27577	1	30219	53624	72373	1		(525.1981, 2195.7947)(526.1959, 1066.1346)(527.1956, 696.7985)	526.2069@7.934046	FindByMolecularFeature	11
417.9677@8.242936	1	31506	69140	68849	1	78016	22983	40465	72555	1	1	72852	41194	1	72224	74688	9126	1		(416.9598, 4756.8394)(417.96292, 732.61383)(418.9674, 586.08624)(398.9523, 307.02)	417.9677@8.242936	FindByMolecularFeature	13
491.1348@8.24281	1	1	1588480	1	1	1525157	1	836502	1759011	1504294	1629495	1452207	1475005	1782218	1611322	1	1469971	1712813		(490.12775, 44642.258)(491.12988, 13188.746)(492.12537, 44383.984)(493.1271, 12680.364)(494.12244, 16187.063)(495.12344, 3869.49)(496.11978, 2996.3098)	491.1348@8.24281	FindByMolecularFeature	15
500.3717@7.9334197	7396	6017	1	20166	1	4996	11909	7159	1	9725	113354	9609	1	12400	111491	1	16633	1		(499.36127, 3053.7688)(500.36432, 1168.5421)(501.35992, 602.71)	500.3717@7.9334197	FindByMolecularFeature	15
506.3351@8.414431	15694	72066	19246	1	14421	16126	17988	18915	1	25331	1	16812	1	20155	18418	47061	1	26357		(505.3287, 2744.6501)(506.33286, 1189.652)(507.32117, 1014.8189)	506.3351@8.414431	FindByMolecularFeature	15
342.2761@8.313423	43163	46357	60428	42594	42048	36752	45584	47880	44351	47430	66389	50111	56941	63895	1	44380	41647	41053		(341.26776, 5362.189)(342.26923, 1489.7043)(343.26324, 841.60803)	342.2761@8.313423	FindByMolecularFeature	19
529.1743@8.814035	9211	1	1	1	1	6869	25087	13296	15344	6661	1	1	50494	5392	32458	18645	8885	6821		(528.16534, 1381.5)(529.16693, 612.8408)(530.1608, 1438.496)(531.1558, 879.03)(532.1451, 1063.49)	529.1743@8.814035	FindByMolecularFeature	13
402.9504@8.180174	8484	1	9880	12894	7223	6239	10326	6002	1	1	1	9506	7222	10772	13299	1	5247	1		(401.9419, 1396.4185)(402.94357, 601.96234)(403.94305, 488.39252)	402.9504@8.180174	FindByMolecularFeature	13
458.062@8.718953	8071	1	10062	18829	14230	14522	10745	16280	1	7598	15176	10975	1	24654	20460	1	11534	1		(457.05185, 1954.258)(458.0573, 844.2754)(459.0422, 1604.1776)(439.04, 889.25)	458.062@8.718953	FindByMolecularFeature	16
460.3301@8.384813	1	212282	152716	197589	148390	200152	94829	217417	191126	171158	118817	147572	139770	53514	149607	43048	206809	135333		(505.32956, 1919.6099)(506.3282, 645.98)(507.32684, 1182.825)(459.32428, 15938.761)(460.32724, 5718.796)(461.32956, 1352.1688)(462.3378, 429.96)(441.3133, 1186.16)	460.3301@8.384813	FindByMolecularFeature	20
434.333@7.9731493	7470	1	27833	1	10452	9087	32152	12024	20045	7492	9598	11859	9799	9747	12202	32126	26806	5090		(479.3285, 1172.01)(480.3358, 586.24)(433.32593, 2159.4917)(434.33038, 850.4105)(435.3182, 669.969)(415.3112, 580.84)	434.333@7.9731493	FindByMolecularFeature	19
496.3054@8.307426	158593	87809	10981	91573	147507	141154	1	107093	117365	136997	85942	106334	97132	142633	1	89602	119729	136105		(247.1461, 368.87)(495.29898, 8189.102)(496.30402, 2852.576)(497.29965, 3128.9834)(498.304, 897.6767)	496.3054@8.307426	FindByMolecularFeature	19
402.9541@8.393024	13009	8730	1	14666	8340	8277	5131	6939	8121	12681	1	14342	1	9049	1	1	1	11311		(200.4683, 268.31)(401.9453, 1468.0138)(402.94748, 595.98)(403.94327, 496.21548)	402.9541@8.393024	FindByMolecularFeature	13
351.129@8.450004	36801	1	79056	1	1	45064	82365	2828	60430	1	39309	77806	80112	84240	90161	1	12725	1		(350.12292, 3973.7458)(351.1277, 1305.3892)(352.12848, 712.9543)(332.1108, 578.19)	351.129@8.450004	FindByMolecularFeature	13
486.3557@8.112395	1	1	1	6076	35356	8131	80145	34520	1	1	1	26344	12886	1	51375	44280	7720	1		(242.1739, 1532.0)(485.3481, 3243.0828)(486.35294, 1303.5118)(487.34433, 778.7866)	486.3557@8.112395	FindByMolecularFeature	11
545.164@8.450046	19347	1	8236	1	1	22378	1	4809	1	17849	25554	1	1	1	54127	1	1	1		(544.15674, 969.161)(545.1571, 516.981)(546.16125, 1506.304)(547.1671, 696.6333)(548.1631, 1163.185)	545.164@8.450046	FindByMolecularFeature	10
671.1969@8.279463	7049	1	1	1	1	7970	5636	7247	1	9933	11832	8106	11828	1	1	1	3991	1		(670.19025, 947.23584)(671.1915, 507.99832)(672.1893, 686.5223)	671.1969@8.279463	FindByMolecularFeature	12
612.4137@8.482948	1	22025	1	52520	45668	36959	35172	45880	36504	58499	42302	52008	69270	61280	53846	99258	1	87098		(611.404, 3843.2905)(612.4089, 1701.3184)(613.39813, 2282.1562)(614.4056, 965.71204)(615.4117, 632.60754)	612.4137@8.482948	FindByMolecularFeature	17
389.0449@8.525499	8909	13417	12174	16832	12494	10824	17006	32768	16440	15811	7093	32661	9338	22087	19750	1	14862	29256		(837.0991, 265.5)(388.03812, 2342.9072)(389.04587, 798.67377)(390.03876, 2092.36)(391.0264, 679.0)(392.0336, 765.35)(370.0211, 479.94)	389.0449@8.525499	FindByMolecularFeature	20
684.4738@8.493996	10537	15976	17813	13422	10772	32999	31786	45951	30609	1	33309	41385	57130	31574	38840	30856	41663	40817		(683.4673, 2774.741)(684.4674, 1383.4197)(685.4685, 785.1045)(665.4549, 509.90503)	684.4738@8.493996	FindByMolecularFeature	20
386.3179@8.468546	97265	1	113439	79561	73828	81034	97148	16162	77820	1	1	1	73458	36630	68323	1	14912	76372		(431.3169, 1289.19)(432.3151, 558.11)(433.3189, 1068.82)(385.31076, 4278.181)(386.31293, 1681.217)(387.3116, 657.4909)	386.3179@8.468546	FindByMolecularFeature	14
678.4753@8.540315	1	1	1	48733	19938	22068	1	18342	17458	40143	37115	30733	56801	1	1	66199	1	1		(677.467, 2082.9573)(678.4707, 1146.1464)(679.46326, 1121.3683)(680.4796, 646.02)	678.4753@8.540315	FindByMolecularFeature	11
460.3289@8.659487	1	79442	20227	69063	36866	76398	1	67015	110976	1	71625	1	58278	1	58180	1	112879	1		(505.326, 3926.3)(459.3216, 9050.95)(460.32455, 3262.2136)(461.3303, 1261.6427)(462.32535, 486.825)(441.3163, 862.42)	460.3289@8.659487	FindByMolecularFeature	13
485.981@8.776332	1	5705	7260	6438	19372	10391	1	20359	15412	13588	12070	1	3998	9305	1	25550	8928	1		(484.9746, 1664.2993)(485.97934, 502.41498)(486.9857, 1098.3)(488.0025, 521.26)(488.9928, 968.22)	485.981@8.776332	FindByMolecularFeature	16
503.9766@8.611768	7563	6356	1	4401	13564	9801	4288	1	1	1	1	5228	8857	14620	1	7489	12604	3549		(502.96982, 939.7893)(503.9686, 395.13733)(504.96576, 757.3422)	503.9766@8.611768	FindByMolecularFeature	15
355.8461@8.549142	1	1	17095	1	7967	30315	1	1	1	20436	17082	15209	6046	1	9061	9916	8610	11667		(354.8399, 2003.8341)(355.84082, 660.29156)(356.83725, 501.36)(336.8232, 645.31)	355.8461@8.549142	FindByMolecularFeature	14
364.2228@8.496061	7951	8212	16085	1	1	7924	10699	8726	1	1	6904	7732	1	11941	1	14427	14618	1		(363.21707, 1673.712)(364.2233, 618.1922)(365.21555, 922.985)	364.2228@8.496061	FindByMolecularFeature	14
698.4879@8.73595	86115	82310	84571	89440	14065	77038	91154	81856	94759	73032	16740	84624	84178	86693	87230	81604	80319	81486		(697.4833, 6685.1777)(698.4874, 3265.664)(699.4837, 1379.1644)(700.49066, 537.91003)(679.47437, 638.78)(680.4776, 587.59)(681.4628, 545.57)	698.4879@8.73595	FindByMolecularFeature	21
1087.0454@8.670535	9591	1	8914	4839	5181	5525	1	1	6543	1	5498	1	5184	1	5010	1	1	11266		(542.5146, 1062.829)(543.0116, 618.42816)(1086.0406, 430.31)	1087.0454@8.670535	FindByMolecularFeature	11
506.3336@8.740698	67524	16866	15681	74516	65624	62461	65032	71330	65122	71213	67722	61505	1	22978	70727	20009	55713	71003		(565.3516, 951.49)(566.3676, 359.02)(505.32715, 4558.3735)(506.33127, 1967.6704)(507.32016, 1141.5029)	506.3336@8.740698	FindByMolecularFeature	20
654.4655@8.771439	4190	23000	28408	29220	19420	20157	30778	17939	21297	22874	26570	1	26337	29314	24030	25388	24010	1		(653.45776, 1828.6176)(654.4591, 1092.8857)(655.4512, 1015.04)	654.4655@8.771439	FindByMolecularFeature	16
578.2616@8.730514	8573	1	10356	1	14239	9463	1	1	1	1	13038	1	11919	1	7494	11111	12645	10202		(577.2565, 1316.567)(578.2578, 708.3961)(579.2628, 736.02)	578.2616@8.730514	FindByMolecularFeature	13
501.9603@8.71514	12895	6470	8890	1	10064	5913	1	1	6036	1	12089	1	6602	3959	1	7067	6242	20955		(546.9569, 1102.87)(547.958, 329.42)(500.95364, 1163.5314)(501.9516, 404.74155)(502.95337, 635.4667)	501.9603@8.71514	FindByMolecularFeature	15
485.1711@8.924959	1	1	14530	23323	27759	15245	29429	1	1	16823	18335	1	12096	17902	31061	25341	1	17560		(484.16348, 4461.009)(485.1668, 1490.4479)(486.1581, 1762.274)	485.1711@8.924959	FindByMolecularFeature	14
670.4619@8.444361	34145	1	36165	1	26009	17357	19638	38005	10643	18809	1	7413	30023	1	1	10788	1	24914		(669.4522, 3766.6982)(670.4573, 1701.6859)(671.453, 987.8113)	670.4619@8.444361	FindByMolecularFeature	15
440.2856@8.859393	14437	15200	23585	1	19876	13449	27663	31671	17706	17035	39990	15055	33821	6692	35649	1	13494	35726		(439.28003, 2417.6536)(440.28397, 834.1463)(441.27533, 1311.57)	440.2856@8.859393	FindByMolecularFeature	19
460.3332@8.668668	106636	84851	92264	88133	21239	75385	95153	66423	1	38431	32316	64228	41244	62471	32037	147473	1	75971		(505.3317, 1967.56)(459.32535, 10216.971)(460.32718, 3144.8848)(461.3317, 1311.3423)	460.3332@8.668668	FindByMolecularFeature	18
496.3052@8.724657	46691	15876	96442	45157	241362	256028	257413	320556	280171	193421	205100	1	295933	306233	287075	218465	246266	312884		(495.29843, 11039.838)(496.302, 4013.1477)(497.29883, 4901.866)(498.30014, 1788.4767)(499.30878, 1409.1799)	496.3052@8.724657	FindByMolecularFeature	20
235.8276@8.864618	72370	66431	1	57478	71386	44861	48870	1	1	1	57915	59953	42692	1	1	1	88916	32415		(234.82063, 16932.502)(235.81844, 2243.006)(236.81625, 3112.27)	235.8276@8.864618	FindByMolecularFeature	13
402.9489@8.871797	9711	1	1	10992	7331	7394	7851	9758	15100	6998	1	7073	1	5487	7304	5127	5513	1		(401.94363, 1498.2101)(402.9441, 603.2638)(403.9414, 489.82498)	402.9489@8.871797	FindByMolecularFeature	16
662.125@8.854444	1	1	1	14257	8133	6513	1	1	1	39707	41942	44908	59595	45950	47828	1	1	1		(661.11975, 2837.9854)(662.12085, 1848.089)(663.1174, 2361.2764)(664.1156, 876.32)(665.1175, 956.45)	662.125@8.854444	FindByMolecularFeature	9
410.3128@8.881692	1	258161	231742	230904	222701	238557	223475	262073	235486	226813	239436	234503	257725	282322	259825	220017	216781	268941		(409.30658, 24588.436)(410.31006, 7936.1943)(411.3156, 1878.761)(412.3077, 387.26)	410.3128@8.881692	FindByMolecularFeature	20
732.5355@8.901822	12118	1	1	21817	17893	18208	1	16135	1	1	1	11268	19393	14365	14046	1	1	1		(365.2601, 831.59)(731.52435, 2093.751)(732.5251, 1235.6891)(733.5181, 1076.4086)	732.5355@8.901822	FindByMolecularFeature	11
314.0811@8.892059	1	1	1	52299	45370	44112	1	1	11401	140223	149893	154664	156647	147186	145248	1	1	14009		(313.07526, 10929.6455)(314.0752, 3360.542)(315.07547, 2396.156)(316.0713, 697.05664)	314.0811@8.892059	FindByMolecularFeature	13
240.0652@8.804267	1	1	1	61864	38711	43604	1	1	1	114688	114917	123388	122475	111462	121990	1	1	1		(239.0587, 13082.05)(240.05916, 3104.4912)(241.05634, 2107.4487)	240.0652@8.804267	FindByMolecularFeature	9
809.0362@8.896782	36371	18410	1	166852	1	95177	1	39793	28615	264947	1	635793	1	462664	649028	62784	27168	24949		(808.0301, 9794.794)(809.0305, 6741.5415)(810.0268, 9873.472)(811.0259, 5798.2944)(812.0263, 5251.0366)	809.0362@8.896782	FindByMolecularFeature	16
166.0463@8.891439	1	1	1	138026	119065	124686	1	1	1	471543	497284	506642	541720	494102	533272	1	1	1		(165.03905, 72329.23)(166.0401, 9774.306)	166.0463@8.891439	FindByMolecularFeature	9
224.0329@8.736609	1	1	15410	79277	70479	67872	1	1	16415	224094	239221	242755	245561	237353	246919	1	13679	23714		(223.02626, 16506.549)(224.02678, 3717.5278)(225.02325, 3092.2598)(226.0251, 766.05664)	224.0329@8.736609	FindByMolecularFeature	15
720.1482@8.902203	65541	10322	1	456110	342042	418754	90869	53114	80944	1309105	1057375	1097421	1128038	1114388	1111054	91070	56187	44715		(779.1698, 272.09)(359.0661, 499.52)(719.14294, 31259.4)(720.1431, 21492.654)(721.1404, 27502.61)(722.1426, 10212.7705)(723.1403, 6801.3804)(724.1407, 2729.26)(725.1374, 1282.4)	720.1482@8.902203	FindByMolecularFeature	20
150.0151@8.853714	22836	1	1	104689	99194	92210	18209	18017	20506	331879	331937	339390	358090	343427	218910	28934	20266	21300		(149.00789, 21676.195)(150.01015, 3182.503)(151.00618, 3442.4946)(152.00325, 611.26)	150.0151@8.853714	FindByMolecularFeature	18
298.0546@8.793537	1	1	1	16744	18449	17282	1	1	1	184514	45259	1	42925	36647	47177	1	1	1		(641.1074, 2520.51)(642.1088, 1517.6)(643.107, 1206.02)(644.1043, 436.21)(297.045, 6143.384)(298.0482, 2013.8811)(299.0443, 2076.51)	298.0546@8.793537	FindByMolecularFeature	8
479.1395@8.8125105	24860	1	27205	1	31188	30176	27513	1	34008	1	32155	62852	46698	49675	28632	39636	36033	34524		(957.2696, 483.62)(478.13037, 7568.7393)(479.1282, 2774.052)(480.12564, 1580.218)	479.1395@8.8125105	FindByMolecularFeature	16
460.3297@8.886535	59497	77402	63094	78621	55560	49440	56287	81394	106308	1	52263	66260	70462	1	74941	83725	73349	69836		(505.3244, 1242.22)(506.3296, 659.3)(459.32166, 7671.0254)(460.32477, 2965.2468)(461.33215, 1210.8182)(462.3425, 590.64)	460.3297@8.886535	FindByMolecularFeature	18
431.1971@8.967249	29418	37350	1	1	39188	37707	33641	43676	34659	1	28704	1	45337	39572	49252	1	44064	42670		(430.19025, 3034.753)(431.19144, 1447.5461)(432.1874, 1909.858)	431.1971@8.967249	FindByMolecularFeature	13
850.3581@8.908978	13878	9333	1	13656	8922	3866	7249	10042	1	1	12436	7059	1	1	12065	7629	5233	1		(424.173, 1326.9607)(424.67233, 728.2772)(425.17023, 808.05994)	850.3581@8.908978	FindByMolecularFeature	14
473.1379@9.035364	11052	148170	118559	117539	117129	99543	119483	240128	114523	124361	103574	125237	140102	1	11715	116155	278604	286326		(472.13168, 11400.947)(473.13477, 2871.65)(474.12967, 16339.526)(475.13205, 4348.98)(454.1255, 1539.57)	473.1379@9.035364	FindByMolecularFeature	20
730.1797@8.906328	1	1	11622	54978	57508	6221	12666	6853	9562	1	174564	191289	210063	202750	1	21511	11448	8009		(729.1706, 5497.0)(730.1722, 3736.9888)(731.1701, 3607.798)(732.16895, 2722.9268)(733.1866, 604.98)	730.1797@8.906328	FindByMolecularFeature	16
432.0395@8.864205	11400	1	11082	1	9504	7735	1	7408	7254	1	8807	8385	8449	1	14815	6196	1	10557		(431.03064, 1593.8353)(432.03482, 704.71265)(433.03235, 671.79254)(413.0145, 766.88)	432.0395@8.864205	FindByMolecularFeature	15
400.9498@8.70508	13228	11816	15640	1	1	17346	8847	17209	22231	10633	19467	14169	10106	25831	20883	24881	1	24156		(199.4706, 401.36)(399.94412, 2194.1436)(400.9429, 762.6656)(401.94382, 1207.3323)	400.9498@8.70508	FindByMolecularFeature	18
814.5799@9.25642	1	1	1	6858	1	6765	1	1	22325	1	7380	32346	6065	12118	18701	105199	133612	149730		(813.5729, 1711.7109)(814.57184, 910.38184)(815.5835, 1882.2344)(816.5892, 821.33496)(817.59, 1172.58)	814.5799@9.25642	FindByMolecularFeature	11
391.8721@9.305891	11114	13981	1	8894	12015	10974	5534	10991	7102	8974	9607	8548	1	10802	1	9466	17189	9359		(390.86407, 2000.9635)(391.8674, 658.06134)(392.86752, 572.07855)(372.8523, 1055.6)	391.8721@9.305891	FindByMolecularFeature	17
504.0994@9.192559	1	1	1	1	1	23587	1	4892	1	1	49050	48546	1	68672	51783	110275	146278	50843		(503.09033, 3729.5732)(504.09445, 1314.4856)(505.0913, 2063.5825)	504.0994@9.192559	FindByMolecularFeature	9
1242.8885@9.507455	7009	12380	11033	1	3673	6047	6690	1	1	1	7871	1	1	7635	7725	5886	3890	1		(620.43634, 998.38934)(620.9307, 638.9977)	1242.8885@9.507455	FindByMolecularFeature	13
565.1517@9.219173	1	7582	30857	1	16687	34164	8684	9227	18919	43030	22365	8299	61261	24027	71127	1	12568	54329		(564.1446, 1516.5605)(565.14746, 813.8712)(566.1407, 1649.7821)(567.1411, 737.755)(568.13556, 762.0234)	565.1517@9.219173	FindByMolecularFeature	16
694.9992@9.314285	1658	1	1	13175	12714	11525	1	1	1	25401	37697	1	38044	28806	1	1	1	1		(693.99005, 1444.1875)(694.9928, 722.6325)(695.9902, 1771.8372)(696.9911, 1032.04)(697.9851, 1079.73)	694.9992@9.314285	FindByMolecularFeature	8
367.0069@9.131427	10739	1	1	6896	1	9300	7247	1	1	14624	1	1	24894	18311	1	8172	1	15712		(365.99744, 1315.365)(367.00046, 553.37585)(367.9931, 1296.8026)(347.9863, 453.34998)	367.0069@9.131427	FindByMolecularFeature	12
373.8566@9.169135	1	1	1	2754	5057	9346	1	1	12673	18683	7657	9889	1	1	4201	1	1	1		(372.8516, 878.83496)(373.85245, 362.4843)(374.84732, 525.075)(354.84268, 1564.3732)(355.8368, 597.46)	373.8566@9.169135	FindByMolecularFeature	10
731.624@10.122758	1	15298	1	1	1	5141	1	7338	7091	19002	5815	1	1	8055	1	8344	9175	17912		(364.8015, 351.36)(730.6169, 1124.1946)(731.6142, 574.6609)(732.6206, 566.99)	731.624@10.122758	FindByMolecularFeature	11
460.3344@9.463553	15131	18939	26923	1	1	12562	1	14406	44525	24104	17563	16732	73483	1	20696	1	1	1		(459.3293, 5426.0483)(460.33044, 1672.0542)(461.33716, 1371.6602)	460.3344@9.463553	FindByMolecularFeature	12
549.4127@9.490529	2883	25479	1	24984	1	21889	11115	1	25426	1	18491	1	1	27963	18983	21156	19905	13624		(548.40424, 1461.8339)(549.40735, 725.67847)(550.39984, 740.23663)	549.4127@9.490529	FindByMolecularFeature	13
414.1418@9.600489	1	1	32596	1	28972	14266	1	1	16342	10164	1	1	1	17257	17648	1	1	1		(413.13324, 3567.19)(414.1313, 838.69904)(415.1329, 1631.8627)	414.1418@9.600489	FindByMolecularFeature	10
433.0936@9.844897	1	1	7603	1	11996	6290	13814	8006	1	1	1	1	14519	22446	27491	1	1	5681		(432.0883, 2158.5483)(433.08908, 939.4917)(434.0827, 1204.3)	433.0936@9.844897	FindByMolecularFeature	12
483.9856@8.916433	20649	1	18466	14129	9703	8864	1	6838	23315	1	8913	1	14790	12299	5704	1	7735	25941		(543.0009, 768.53)(544.0068, 417.61)(482.97876, 1291.1818)(483.9829, 562.8474)(484.97534, 1271.1111)(485.9817, 314.83)	483.9856@8.916433	FindByMolecularFeature	16
1092.2373@9.600009	1	9401	5253	56537	122021	7731	22752	49289	1	256153	1	5504	7157	1	10005	43515	20376	1		(1091.2333, 3112.3777)(1092.2335, 2450.0593)(1093.2302, 2094.976)	1092.2373@9.600009	FindByMolecularFeature	13
515.1739@9.37125	1	1	9689	23767	1	10066	1	1	33054	14757	13389	1	13221	34586	18575	16168	1	1		(514.1672, 2317.2712)(515.1703, 1052.1499)(516.16144, 1704.8699)	515.1739@9.37125	FindByMolecularFeature	13
496.3027@9.408093	15436	250920	21945	254396	23038	11750	17272	1	28794	33493	50189	1	1	13825	26456	22878	14349	22673		(495.29633, 5168.8193)(496.30414, 1728.1444)(497.29837, 2579.8955)	496.3027@9.408093	FindByMolecularFeature	18
807.206@9.680609	8442	1	6705	38377	38888	33073	1	6186	1	104097	113287	107542	120583	120002	118483	11443	1	1		(806.19446, 5553.4326)(807.19183, 2903.8342)(808.19055, 1490.0402)(809.1856, 1102.3866)	807.206@9.680609	FindByMolecularFeature	16
240.0673@9.651963	89284	1	90630	292710	623285	261616	1	241101	78786	894839	770653	870527	885123	110972	844821	246121	55459	57025		(479.12946, 4040.19)(480.1275, 2614.33)(481.1242, 1053.53)(239.05994, 40368.51)(240.06024, 9408.084)(241.05624, 6935.7183)(242.05797, 2420.327)	240.0673@9.651963	FindByMolecularFeature	19
917.0412@9.678437	1	1	1	78542	70019	75411	1	1	1	162558	19262	180722	206505	201977	213244	18795	1	1		(916.0329, 1514.568)(917.0365, 1056.7009)(918.03156, 20295.285)	917.0412@9.678437	FindByMolecularFeature	10
883.0612@9.679696	45339	1	40818	1	289525	298207	65445	42428	1	1	1	555226	558795	1	619878	52245	29170	26971		(942.066, 442.45)(943.0838, 275.65)(928.06, 281.0)(882.0545, 10224.167)(883.0547, 7731.492)(884.0529, 12528.765)(885.05176, 4937.568)(886.054, 5292.963)	883.0612@9.679696	FindByMolecularFeature	14
794.1698@9.680926	129758	37776	176949	957300	722644	677023	133898	139047	116559	2075264	2178099	2266775	3018587	2235105	2326449	182236	100227	115363		(793.1657, 55273.457)(794.1662, 40218.68)(795.1644, 50259.08)(796.1622, 22128.072)(797.1598, 14763.76)(798.1571, 1394.37)(799.1535, 1239.97)	794.1698@9.680926	FindByMolecularFeature	21
921.0362@9.680029	1	1	1	308496	255987	298151	1	1	55555	522429	704647	598459	799016	795164	884136	56939	1	1		(920.0291, 26025.818)(921.0289, 17876.174)(922.02655, 18320.43)(923.02563, 9850.99)(924.023, 6213.5786)(925.0247, 4887.25)(926.0248, 2694.11)	921.0362@9.680029	FindByMolecularFeature	12
797.1725@9.676935	53217	14412	1	1	243569	264352	55220	1	1	743956	807085	824047	1	839153	845696	73970	38127	1		(796.16565, 32248.219)(797.1641, 20280.637)(798.16345, 8898.55)(799.15686, 798.855)	797.1725@9.676935	FindByMolecularFeature	15
224.0343@9.651244	107416	32160	91102	72835	899054	458729	194497	36970	158737	1478907	225624	1448069	1504131	1491845	1545667	274775	10305	67903		(223.02713, 63080.285)(224.02779, 13039.719)(225.02501, 9212.796)(226.02664, 2933.9563)	224.0343@9.651244	FindByMolecularFeature	21
166.0468@9.680142	1	1	1	179961	315663	172330	1	1	1	871481	690476	714878	727987	754837	693166	89007	1	1		(165.03987, 84160.13)(166.0413, 11698.773)(167.03647, 10968.21)(168.0379, 1072.47)	166.0468@9.680142	FindByMolecularFeature	10
150.0153@9.631543	34569	9354	31942	162788	335950	157705	74325	61305	5743	535226	505947	513342	532334	533775	361773	76498	1	24119		(149.00839, 29434.5)(150.01004, 4064.2104)(151.00635, 4368.6646)(152.0027, 960.495)	150.0153@9.631543	FindByMolecularFeature	20
888.06@9.677904	1	1	1	43284	39878	40068	1	1	1	85328	99954	1	1	109545	1	1	1	1		(887.0536, 6096.021)(888.0505, 3369.31)(889.05084, 1514.3656)(890.0453, 612.725)	888.06@9.677904	FindByMolecularFeature	7
804.1975@9.680542	27863	9338	27650	150391	140350	143063	33486	25811	33888	437598	446204	468204	495607	476507	479900	42918	24951	24217		(803.19476, 13462.3955)(804.1957, 10093.505)(805.19366, 8561.196)(806.1945, 714.05)(807.187, 910.61)	804.1975@9.680542	FindByMolecularFeature	21
780.1185@9.69408	1	1	1	24122	21362	18125	1	1	1	46243	83266	13890	63509	64521	50951	1	1	1		(779.11346, 2545.74)(780.11383, 1759.2234)(781.1116, 2185.2188)(782.1123, 1510.505)(783.1068, 1124.5449)	780.1185@9.69408	FindByMolecularFeature	9
298.0531@9.619572	1	1	1	19291	19422	16092	1	1	1	41815	46446	44678	41692	39066	38448	17136	1	1		(297.0459, 4404.497)(298.04828, 1423.3049)(299.0417, 1367.51)(279.0373, 697.15)	298.0531@9.619572	FindByMolecularFeature	10
744.1467@9.551821	1	1	1	8029	6171	33929	1	1	5593	22926	2822	87096	36043	34880	33685	8717	1	1		(789.14417, 1152.476)(790.14703, 944.66)(791.1452, 744.98334)(743.139, 1607.7014)(744.13995, 1066.0284)(745.1371, 1066.132)(746.1383, 634.97)(747.1432, 366.01)	744.1467@9.551821	FindByMolecularFeature	13
375.1374@9.873098	46425	1	1	68224	1	35780	1	50431	1	42729	123674	1	68867	143691	50801	92041	50930	63904		(374.13342, 10611.332)(375.1349, 2745.1482)(376.12802, 3434.9033)(356.1239, 1847.065)	375.1374@9.873098	FindByMolecularFeature	13
494.3043@9.728083	1	16441	21838	1	5821	16677	23805	11560	1	5512	18357	10683	1	1	1	12089	1	1		(493.2946, 1668.5162)(494.29764, 667.0507)(495.2986, 2733.323)(496.3108, 1519.03)	494.3043@9.728083	FindByMolecularFeature	13
426.3694@9.783537	32455	42145	5245	26405	11507	30322	23302	36127	34563	7294	34535	33549	32562	6789	1	35087	6961	35787		(485.3812, 936.04)(425.36182, 2913.3086)(426.36444, 1031.0616)(427.3629, 586.8067)	426.3694@9.783537	FindByMolecularFeature	20
410.3157@9.746761	21069	1	10748	27686	13551	12400	18693	22772	1	17758	1	1	18201	16415	50320	1	1	1		(409.3055, 3757.3943)(410.31458, 1354.6742)(411.3026, 790.3125)	410.3157@9.746761	FindByMolecularFeature	12
314.1714@9.810733	89857	429362	25108	1	55740	95336	1	1	1	335159	797294	1	129066	521204	362961	1	1	1		(313.16425, 62523.383)(314.16632, 10290.407)	314.1714@9.810733	FindByMolecularFeature	10
782.5764@9.944439	11649	16865	1	17810	17637	12656	11705	4941	1	25553	1	3233	15124	22213	1	10742	17740	9691		(390.2799, 487.72)(781.57043, 2133.6968)(782.5745, 1365.9563)(783.57654, 1302.7367)(763.5584, 949.7)(764.5824, 539.09)	782.5764@9.944439	FindByMolecularFeature	17
732.5313@9.656096	8392	31659	21627	1	1	20532	1	1	17221	1	10608	24117	23947	33959	1	13602	18081	41919		(731.52356, 2264.2266)(732.5235, 1228.9464)(733.5207, 1567.2112)(713.5157, 1846.35)(714.518, 953.83)(715.5333, 717.64)	732.5313@9.656096	FindByMolecularFeature	14
247.9896@9.838182	10479	22705	1	1	1	14151	16117	1	10448	11637	1	18783	1	8366	1	1	8365	8964		(246.9799, 1779.7639)(247.9817, 482.63583)(248.97383, 1177.8082)(228.9703, 633.14)	247.9896@9.838182	FindByMolecularFeature	13
479.1363@9.529552	33110	1	1	1	49031	87317	24553	1	1	1	1	209169	1	31698	83471	1	1	1		(478.13086, 11025.226)(479.13022, 3717.0508)(480.12646, 1995.4901)	479.1363@9.529552	FindByMolecularFeature	10
501.1749@9.8295145	134856	155908	90051	117742	98156	119713	71577	62231	119266	107658	118862	122025	118164	141148	146030	106172	127244	127190		(500.16714, 5200.8745)(501.16953, 2019.6371)(502.16333, 4766.015)(503.16742, 1597.0714)(504.161, 1770.5085)(482.159, 1203.36)	501.1749@9.8295145	FindByMolecularFeature	19
485.1732@9.539998	1	1	169556	32382	27929	198643	1	21258	168124	89351	29526	1	1	95215	45495	1	1	1		(484.16568, 7930.22)(485.168, 2504.6843)(486.15988, 4388.37)(487.1615, 2739.19)(488.1517, 1570.23)	485.1732@9.539998	FindByMolecularFeature	12
715.9039@9.926139	13577	15749	1	6201	10386	5191	7711	1	1	1	9902	5459	1	1	10847	6841	6627	9532		(714.8976, 1890.087)(715.90295, 543.65686)(716.90405, 760.11835)(696.8893, 436.89)	715.9039@9.926139	FindByMolecularFeature	14
410.3133@9.9431715	21884	1	12232	34006	1	14239	18127	16593	21158	13132	18584	1	13278	1	20482	1	1	1		(409.30743, 3267.8462)(410.3156, 1166.1831)(411.30963, 716.41003)	410.3133@9.9431715	FindByMolecularFeature	13
591.2526@9.86872	1	12686	1	11346	9086	13482	13720	13400	13093	1	6228	16358	1	1	9416	1	15199	1		(590.24915, 1238.6686)(591.2594, 733.4715)(592.24603, 463.08)	591.2526@9.86872	FindByMolecularFeature	14
477.142@9.696008	143325	536450	372011	387251	1	129580	1	551441	445715	317133	196014	396675	376686	124821	1	1	87400	1		(476.13443, 29915.2)(477.1356, 9455.995)(478.13068, 11388.828)(479.13104, 4055.55)(480.12955, 2073.44)(458.121, 1659.5)	477.142@9.696008	FindByMolecularFeature	15
235.828@9.590919	1	1	108964	115861	36620	59825	82904	1	115680	1	77783	36501	61236	1	1	60107	1	1		(234.82048, 14212.712)(235.81905, 2186.245)(236.81612, 3077.637)	235.828@9.590919	FindByMolecularFeature	12
485.1718@9.760146	1	188257	37243	51728	26384	70129	13596	1	115067	206845	72709	176316	183562	259259	229143	1	197052	1		(484.16403, 9761.475)(485.16776, 3175.8706)(486.16074, 6236.3257)(487.16235, 1554.725)(466.152, 559.47)	485.1718@9.760146	FindByMolecularFeature	14
624.3529@10.173233	64133	54970	18351	1	1	21197	31950	26656	1	12117	48221	1	18121	1	10397	15511	1	9357		(623.3453, 2374.7908)(624.34827, 1317.5406)(625.3533, 802.6267)	624.3529@10.173233	FindByMolecularFeature	14
744.1432@9.818899	1	1	1	11083	10575	8266	1	5302	1	81375	100189	43687	36517	93276	74217	3285	1	1		(789.1482, 1403.2567)(790.14905, 1203.87)(791.15283, 1158.79)(743.14044, 3027.8584)(744.14105, 2096.8708)(745.1392, 2038.2656)	744.1432@9.818899	FindByMolecularFeature	12
698.5025@9.893332	1	8795	7000	11090	1	19410	1	13904	55048	1	13419	7906	17359	22244	10254	14491	13119	11847		(697.49536, 1878.9082)(698.4977, 913.42175)(699.48883, 1165.1525)(700.4807, 1584.77)	698.5025@9.893332	FindByMolecularFeature	17
732.5339@9.784711	14429	1	21984	1	17762	12041	1	2043	1	1	10405	11569	15206	1	17834	1	1	17243		(365.2613, 639.59)(365.7749, 432.54)(731.5276, 2375.2432)(732.52466, 1226.0327)(733.5235, 1483.9136)(713.5135, 509.9)	732.5339@9.784711	FindByMolecularFeature	13
300.0268@9.985051	18029	1	9186	1	1	16069	1	1	1	16480	27897	14671	12554	17101	14675	12785	18768	12898		(299.01645, 2917.0022)(300.02325, 720.70074)(301.01373, 1000.9177)	300.0268@9.985051	FindByMolecularFeature	14
563.9781@10.152308	18090	1	9981	1	1	8642	23165	1	1	12736	5434	1	8114	10911	14437	12516	16232	10443		(280.9813, 3877.08)(562.97095, 1463.1287)(563.9713, 526.7294)(564.97363, 704.26624)	563.9781@10.152308	FindByMolecularFeature	15
778.2248@10.2667265	1	1	1	5056	21985	11123	27681	18262	14323	2443	10547	27456	1	5555	1	3941	10966	3385		(837.2446, 424.54)(388.1042, 2095.27)(388.6144, 329.08)(389.1001, 3011.5)(777.217, 875.8094)(778.2159, 448.534)(779.21814, 705.562)(780.2252, 335.37)(759.2028, 399.42)	778.2248@10.2667265	FindByMolecularFeature	16
601.2298@10.109116	19516	7060	1	17595	18606	24506	18638	1	18325	1	1	31012	25233	24006	1	1	21421	8723		(600.22253, 1137.8629)(601.2257, 655.07715)(602.2101, 1282.1426)(603.2304, 628.0)(582.21277, 405.82)	601.2298@10.109116	FindByMolecularFeature	14
485.9854@9.78024	1	1	4335	1	1	16565	1	1	1	7922	1	1	8973	7546	1	1	1	1		(545.001, 1778.09)(546.0048, 903.43)(241.9906, 585.85)(484.97958, 1015.99384)(485.98047, 447.67996)(486.98816, 1101.255)(466.9662, 405.89)	485.9854@9.78024	FindByMolecularFeature	8
513.9797@10.076113	21380	68401	6420	8139	61312	40787	25594	1	20972	10581	33597	22285	30717	19542	8810	11242	7194	7698		(512.974, 2227.293)(513.9782, 757.746)(514.97345, 2202.253)(515.97546, 825.89)(516.9819, 2514.94)(517.9742, 597.38)(518.9823, 2177.22)	513.9797@10.076113	FindByMolecularFeature	20
730.1833@10.095119	1	1	1	15343	25225	15603	1	1	1	41557	1	45489	1	1	44645	4126	1	3249		(364.0892, 400.58)(729.1757, 2624.2312)(730.1769, 1557.4225)(731.1778, 1613.9867)(732.1736, 1269.34)	730.1833@10.095119	FindByMolecularFeature	8
654.2889@10.185272	11535	21026	7820	21095	9839	9662	7136	4670	1	13576	8173	10871	7784	8326	7879	7154	10036	6225		(326.137, 1112.4)(653.28125, 1347.7546)(654.28467, 652.2648)(655.2825, 518.5167)(635.2698, 427.685)	654.2889@10.185272	FindByMolecularFeature	20
338.1274@10.017824	10988	20411	1	10792	1	7457	1	15781	8734	1	18438	1	11657	28260	1	29499	14941	20833		(337.12424, 1969.1978)(338.12543, 616.8461)(339.11874, 1575.8381)	338.1274@10.017824	FindByMolecularFeature	13
631.8963@10.115707	14259	10809	7652	22790	1	70071	11545	1	15409	9661	13687	4579	15684	1	7930	10765	1	1		(314.94012, 482.56)(630.888, 1590.9344)(631.8929, 660.4429)(632.8884, 1867.2101)(633.8975, 478.02)(634.8908, 1840.15)(635.9033, 404.44)	631.8963@10.115707	FindByMolecularFeature	14
468.0743@10.1654215	17064	1	1	14905	19181	15131	1	1	1	1	1	17878	11515	19955	38573	10354	23131	24234		(467.0662, 3242.2983)(468.06866, 1017.4208)(469.0717, 1764.6499)	468.0743@10.1654215	FindByMolecularFeature	13
460.3292@10.303443	1	1	29650	25596	14426	17386	1	1	1	1	24256	1	1	16737	27330	22423	1	18646		(459.32263, 5034.5703)(460.3325, 1580.5781)(461.32785, 990.92004)(441.31372, 1076.29)	460.3292@10.303443	FindByMolecularFeature	12
515.1693@10.109419	1	17419	34719	39353	48668	23118	9364	18696	36737	1	48572	1	14241	17377	19764	12062	1	1		(1089.3625, 382.19)(560.1663, 887.26)(561.1757, 528.12)(514.16473, 3340.9968)(515.16986, 1307.5647)(516.16656, 2127.9202)(517.162, 703.1)(518.1589, 1400.21)	515.1693@10.109419	FindByMolecularFeature	16
348.1381@10.235112	1	1	16104	1	1	6415	13408	11600	10580	6725	5206	9959	1	12044	8732	8165	16038	1		(347.1299, 2072.6284)(348.13715, 721.5885)(349.13443, 899.348)(329.1196, 942.39)	348.1381@10.235112	FindByMolecularFeature	13
720.1597@10.123229	1	1	1	159894	175351	210482	21663	20992	1	533280	434585	450456	470721	457751	453034	41263	18449	18465		(719.15063, 14911.003)(720.1507, 9726.202)(721.1478, 12287.312)(722.14825, 5502.723)(723.1455, 3280.1033)	720.1597@10.123229	FindByMolecularFeature	15
594.1309@10.12492	53986	1	1	380291	405378	364672	40371	55435	39189	959284	1039314	1048557	1115128	1154915	1085552	42862	33987	32926		(639.13007, 8112.818)(640.1305, 5535.9014)(641.12994, 4623.748)(642.1302, 2246.2766)(643.128, 566.02)(593.12335, 30458.307)(594.12573, 18047.682)(595.1222, 14067.605)(596.1237, 4708.5635)(597.1182, 438.86)	594.1309@10.12492	FindByMolecularFeature	19
597.1304@10.184727	5243	1	1	54470	47284	55070	3516	1	1	141754	117795	152713	122771	1	156418	1	1	1		(642.1288, 2400.8237)(643.1268, 1283.128)(644.1238, 563.63)(596.1222, 7256.914)(597.12006, 3673.2898)(598.1216, 1425.53)(599.1139, 673.31)(578.111, 586.07)	597.1304@10.184727	FindByMolecularFeature	12
747.1743@10.116732	1	1	1	17835	18444	16986	1	1	1	40535	44756	46696	45651	43833	43945	1	1	1		(746.1705, 2767.2446)(747.17206, 1857.2845)(748.168, 1599.2677)	747.1743@10.116732	FindByMolecularFeature	9
1003.8055@10.52061	3356	1	1	16389	3761	5608	4890	9801	11307	1	3557	1	8091	1	6229	1	3419	1		(500.8971, 897.5346)(501.3991, 509.6616)(501.8937, 638.88)(1002.7948, 355.88)	1003.8055@10.52061	FindByMolecularFeature	13
577.9489@10.205965	39858	30202	27050	20314	11310	11289	1	9739	1	20869	20028	21662	1	8393	1	1	1	6225		(576.9445, 1802.4221)(577.94135, 555.87604)(578.9444, 1377.5538)(579.95056, 553.335)(580.9568, 539.02)	577.9489@10.205965	FindByMolecularFeature	15
561.9796@10.187842	1	16870	133181	43857	29510	36054	1	1	24371	14519	41129	36368	1	6301	20470	32606	1	1		(560.9711, 2755.5115)(561.9766, 634.77234)(562.97156, 1321.1129)(563.9746, 402.33002)(564.9822, 593.405)(542.9564, 428.08)	561.9796@10.187842	FindByMolecularFeature	13
460.331@10.450903	20183	26502	1	29432	20173	22764	1	1	1	29650	21782	20666	20328	34120	32771	17883	22861	20811		(459.32513, 5086.6655)(460.33408, 1830.3513)(461.33023, 751.27496)	460.331@10.450903	FindByMolecularFeature	16
403.066@10.109871	29693	10379	6377	26190	7143	28052	20466	11157	8142	23444	14406	20848	9448	9642	17348	1	1	1		(448.0557, 970.27)(200.5267, 220.3)(402.05774, 1712.2795)(403.06177, 731.10767)(404.05548, 1566.0144)	403.066@10.109871	FindByMolecularFeature	18
701.6059@10.453349	1	1	1	38699	8660	5919	8600	35985	14351	3313	10395	1	12301	3648	1	3940	1	13269		(746.6126, 744.13)(349.7966, 443.47498)(700.6, 1112.9438)(701.60016, 714.0467)(702.608, 1137.9557)(703.6126, 604.82)	701.6059@10.453349	FindByMolecularFeature	15
705.6017@10.41083	32549	1	1	5513	8239	9613	11703	11771	1	1	1	2747	15640	15472	39682	30290	1	14717		(351.7902, 550.26)(704.5935, 1616.8909)(705.6002, 928.4085)(706.5843, 955.01746)	705.6017@10.41083	FindByMolecularFeature	13
468.0745@10.167958	13166	13352	25188	1	13915	11429	23737	18021	1	30155	1	1	22714	17435	1	12807	8014	15989		(467.07092, 3252.0889)(468.068, 1015.4973)(469.0702, 1861.8649)	468.0745@10.167958	FindByMolecularFeature	15
637.9088@10.237114	1	11868	6238	8083	2781	5391	12490	3859	7233	4471	6417	6833	10159	1	1	1	7239	1		(636.902, 952.9835)(637.90546, 397.29932)(638.90686, 739.50433)(639.9001, 361.91)	637.9088@10.237114	FindByMolecularFeature	14
830.6364@10.152355	1	1	1	1	12559	7851	1	8923	1	1	1	5497	6834	11285	1	11204	8094	1		(829.6275, 1038.7417)(830.62854, 571.9082)(831.63354, 728.10754)	830.6364@10.152355	FindByMolecularFeature	11
1587.8024@10.51397	5246	6862	4437	8237	4231	3853	1	1	6429	4948	1	1	6940	1	13024	1	1	6500		(792.8926, 906.9823)(793.39996, 556.6285)(793.9045, 441.70248)	1587.8024@10.51397	FindByMolecularFeature	13
760.5554@10.369175	36706	8990	1	7165	10754	13999	18539	7719	22679	1	1	13852	14232	18716	24103	11052	10119	6523		(759.546, 2103.5867)(760.5559, 816.93054)(761.5517, 1305.4054)	760.5554@10.369175	FindByMolecularFeature	18
438.1243@10.091449	15730	19515	1	1	1	13217	19304	19545	15694	20991	1	1	36073	1	11988	15608	22931	19287		(218.056, 487.77)(437.11285, 2618.495)(438.12106, 961.79193)(439.12012, 1450.32)	438.1243@10.091449	FindByMolecularFeature	15
782.581@10.0084	13566	34859	12489	18984	6246	15382	1	1	1	22951	16859	5275	10765	10319	26850	1	19476	10319		(781.5755, 2397.8066)(782.5758, 1492.0044)(783.5758, 1513.909)(784.5747, 1052.79)(763.5741, 558.79)	782.581@10.0084	FindByMolecularFeature	17
515.9818@10.30458	19709	1	1	1	1	18930	20287	1	1	1	1	20139	1	10274	8190	9059	1	19502		(514.97485, 2002.0844)(515.9797, 691.6936)(516.9859, 1802.8701)(517.9959, 346.1)	515.9818@10.30458	FindByMolecularFeature	11
389.0504@10.131912	15216	31979	1	29210	1	25447	16567	32136	30877	1	14367	25146	34200	39303	33144	1	1	1		(388.04327, 2870.0876)(389.0482, 1035.8861)(390.0369, 3222.582)	389.0504@10.131912	FindByMolecularFeature	13
767.9094@10.589678	10257	1	10981	4437	7088	3379	7581	4760	1	1	10892	6403	14265	11101	14245	12648	4771	1		(766.90045, 1949.2854)(767.90186, 458.2456)	767.9094@10.589678	FindByMolecularFeature	16
593.9258@10.068371	1	1	1	7512	5210	6483	3089	1	9585	1	10896	1	1	3924	7778	1	1	1		(592.9207, 852.74255)(593.925, 413.4025)(594.92236, 656.4386)	593.9258@10.068371	FindByMolecularFeature	8
393.0485@10.212175	9210	12488	1	10573	1	12199	8928	15976	10643	1	8158	8706	1	12996	4988	1	8553	6393		(392.0405, 1515.6287)(393.03958, 619.4885)(394.03354, 689.6433)(374.02637, 716.58496)	393.0485@10.212175	FindByMolecularFeature	14
704.2908@10.194056	1	1	1	1	1	8710	2668	1	10998	13672	8855	11943	12670	1	11148	16320	11367	9686		(351.1383, 1279.94)(703.2875, 1192.9031)(704.2901, 528.6107)(705.27765, 798.93335)	704.2908@10.194056	FindByMolecularFeature	13
802.6187@10.247608	7121	5453	13192	4616	1	8500	4235	12902	9131	1	15821	13484	5534	9426	7292	1	4221	13517		(400.29913, 625.48)(801.6082, 1180.9442)(802.6078, 651.00476)(803.6054, 762.37164)	802.6187@10.247608	FindByMolecularFeature	17
502.0171@10.326371	29718	1	13093	26507	28688	52919	121551	14683	20633	27899	163065	49558	16306	36644	1	1	39747	18827		(1049.0498, 464.31)(1050.0697, 348.15)(1051.073, 411.43)(250.0007, 359.98)(501.0106, 4043.6472)(502.0083, 1193.7556)(503.014, 2913.7136)(504.0186, 731.83)(505.0173, 2836.23)	502.0171@10.326371	FindByMolecularFeature	18
746.5369@10.519686	17248	1	14416	12094	10444	18946	48067	1	1	18789	1	20933	10730	8634	41273	1	1	23832		(745.5296, 2403.4172)(746.5395, 1329.4487)(747.528, 1143.4344)	746.5369@10.519686	FindByMolecularFeature	15
514.316@10.090071	16703	1	10711	11690	6088	24290	16303	13008	25356	1	1	10433	22343	34885	1	16498	1	1		(513.30975, 1650.4813)(514.31226, 811.6562)(515.2982, 1423.555)(495.3032, 1878.71)	514.316@10.090071	FindByMolecularFeature	14
703.3572@9.818881	1	1	12265	22491	8716	10325	1	1	21184	17822	18753	13641	11081	1	1	1	1	1		(350.66965, 3276.9504)(351.17633, 1022.05)(351.6806, 566.395)	703.3572@9.818881	FindByMolecularFeature	10
262.1424@10.562232	3678	8009	11406	7929	7023	11443	12154	5660	1	1	1	7292	8477	1	11613	16819	4327	1		(261.13608, 1235.4294)(262.14026, 429.58542)(263.1273, 1351.3259)(243.1251, 691.8467)	262.1424@10.562232	FindByMolecularFeature	15
659.5955@10.460539	11841	1	1	8076	5995	11144	1	1	6724	1	7930	7094	8563	4897	6650	3828	9482	7704		(704.6004, 1019.76)(658.5901, 772.8206)(659.59155, 474.36868)(660.58887, 460.44888)	659.5955@10.460539	FindByMolecularFeature	15
506.023@10.162969	16537	12798	32144	13126	6031	9608	17014	5683	19118	9264	4668	8665	6579	20336	13915	12331	24029	16924		(505.01556, 1827.8627)(506.01642, 676.92236)(507.01743, 829.8878)	506.023@10.162969	FindByMolecularFeature	21
950.7127@11.008312	1	1	1	1	1	3995	8325	1	1	10968	22085	9821	1	11835	1	1	1	1		(949.7055, 833.64105)(950.7133, 543.54114)(951.7084, 633.27625)	950.7127@11.008312	FindByMolecularFeature	9
991.0774@10.371339	1	1	1	70771	59671	55327	1	1	1	1	1	1	153132	167695	172728	1	1	1		(990.06476, 1194.7301)(991.06415, 1027.3983)(992.0574, 16731.389)	991.0774@10.371339	FindByMolecularFeature	6
150.0166@10.183448	5402	1	8100	156120	21690	144531	13042	66128	91814	363249	398058	398443	408378	417137	526126	50704	20828	7890		(149.00977, 23883.012)(150.0121, 3327.9255)(151.00717, 3479.2102)(152.0035, 788.09)	150.0166@10.183448	FindByMolecularFeature	19
871.1984@10.385654	107797	27787	78988	519775	1	523830	105947	83362	94051	1355473	1453200	1573286	1519414	1611368	1	140502	1	64407		(870.1887, 52112.94)(871.1866, 33595.56)(872.1872, 16545.277)(873.185, 10491.537)(874.1852, 5610.15)	871.1984@10.385654	FindByMolecularFeature	16
298.0565@10.273746	1	1	1	62900	7020	53746	18197	15642	1	47827	158234	152634	147298	155435	156393	1	1	1		(297.04855, 10601.409)(298.05005, 3265.4124)(299.04132, 3468.7217)(300.0511, 678.45)	298.0565@10.273746	FindByMolecularFeature	12
962.0808@10.376859	1	1	8486	49719	46736	42641	8588	1	1	89653	1	114033	115829	115299	1	1	1	1		(961.0762, 6099.9556)(962.07495, 3544.7034)(963.0723, 1989.2412)(964.07385, 882.08)	962.0808@10.376859	FindByMolecularFeature	9
995.0668@10.374001	1	16652	1	213419	202238	270968	1	1	1	558388	454468	472627	515820	547583	717041	1	1	42206		(994.0541, 23032.596)(995.0551, 15985.579)(996.0528, 16313.881)(997.05286, 8248.007)(998.0497, 6208.512)(999.0522, 2039.44)(1000.0515, 1066.19)	995.0668@10.374001	FindByMolecularFeature	11
224.0356@10.2565975	170008	61780	157681	466029	914011	833630	62163	129940	175956	2186525	1462821	2307329	2360631	2404667	2392547	248536	83504	115811		(447.0575, 2613.06)(111.0114, 569.72)(223.02823, 105986.0)(224.0289, 21418.426)(225.0266, 12764.614)(226.02808, 3163.306)	224.0356@10.2565975	FindByMolecularFeature	21
878.2254@10.384132	75216	13269	67054	329344	327616	328440	79102	56201	62392	824909	868871	848128	910072	907495	904407	121790	62932	43670		(877.21844, 23426.357)(878.2196, 18898.836)(879.2173, 17683.357)(880.2162, 2098.09)(881.21484, 1214.535)	878.2254@10.384132	FindByMolecularFeature	21
314.0874@10.33671	43942	15390	41523	187241	186461	181294	48212	107437	38319	442967	468244	463987	513739	485699	495530	43621	32150	27321		(313.0791, 22443.738)(314.0803, 6583.1055)(315.07837, 5620.4873)(316.07846, 2208.8066)	314.0874@10.33671	FindByMolecularFeature	20
652.3839@10.489375	7275	1	1	11453	9196	7682	9164	1	1	13350	1	8205	10228	10964	11296	8804	1	1		(651.3826, 1193.0199)(652.38617, 789.7279)(653.37897, 686.375)	652.3839@10.489375	FindByMolecularFeature	14
868.2036@10.384082	233080	59638	215253	1254403	1864677	1180812	231335	191270	217469	3152755	3406896	3430441	3364282	3442845	5077998	329039	148844	144505		(433.0944, 873.69)(867.19055, 80751.266)(868.1911, 64119.883)(869.18896, 86387.67)(870.18854, 65011.777)(871.1867, 43402.844)(872.1855, 18782.426)(873.1841, 9408.204)	868.2036@10.384082	FindByMolecularFeature	21
881.2266@10.382741	1	1	1	101056	92990	93900	22441	17974	22002	215068	192307	240929	245957	247766	244777	1	1	17112		(880.2176, 11396.824)(881.2157, 6334.03)(882.21387, 2560.5576)(883.2126, 1748.8457)	881.2266@10.382741	FindByMolecularFeature	16
240.0684@10.302988	164554	20500	309900	627445	578360	523863	114182	1	212755	44010	1380229	1444557	1435142	866215	1509732	299094	20344	96865		(239.06133, 59527.367)(240.06128, 13069.681)(241.05894, 8335.454)(242.0596, 2922.887)	240.0684@10.302988	FindByMolecularFeature	20
166.0487@10.336977	1	1	1	146855	180074	176537	1	1	1	515634	508968	503571	543819	504464	536336	93906	1	1		(165.04109, 59425.086)(166.04324, 7751.8955)(167.0376, 8211.38)	166.0487@10.336977	FindByMolecularFeature	10
895.216@10.394154	22803	1	20657	84628	1	75311	20478	20288	1	190689	235061	196142	193048	244542	196619	24118	16198	9303		(894.20856, 6329.8774)(895.20825, 4887.328)(896.20685, 5239.626)(897.20624, 2898.6523)(898.2087, 1724.5375)	895.216@10.394154	FindByMolecularFeature	16
499.1148@10.180384	16974	1	1	30159	22620	12496	23902	11129	30464	1	17856	26721	27974	1	20166	55802	1	1		(248.5534, 271.5)(498.10547, 3716.7388)(499.10144, 1250.7606)(500.1032, 977.8713)	499.1148@10.180384	FindByMolecularFeature	15
220.1049@10.572354	9324	19126	8098	7177	1	14554	8544	10638	1	5463	5776	25955	6414	15141	4266	9545	1	21522		(219.09738, 1459.2145)(220.10104, 419.75943)(221.08511, 1709.735)	220.1049@10.572354	FindByMolecularFeature	18
744.1491@10.559698	1	1	1	31991	47880	27625	5002	7806	1	25352	75395	78518	37908	54431	54559	1	1	1		(789.1529, 1251.77)(790.1517, 945.1167)(791.1591, 821.2033)(792.1557, 719.34)(743.1454, 2805.1394)(744.1442, 1647.8646)(745.1373, 1670.6364)(746.134, 764.24664)(747.1367, 497.49)	744.1491@10.559698	FindByMolecularFeature	14
802.6095@10.14906	10194	17968	1	1	1	5358	6325	7712	8871	1	1	6296	8221	1	5279	1	1	9098		(801.59705, 938.7209)(802.59595, 629.0464)(803.6074, 802.52246)(804.5997, 208.28)(805.611, 342.95)(783.5789, 1075.64)	802.6095@10.14906	FindByMolecularFeature	11
974.1254@10.218386	1	1	1	1	1	11574	12699	10150	16781	8402	8237	7512	1	10832	1	1	1	1		(486.0546, 1616.0869)(486.5565, 1096.44)	974.1254@10.218386	FindByMolecularFeature	10
722.2647@10.4353	5259	1	6439	4059	5270	24520	1	1	1	3782	1	1	5351	7978	1	6203	6204	1		(721.259, 815.33246)(722.2588, 453.78)(723.25635, 483.85336)	722.2647@10.4353	FindByMolecularFeature	12
662.3102@10.354591	17963	29807	16759	18318	18177	16455	12659	33745	51304	17221	26093	13988	35995	36670	20220	57799	21291	25229		(330.1502, 575.13)(661.30304, 3012.5913)(662.31085, 1211.157)(663.303, 757.0725)	662.3102@10.354591	FindByMolecularFeature	20
579.9529@10.357979	1	7392	13472	1	13149	8493	4886	6408	6390	4403	11646	8880	19688	1	8553	9669	7871	34789		(578.9469, 1223.7476)(579.95, 522.14624)(580.95355, 917.80884)(581.9412, 362.46)(560.932, 3529.83)	579.9529@10.357979	FindByMolecularFeature	17
739.4619@10.781797	3648	8194	10475	10086	1	8262	9255	1	1	9035	1	7397	1	1	9214	5075	4938	1		(738.4564, 1169.1472)(739.46265, 807.4854)(740.4478, 600.1167)	739.4619@10.781797	FindByMolecularFeature	11
572.3573@10.556364	9938	12117	1	14232	1	15822	9565	11993	23853	26161	16388	14126	9065	21012	10281	9937	24416	9643		(285.16925, 741.66003)(571.35065, 1989.3792)(572.35376, 977.5247)(573.345, 816.9725)	572.3573@10.556364	FindByMolecularFeature	17
615.9228@10.248024	23194	20701	3978	1	5441	12465	1	5829	1	14176	49821	4058	18332	31985	24314	1	3066	8875		(614.9152, 1290.6912)(615.91406, 541.1906)(616.9191, 1815.6733)(617.9213, 592.15)	615.9228@10.248024	FindByMolecularFeature	16
702.9221@10.68542	1	14097	1	10599	15611	21715	17482	1	1	9228	12305	1	4681	1	1	1	1	1		(701.9143, 1598.4135)(702.9173, 623.43445)(703.91266, 529.6529)	702.9221@10.68542	FindByMolecularFeature	9
639.3733@10.94196	1	1	6424	25257	19055	6647	14442	1	1	1	1	9405	7178	15538	8258	9241	37457	1		(638.3647, 1439.7279)(639.36255, 780.55817)(640.35724, 606.6257)(620.3548, 823.53503)	639.3733@10.94196	FindByMolecularFeature	13
546.0565@10.466838	7394	1	10177	1	14396	9663	6956	11049	22210	13630	1	5128	1	1	18278	10641	1	1		(545.04834, 1517.5892)(546.05023, 753.61835)(547.0544, 866.5885)	546.0565@10.466838	FindByMolecularFeature	12
517.1777@10.261329	72793	37280	11437	35570	8881	38972	30143	55828	17630	27277	34982	20768	33266	15144	27418	27220	1	34966		(516.16766, 2766.2095)(517.1731, 1164.349)(518.1617, 1541.7534)(519.1639, 854.79)	517.1777@10.261329	FindByMolecularFeature	20
366.2448@10.69796	12801	1	1	58858	58070	10023	10781	7398	1	9007	29644	1	36111	10600	1	1	1	32622		(411.2445, 1357.64)(412.2389, 630.23)(413.25, 1333.81)(365.2359, 2527.629)(366.23566, 628.01135)(367.23032, 2151.2585)(368.2454, 1051.51)(347.2312, 610.56)	366.2448@10.69796	FindByMolecularFeature	14
830.635@10.426458	6982	1	1	16223	6998	8485	1	9873	1	1	19814	1	13195	19217	1	1	1	1		(829.6251, 1291.9089)(830.6273, 685.147)(831.6234, 714.1138)	830.635@10.426458	FindByMolecularFeature	10
720.2675@10.318923	28946	8427	1	4355	11991	7819	11486	10397	9044	9175	1	4824	11089	20264	1	1	10879	1		(719.26117, 1101.645)(720.2703, 647.19073)(721.2574, 802.5087)(722.2751, 520.77)	720.2675@10.318923	FindByMolecularFeature	14
234.1622@10.579176	6832	4669	9105	4587	4548	6906	8419	8720	6443	12985	11798	1	9681	7960	1	8245	8444	11165		(233.1549, 1715.9911)(234.15723, 486.15845)	234.1622@10.579176	FindByMolecularFeature	19
454.4028@10.520269	1	22915	18112	17584	1	19877	28814	20267	21673	20841	23040	17726	8997	19344	1	21185	26387	16786		(453.3957, 1900.7483)(454.3955, 818.9006)(455.4018, 480.30206)	454.4028@10.520269	FindByMolecularFeature	18
782.5846@10.664601	1	70254	39846	23787	48759	25311	1	29955	133283	20897	17947	14358	12468	1	26488	24808	1	32576		(781.57587, 3883.3547)(782.5752, 2577.648)(783.57465, 2686.815)(784.5732, 2306.72)	782.5846@10.664601	FindByMolecularFeature	17
956.9834@10.40325	7789	6725	8190	10167	1	13484	9572	1	14124	7151	8465	18410	13095	9726	6813	1	1	14214		(955.97656, 1494.5399)(956.98444, 537.0106)(957.9741, 535.91376)	956.9834@10.40325	FindByMolecularFeature	16
710.5625@10.182749	4323	8205	7380	6724	5883	9101	1	8386	1	8716	1	15455	18845	10454	6918	1	1	1		(709.55676, 1392.1146)(710.5652, 724.77386)(711.55865, 709.5266)	710.5625@10.182749	FindByMolecularFeature	13
785.5869@10.3394	4208	1	9889	20415	21680	19375	16841	1	1	4141	1	1	4779	11366	9075	1	1	9898		(784.5797, 1222.2593)(785.5841, 690.86005)(786.58386, 710.6019)	785.5869@10.3394	FindByMolecularFeature	13
231.9933@10.762733	1	1	1	1	8954	7831	1	18431	20224	31040	18705	1	16139	1	10807	13121	1	1		(230.98625, 2863.4075)(231.99052, 560.52545)(232.98364, 589.26)(212.9777, 538.31)	231.9933@10.762733	FindByMolecularFeature	12
743.6609@10.794154	1	6079	6217	1	3862	4668	3925	1	1	1	3845	1	13089	1	4442	1	1	1		(788.6573, 824.45)(789.6647, 584.64)(370.8209, 378.71)(742.64844, 801.8791)(743.6432, 466.12997)(744.6597, 519.15)	743.6609@10.794154	FindByMolecularFeature	11
666.4007@11.173869	61671	27083	5985	1	1	6829	36067	1	1	1	44576	8011	1	1	4182	1	23587	1		(665.38806, 1712.0879)(666.3963, 858.8088)(667.38635, 736.42)(647.37866, 590.35)(648.3745, 520.13)(649.3888, 1333.65)(650.3989, 624.68)	666.4007@11.173869	FindByMolecularFeature	10
230.1519@10.739183	5101	5605	4225	1	10745	7842	13664	7571	1	1	1	12017	1	14291	11748	1	13332	8267		(229.1446, 1559.293)(230.14404, 478.675)(211.13403, 916.855)(212.1403, 276.95)	230.1519@10.739183	FindByMolecularFeature	14
791.924@10.437811	6642	2631	3405	1	1	8195	1	6837	1	1	1	1	5572	3090	3811	1	1	1		(790.9152, 1026.309)(791.9123, 416.058)(792.90265, 716.685)	791.924@10.437811	FindByMolecularFeature	10
514.0739@10.695874	14517	1	6199	16606	1	9933	30080	22668	9765	14391	1	13297	8293	1	1	5288	16081	1		(513.0694, 1405.052)(514.06396, 776.96735)(515.0664, 1232.99)(495.0575, 1394.4075)(496.0635, 904.14)	514.0739@10.695874	FindByMolecularFeature	14
676.3266@10.484355	13754	1	6590	6778	1	10227	1	12162	1	21272	12344	11623	5511	10847	5937	13551	7877	3414		(675.3185, 1609.0977)(676.32263, 574.68115)(677.31226, 539.7325)	676.3266@10.484355	FindByMolecularFeature	17
354.2094@10.548295	1862743	1849860	1894762	1	1	1785223	1	1	1831428	1894625	1737070	1874355	1807856	1904690	1686366	1670495	1811643	1880395		(353.20154, 87928.39)(354.20493, 16684.383)(355.19913, 8702.514)(356.19937, 1994.3301)	354.2094@10.548295	FindByMolecularFeature	16
533.9343@10.511725	1321204	1	1438083	1317493	1	1495810	1	1	1482976	1965421	1429918	1289019	1245842	1291905	1078268	1662721	1370803	1423144		(532.9268, 55088.652)(533.9298, 6164.9634)(534.92413, 18090.621)(535.92737, 2287.3384)(536.9321, 694.49713)	533.9343@10.511725	FindByMolecularFeature	15
380.1614@10.242438	24217	115961	25616	60342	51619	34405	42614	36185	60110	56472	92691	37043	49143	69115	73151	40498	30931	53888		(189.07458, 801.51447)(379.15512, 7849.5806)(380.1584, 1946.9475)(381.1562, 1588.25)(361.14172, 1077.0)	380.1614@10.242438	FindByMolecularFeature	21
690.3389@10.484066	6275	1	1	22894	10028	7094	11453	5045	1	1	10894	8501	1	1	5579	1	1	1		(344.16315, 954.515)(344.6723, 347.215)(345.1554, 1434.56)(689.3344, 1204.5874)(690.335, 622.01874)(691.3327, 676.344)	690.3389@10.484066	FindByMolecularFeature	9
654.5305@10.829551	9706	22576	1	1	1	9449	1	1	1	1	6770	1	1	19755	10705	4400	1	15519		(653.5247, 2003.5311)(654.52905, 1020.6218)(655.5216, 623.178)	654.5305@10.829551	FindByMolecularFeature	11
727.9231@10.616198	1	1	9294	1	1	18148	1	16738	1	10557	12123	19715	23155	14830	7772	5888	18338	6224		(726.915, 2432.1243)(727.9057, 611.1861)(728.9144, 425.97797)	727.9231@10.616198	FindByMolecularFeature	15
778.5051@10.613966	1	1	1	21182	35567	38485	39484	60596	77592	26737	1	1	1	50428	9368	1	38662	30747		(777.49786, 1984.7002)(778.50165, 1329.7759)(779.4959, 1102.0045)	778.5051@10.613966	FindByMolecularFeature	12
216.0996@10.942084	1	1	5762	1	13049	7482	6079	10011	1	11163	20346	1	1	1	13098	9016	10581	8210		(107.0435, 475.9)(215.09319, 1545.867)(216.09178, 494.97998)(197.08229, 1136.0637)	216.0996@10.942084	FindByMolecularFeature	13
486.2155@10.398677	1	1	1	1	1	30171	1	11081	1	37120	30120	1	25911	39177	26347	58497	34511	44994		(485.2108, 3360.246)(486.21152, 1432.5862)(487.2108, 1257.65)	486.2155@10.398677	FindByMolecularFeature	10
529.2083@10.595283	120180	112204	65471	143275	115948	68090	130315	106416	71073	100572	1	86807	111896	87366	138684	84922	89127	149534		(528.2007, 4729.346)(529.2051, 1779.1699)(530.19824, 4524.639)(531.20197, 1619.7484)(532.1931, 1728.4349)	529.2083@10.595283	FindByMolecularFeature	20
203.9357@10.581158	7975	39453	17019	25228	25150	15808	13969	21905	1	16583	1	19625	14986	19885	47631	1	7838	23187		(202.92935, 2961.7073)(203.93446, 778.7984)(204.93297, 2419.052)	203.9357@10.581158	FindByMolecularFeature	18
738.4575@10.533585	22258	19890	24606	20940	5833	11219	3418	1	27874	13913	1	11352	9761	8487	14609	1	22640	7564		(737.45135, 2069.2087)(738.4512, 1213.7355)(739.4574, 789.85126)	738.4575@10.533585	FindByMolecularFeature	16
122.037@10.852451	14984	14921	33822	1	21169	16611	23845	1	1	23223	32284	12420	1	15623	20696	1	13907	1		(121.02895, 3471.9268)(122.02781, 836.94995)	122.037@10.852451	FindByMolecularFeature	15
1608.2311@10.535238	1	1	1	19199	16000	7074	1	9760	1	6668	1	11517	11185	26438	29901	1	1	1		(803.11115, 1139.292)(803.6067, 715.39294)(804.10876, 845.9567)(804.6244, 699.768)(805.105, 632.11)	1608.2311@10.535238	FindByMolecularFeature	10
778.631@10.91632	13723	20155	8997	9008	33157	7306	6080	1	6251	11360	9538	1	12592	16144	12293	15109	19557	8030		(777.6266, 1266.6873)(778.6252, 803.5739)(779.6193, 1012.27344)(780.614, 545.94)	778.631@10.91632	FindByMolecularFeature	18
627.5095@10.66453	1	11553	22210	19375	9217	16103	16928	20727	10375	22305	18622	13193	6823	11471	1	14086	1	16819		(626.50446, 1719.2046)(627.50684, 889.65045)(628.50256, 1268.9263)	627.5095@10.66453	FindByMolecularFeature	17
882.6482@10.568151	1	10401	1	12340	1	6263	9830	4015	20466	7466	11568	1	1	5321	6349	5047	14270	11607		(881.63794, 846.1969)(882.64056, 620.3423)(883.63824, 709.85004)(863.631, 644.34)	882.6482@10.568151	FindByMolecularFeature	13
615.9173@10.284936	1	12143	9546	1	9019	10530	7081	35167	36117	14712	1	1	11279	14987	1	53269	1	14341		(614.9119, 1434.392)(615.9158, 548.5946)(616.91754, 1537.4382)(617.92914, 557.8233)(618.9301, 1109.24)	615.9173@10.284936	FindByMolecularFeature	15
632.3287@10.656543	12623	6871	10995	1	5943	8736	1	13788	7991	6449	1	9107	13685	7688	6515	6792	1	6821		(631.3195, 1431.8456)(632.3193, 659.5169)(633.3164, 806.774)	632.3287@10.656543	FindByMolecularFeature	16
300.0236@10.554518	11099	1	1	23818	1	11612	1	1	1	1	16313	18871	20654	1	1	1	1	18798		(299.01712, 3638.814)(300.0248, 982.38293)(301.01736, 839.85834)	300.0236@10.554518	FindByMolecularFeature	10
510.3872@10.715304	29167	33197	31279	24834	25226	27571	1	30551	4947	27460	26479	31049	34440	32730	1	24068	25285	27731		(1019.7553, 568.41)(1020.7417, 404.98)(254.184, 308.37)(509.378, 2216.2244)(510.38168, 1030.3511)(511.37714, 1125.285)(512.3796, 559.25)	510.3872@10.715304	FindByMolecularFeature	19
474.4074@10.703705	1	1	28590	27692	1	26051	20973	35181	15952	10268	1	17417	18173	20468	23767	1	15304	1		(1007.8348, 401.44)(947.8065, 494.76)(948.7855, 325.13)(519.4038, 1211.4875)(520.3993, 635.1325)(521.4065, 450.91)(473.40002, 2196.1572)(474.40033, 874.57074)(475.39752, 413.466)	474.4074@10.703705	FindByMolecularFeature	15
802.6113@10.683373	12466	1	13258	8068	13053	6302	1	5069	1	1	8792	16265	1	4608	1	1	9791	1		(400.2996, 408.08)(801.60175, 1051.8246)(802.59454, 659.1391)(803.6043, 851.16003)(804.5996, 275.08)	802.6113@10.683373	FindByMolecularFeature	11
203.9356@10.824469	29013	40598	11053	22387	20272	14898	1	23959	93009	35094	1	15301	42217	1	21692	56828	1	15167		(202.92824, 3699.704)(203.93227, 929.1159)(204.93198, 2383.8308)(184.917, 820.78)	203.9356@10.824469	FindByMolecularFeature	17
150.0173@10.5067625	31081	13056	40860	1	160659	15175	121606	92469	33208	1	1	25507	509155	1	410690	1	1	11340		(149.01, 17330.057)(150.01244, 2475.2466)(151.00772, 2127.1501)(152.0053, 891.79)	150.0173@10.5067625	FindByMolecularFeature	12
232.0937@10.57676	6265	1	1	1	1	14161	12260	6256	13073	1	1	10561	1	10005	8670	8808	1	10012		(115.0383, 848.76)(231.08647, 1323.6333)(232.0904, 445.52002)(233.0776, 488.41)(213.07747, 1163.0033)	232.0937@10.57676	FindByMolecularFeature	12
386.3214@11.027724	11142	1	1	1	1	20412	1	4169	1	8546	1	10710	9019	9257	9117	23087	8158	21033		(385.31467, 1810.5858)(386.3158, 611.0758)(387.31506, 454.04834)	386.3214@11.027724	FindByMolecularFeature	12
690.3426@10.968705	8673	1	1	311851	5139	15086	1	8221	1	1	7341	48842	75889	336035	8584	4332	8762	1		(344.16364, 771.815)(344.6726, 559.30505)(345.1545, 857.55)(689.333, 3912.6072)(690.3342, 1712.8534)(691.3304, 1672.3566)(692.3391, 907.29)	690.3426@10.968705	FindByMolecularFeature	13
762.2586@10.382693	1	6814	5036	1	4251	3256	6999	9484	11864	5002	8276	6173	1	11628	1	1	1	9345		(761.25073, 915.04535)(762.2486, 419.30667)(763.25214, 668.91547)	762.2586@10.382693	FindByMolecularFeature	15
774.5816@10.539511	1	1	1	5605	1	26640	5711	3998	5797	6596	1	6088	10750	59272	11772	1	16283	9428		(773.57385, 1651.208)(774.5728, 961.4269)(775.56934, 1023.41003)(776.5735, 769.17)(777.5671, 841.63)(755.5547, 765.33)	774.5816@10.539511	FindByMolecularFeature	14
466.314@11.113964	45354	1	1	28390	17823	21560	1	31674	1	1	29476	25719	27550	1	1	1	31552	20180		(465.30496, 3513.0017)(466.3093, 1395.5262)(467.29865, 1204.722)	466.314@11.113964	FindByMolecularFeature	11
517.1882@10.75794	59216	60439	20596	58104	1	14080	23793	52237	64306	1	5962	1	29392	43104	35117	17592	1	10865		(516.1787, 2617.491)(517.1834, 1268.7781)(518.17487, 1795.8074)(519.1853, 733.355)(520.1776, 1179.155)(498.16986, 1303.97)	517.1882@10.75794	FindByMolecularFeature	17
677.9191@10.706575	8486	1	1	5504	1	9094	8008	1	1	1	12028	9632	10668	14999	7906	7029	5611	10812		(676.9127, 1281.6572)(677.90753, 591.9331)(678.90155, 524.0283)(658.907, 360.0)	677.9191@10.706575	FindByMolecularFeature	14
654.292@10.400861	10532	1	1	8655	6823	8034	9943	1	1	17158	11060	8150	16653	9193	14356	10840	15682	6771		(653.2864, 1348.9805)(654.28894, 671.6148)(655.28503, 703.36285)(635.2754, 592.32)	654.292@10.400861	FindByMolecularFeature	17
673.5927@10.854229	1	8005	10329	1	8609	13691	11050	1	1	10051	7242	1	13882	11895	20408	11440	5944	7542		(672.5783, 950.47)(673.5791, 630.73)(674.5783, 996.2399)(675.5695, 812.33)	673.5927@10.854229	FindByMolecularFeature	16
681.5612@10.95871	1	1	1	17628	1	14048	1	1	1	6034	1	39766	14420	20488	40731	13779	9112	1		(680.5532, 1665.1866)(681.54755, 1041.3832)(682.54694, 764.03)	681.5612@10.95871	FindByMolecularFeature	12
224.1041@10.738468	1	1	1	6940	6264	24863	7485	1	7438	1	1	8623	10606	10318	32287	1	7936	1		(111.04553, 754.01666)(223.09808, 1663.5363)(224.0971, 564.82336)(225.1016, 945.99)(205.08737, 821.026)	224.1041@10.738468	FindByMolecularFeature	13
258.1429@11.043681	1	4847	1	1	1	5261	11388	9410	13175	1	6477	7729	1	1	12082	1	1	1		(303.1404, 1006.07)(304.1489, 386.45)(305.1305, 669.49)(257.1398, 1010.84644)(258.138, 370.31)(239.1294, 1254.5555)(240.1278, 515.06)	258.1429@11.043681	FindByMolecularFeature	11
738.6004@10.88071	8024	1	5323	6730	1	11602	1	1	18993	1	1	6334	14746	15044	5558	9370	22445	4826		(737.59503, 1260.927)(738.60065, 766.22504)(739.5985, 749.9249)	738.6004@10.88071	FindByMolecularFeature	14
513.1249@11.103991	78628	6804	1	1	7749	9380	106080	1	132673	54428	97031	85575	99613	38825	40493	1	1	5019		(512.11835, 2900.4253)(513.11786, 1383.6006)(514.1164, 1038.535)	513.1249@11.103991	FindByMolecularFeature	16
441.3657@10.959484	10878	10961	1	1	10512	4866	7090	13962	13711	6525	9789	13848	1	1	6864	1	10947	1		(440.3584, 1485.0707)(441.36038, 673.9553)(442.34656, 460.465)	441.3657@10.959484	FindByMolecularFeature	15
830.6337@10.94066	16161	1	1	7449	9959	19311	1	1	5868	1	8837	5681	9138	1	4345	14848	20924	13685		(829.6232, 1233.0199)(830.6259, 685.58435)(831.622, 729.8001)(811.6113, 584.51)	830.6337@10.94066	FindByMolecularFeature	14
424.3316@10.753787	15790	9217	1	8990	8228	10698	34809	1	1	20799	16933	1	11865	11732	9137	6616	1	1		(423.32504, 1618.1428)(424.3255, 595.6629)(425.32425, 1003.355)	424.3316@10.753787	FindByMolecularFeature	14
328.0227@10.608965	10553	7907	1	7550	1	9012	6489	7586	1	12761	5645	1	10697	14673	12896	4181	9048	1		(715.0573, 468.31)(327.01495, 1650.6431)(328.01614, 536.4887)(329.0206, 870.54004)	328.0227@10.608965	FindByMolecularFeature	16
456.1934@10.852122	1	1	94968	88402	1	84880	58662	93067	7643	86663	67525	1	70691	118728	1	41012	1	102485		(455.18594, 4017.5608)(456.18796, 1249.5186)(457.18475, 1987.1987)(458.182, 914.36)(459.1938, 794.69)	456.1934@10.852122	FindByMolecularFeature	14
1455.8478@10.855642	18284	10719	17471	23306	11670	11068	15002	9896	1	13977	9799	10402	11535	1	1	18493	1	7773		(726.91534, 2497.5203)(727.42377, 880.92365)(727.91846, 604.01)	1455.8478@10.855642	FindByMolecularFeature	14
688.3827@11.269909	9203	67906	1	39580	18791	7157	1	1	1	18907	5792	50655	1	12053	11385	1	1	1		(687.372, 2065.5908)(688.374, 1107.2671)(689.3848, 596.64)(669.3559, 788.29)(670.3726, 365.8)	688.3827@11.269909	FindByMolecularFeature	11
810.6006@11.145425	1	1	1	1	1	5647	9444	8422	7920	24903	8542	6809	1	15476	73650	1	11959	14004		(855.5964, 1158.51)(809.60046, 2226.5623)(810.60187, 779.8975)(811.6062, 748.185)	810.6006@11.145425	FindByMolecularFeature	13
785.587@10.974968	16054	1	13065	12526	17846	47019	9250	5018	1	1	8429	10663	1	9910	10048	1	1	11678		(784.578, 1811.7864)(785.5847, 1052.9585)(786.5772, 964.35803)(766.5664, 441.33)(767.5792, 392.59)	785.587@10.974968	FindByMolecularFeature	14
629.5116@10.857729	6657	1	1	1	9871	5258	13407	10731	10096	1	6919	4630	14728	11333	6271	1	9723	1		(628.504, 1287.929)(629.50476, 624.3857)(630.5014, 584.376)(610.4991, 542.87)	629.5116@10.857729	FindByMolecularFeature	15
486.0554@10.559984	33736	24173	1	23945	33949	15744	30894	8086	1	18634	35386	16614	37445	19854	1	16686	1	32173		(485.04803, 3193.3076)(486.05246, 1529.44)(487.0436, 2159.8499)	486.0554@10.559984	FindByMolecularFeature	17
717.9154@11.178242	4861	3558	5437	1	7106	7172	5597	1	1	7045	10691	1	18139	8266	1	1	1	1		(357.9516, 502.47)(716.9082, 1419.9728)(717.9011, 472.07364)	717.9154@11.178242	FindByMolecularFeature	11
806.5305@11.003994	1	1	6146	19678	10879	52840	31028	1	1	11986	1	19699	6528	14690	1	1	1	8670		(402.2539, 437.24)(805.523, 1441.8878)(806.53265, 745.92914)(807.5239, 1069.3624)(808.5182, 581.41)(809.5261, 640.05)	806.5305@11.003994	FindByMolecularFeature	13
372.2483@11.224443	1	18069	1	12303	8812	12795	20088	1	16455	1	16337	27022	14760	1	1	1	13468	19654		(185.11642, 551.3825)(371.24136, 2129.2358)(372.24237, 827.29004)(373.23355, 659.4766)	372.2483@11.224443	FindByMolecularFeature	14
252.1002@11.165154	24194	27709	1	14602	1	25694	16220	44383	26819	40517	34548	24505	1	23912	12514	19943	21415	23851		(297.0923, 1660.65)(251.09134, 3571.3926)(252.09251, 1047.803)(253.07901, 1487.5979)(254.0888, 437.47)(233.07875, 834.635)	252.1002@11.165154	FindByMolecularFeature	17
744.1546@10.917217	1	1	1	13054	21808	2609	1	3325	6978	79817	65441	11114	19495	81913	4207	10656	1	3547		(743.1391, 2344.3877)(744.14215, 1625.8762)(745.1375, 1811.2233)(746.1363, 1848.14)(747.135, 1229.44)(725.1267, 284.49)	744.1546@10.917217	FindByMolecularFeature	13
739.6095@10.934638	10208	5415	5611	1	1	6083	7130	1	1	2887	1	7731	4997	1	1	1	1	1		(798.6228, 1306.96)(738.6044, 1025.8088)(739.60925, 505.22144)(740.5947, 516.845)	739.6095@10.934638	FindByMolecularFeature	8
1499.8876@11.019272	1	1	38912	12340	14928	15578	1	11684	1	9030	10162	1	19974	1	1	39776	22208	17753		(748.9371, 4722.0)(749.4516, 883.55835)(749.94696, 687.37665)(750.4563, 649.41)	1499.8876@11.019272	FindByMolecularFeature	12
424.3285@10.979419	1	15469	13525	7711	6297	7906	1	9385	13185	1	15759	1	6062	10116	1	7107	9742	1		(423.32196, 1793.3873)(424.32782, 598.3407)(425.32233, 1087.6272)	424.3285@10.979419	FindByMolecularFeature	14
945.2171@10.963189	129271	30103	104157	1	596288	549424	121855	85890	110107	1432100	1418911	1417434	1571765	1449714	1569985	156969	1	1		(944.2083, 56165.203)(945.2067, 37629.105)(946.2057, 19413.4)(947.2031, 12821.938)(948.2053, 670.48)	945.2171@10.963189	FindByMolecularFeature	18
298.055@10.909874	30377	1	35968	109051	71215	110317	50175	1	36007	126521	229267	243222	262594	261273	257281	43545	21796	1		(641.1108, 410.61)(642.1297, 291.89)(595.0975, 900.51)(357.0716, 1119.86)(297.04797, 13847.427)(298.05, 4327.471)(299.0416, 4243.1235)(300.0406, 1290.6)	298.055@10.909874	FindByMolecularFeature	17
942.2191@10.953196	223368	57338	197623	1684668	1224889	1104961	242966	193890	214038	2810426	2935333	3000317	2989648	9119	3029123	304618	191565	1		(470.0915, 1830.81)(470.5838, 738.58)(941.2091, 64202.95)(942.20984, 57214.625)(943.2078, 72576.336)(944.2101, 29428.324)(945.2078, 20339.885)	942.2191@10.953196	FindByMolecularFeature	20
240.0703@10.868067	178675	68773	28087	457420	322330	368358	228244	97145	171603	1243741	1	934576	796549	1343279	898379	155675	102273	50694		(239.06181, 45938.695)(240.06223, 10558.83)(241.05833, 7469.686)(242.05913, 3166.326)	240.0703@10.868067	FindByMolecularFeature	20
1031.1083@10.984391	1	1	26514	168399	1	126412	61861	31055	26614	1	1	1	364997	374757	415362	60601	1	18913		(1090.1208, 487.51)(1091.1113, 413.25)(1092.1108, 596.47)(1093.0883, 361.25)(1030.098, 6721.442)(1031.0983, 6274.109)(1032.0956, 9358.573)(1033.0977, 2046.9551)(1034.0923, 2081.695)(1035.0929, 921.79)(1036.0927, 755.73)	1031.1083@10.984391	FindByMolecularFeature	14
314.0864@10.999771	85519	1	141958	375401	384471	386878	99064	69511	24299	877386	912652	900532	917745	1	940341	156338	60921	67734		(313.07874, 45739.066)(314.08002, 13357.656)(315.0793, 8665.175)(316.0772, 3723.4617)	314.0864@10.999771	FindByMolecularFeature	17
224.0362@10.726594	159155	1	1	889575	580776	625925	158251	146075	80725	1304689	2294583	1317884	1403605	1466565	1457528	63048	135449	164814		(111.012, 482.19)(223.0284, 85987.625)(224.02942, 17443.498)(225.02666, 12749.756)(226.02832, 3367.0962)	224.0362@10.726594	FindByMolecularFeature	19
166.0481@10.983489	197592	1	92142	266696	497742	627249	280620	85983	120664	842804	1125022	1084230	1072614	1134797	1028408	230942	1	177699		(165.04063, 60821.824)(166.04445, 8158.66)(167.0378, 8764.585)(168.0343, 1748.32)	166.0481@10.983489	FindByMolecularFeature	19
150.017@10.957179	63807	31863	93623	286476	265659	286196	27212	56999	18633	603100	580864	626859	650031	640262	648572	107475	31846	56772		(149.0095, 35332.81)(150.01189, 5291.022)(151.0066, 5038.0806)(152.00583, 1099.2261)	150.017@10.957179	FindByMolecularFeature	21
952.2466@10.981836	82726	17155	72776	411490	385327	376390	79892	70227	77114	873410	926705	928633	968216	962762	984785	104175	46403	49294		(951.23773, 25312.578)(952.23816, 22256.271)(953.2368, 21088.041)(954.233, 3511.67)(955.2324, 1943.13)	952.2466@10.981836	FindByMolecularFeature	21
969.2371@10.981346	1	1	42403	237225	242181	265849	50142	47785	1	460075	488820	515335	675780	516736	611261	67215	1	31209		(968.2272, 17508.05)(969.2276, 15217.115)(970.22595, 14237.681)(971.22296, 9924.39)(972.22314, 4260.41)	969.2371@10.981346	FindByMolecularFeature	16
92.0292@10.951148	1	1	18442	33879	28254	38297	1	1	1	71618	70832	44059	78302	71507	39573	11921	1	1		(151.042, 2196.72)(91.02189, 7244.858)(92.024155, 753.32544)(93.0201, 481.21286)	92.0292@10.951148	FindByMolecularFeature	12
955.2476@10.98362	27891	1	26073	137287	132373	114802	29893	23905	23791	294709	299811	282210	314915	285665	305243	38675	19137	17289		(954.23676, 12871.063)(955.2342, 7248.5396)(956.23364, 3270.4265)(957.23254, 2782.7676)	955.2476@10.98362	FindByMolecularFeature	19
442.2611@11.007043	376900	385790	366782	386840	341362	400235	56480	361347	428921	346261	387325	312662	383846	361795	376510	376653	386088	1		(501.2685, 1064.66)(502.2617, 659.57)(441.2535, 19497.598)(442.257, 4645.7344)(443.25168, 2105.9277)	442.2611@11.007043	FindByMolecularFeature	20
773.669@10.972929	1	1	15026	1	1	8276	1	1	12423	1	1	1	10440	6077	14606	1	4680	1		(772.6615, 1117.087)(773.66077, 621.95105)(774.67004, 770.786)	773.669@10.972929	FindByMolecularFeature	10
208.0178@11.155259	14443	20737	17714	18614	1	22176	1	13431	22300	1	37420	1	18575	23040	1	1	1	18941		(207.0113, 3361.8433)(208.02016, 823.8808)(209.01111, 1166.0956)	208.0178@11.155259	FindByMolecularFeature	13
496.3084@10.776773	1	24104	18059	1	14561	7875	12745	35712	1	10881	25860	15049	13288	30520	1	7046	1	1		(495.29904, 2649.886)(496.30862, 994.128)(497.29645, 2195.5146)	496.3084@10.776773	FindByMolecularFeature	15
728.4567@11.048728	1	1	1	1	13409	7263	1	1	1	1	7634	1	1	12821	15573	6105	16644	8688		(363.2219, 1514.7351)(363.73486, 584.337)(364.22333, 749.496)	728.4567@11.048728	FindByMolecularFeature	10
833.5517@10.978784	5268	14762	8526	7791	1	20584	1	9980	1	1	1	18131	9030	16355	9152	1	1	14019		(832.54407, 1204.8269)(833.5446, 845.7)(834.54785, 553.36334)(814.5287, 497.98)	833.5517@10.978784	FindByMolecularFeature	13
468.4231@10.83513	1	5850	9024	13997	3398	7152	1	15090	1	1	6940	1	1	17900	22276	15352	9056	14262		(981.8373, 523.21)(982.8455, 378.3)(467.41312, 1306.2507)(468.41147, 613.01764)(469.4125, 280.97)	468.4231@10.83513	FindByMolecularFeature	14
676.3373@10.764822	6771	8949	30515	30422	1	12548	19737	1	1	7725	11736	5325	13322	12905	7714	5216	5222	1		(675.32385, 1657.6154)(676.3253, 812.4601)(677.32404, 615.666)	676.3373@10.764822	FindByMolecularFeature	17
812.6108@11.257986	6050	9987	9400	1	1	5561	8369	4352	1	1	3864	9261	14149	1	5407	1	1	6875		(405.30246, 704.26666)(405.814, 355.49667)(406.308, 423.04)(811.60657, 930.3138)(812.6074, 540.5972)(813.60565, 638.86)(793.5999, 826.08)	812.6108@11.257986	FindByMolecularFeature	14
141.9935@11.13649	12377	18829	1	11941	8944	8117	17835	7982	1	13376	8428	8051	24076	1	11546	15789	14871	1		(140.98553, 2697.751)(141.99222, 428.215)(142.9898, 743.52)(122.97509, 539.5083)	141.9935@11.13649	FindByMolecularFeature	16
529.9998@11.105135	1	12930	17172	5580	1	18485	1	13395	1	10603	1	1	35417	1	22604	1	1	1		(528.993, 1395.9901)(529.99, 615.6218)(530.9935, 1319.634)	529.9998@11.105135	FindByMolecularFeature	11
432.3316@10.836045	16940	14542	6144	1	23377	27306	18877	56040	12614	9246	6480	1	1	25325	1	12087	16431	1		(431.32373, 2298.917)(432.32385, 970.0193)(433.33252, 1268.9979)	432.3316@10.836045	FindByMolecularFeature	13
268.155@11.27944	10652	22220	25063	33595	15463	8912	18568	12872	27905	16092	47772	21747	31819	34534	1	28588	49202	33686		(595.321, 800.03)(596.3185, 413.23)(597.3183, 700.96)(267.14624, 3801.4114)(268.1499, 999.31854)(269.1387, 1358.7263)	268.155@11.27944	FindByMolecularFeature	20
486.2872@11.130838	159424	159288	189043	108102	13816	144605	13705	162751	151704	140460	138749	152747	162728	162255	159040	1	159653	131769		(242.13785, 445.095)(485.28073, 7813.431)(486.2838, 2337.6755)(487.28162, 1515.2645)(467.266, 790.5)	486.2872@11.130838	FindByMolecularFeature	19
466.3089@11.357573	30339	1	1	26597	17868	16332	17860	39640	1	24218	25621	14721	24042	1	12831	17789	34064	17055		(465.30063, 4416.8965)(466.3085, 1217.7421)(467.3017, 949.64374)	466.3089@11.357573	FindByMolecularFeature	15
356.2032@11.033264	19215	1	28717	37136	1	12489	27978	30795	53369	12925	1	60912	19597	17377	1	16326	40322	1		(177.09203, 1248.9525)(355.19638, 4271.6885)(356.19638, 1452.9648)(357.18747, 1554.1733)	356.2032@11.033264	FindByMolecularFeature	14
776.5679@11.080093	1	13109	25241	14890	6547	6916	1	1	6498	6294	1	1	1	8882	24329	1	9995	10935		(775.5578, 1624.5938)(776.557, 977.1145)(777.5541, 1650.365)	776.5679@11.080093	FindByMolecularFeature	11
706.2968@10.917507	1	1	1	6432	1	6183	7597	1	7597	4806	1	4580	1	4935	1	1	1	1		(352.1421, 1945.21)(352.6417, 435.5)(705.2809, 755.70337)(706.29474, 453.06223)(707.2728, 446.715)	706.2968@10.917507	FindByMolecularFeature	10
731.6491@11.173486	11384	13236	11219	1	10033	11558	8029	13473	16116	12119	1	17524	1	1	31842	1	5459	5441		(730.6421, 1350.5507)(731.6387, 767.3778)(732.63873, 706.26)	731.6491@11.173486	FindByMolecularFeature	14
817.3031@11.261684	1	1	26571	12840	12925	2901	6558	1	20696	1	1	1	17374	12118	11190	1	1	1		(816.2972, 1104.3561)(817.2968, 632.71704)(818.28503, 871.26)	817.3031@11.261684	FindByMolecularFeature	10
494.3034@10.863396	1	8212	1	20769	6765	6693	6973	1	1	7753	21549	18289	15495	22687	5548	1	1	10144		(493.29996, 1685.4451)(494.29987, 656.6993)(495.30276, 1645.6417)	494.3034@10.863396	FindByMolecularFeature	14
530.3143@11.112539	14877	12183	1	9674	31167	93837	1	51203	6175	72767	79207	31118	81466	110928	71047	1	88558	1		(529.3067, 3866.3354)(530.3063, 1168.3386)(531.3021, 948.4487)	530.3143@11.112539	FindByMolecularFeature	15
675.9232@10.985719	11990	20878	1	14637	14867	8349	8251	10317	10330	10947	19624	1	1	12865	1	1	12504	5366		(674.9165, 1377.0461)(675.9265, 708.1006)(676.9132, 944.59503)	675.9232@10.985719	FindByMolecularFeature	16
618.3636@11.195684	1	24715	1	8948	27238	21525	1	48362	1	10243	27788	38351	27123	56830	10514	45293	40126	1		(617.35785, 1586.4546)(618.3611, 811.977)(619.36865, 1552.1812)(620.379, 622.58)	618.3636@11.195684	FindByMolecularFeature	13
749.9443@11.222876	1	49519	1	31046	37641	22215	1	10186	24157	1	1	25574	31267	13351	69948	1	1	9654		(748.93463, 4464.24)(749.9402, 735.849)(750.9424, 381.6517)	749.9443@11.222876	FindByMolecularFeature	11
599.5233@11.133197	20266	1	1	1	19703	19884	20031	1	25613	20988	31936	1	1	29842	1	1	19470	1		(298.7536, 890.36)(598.51715, 1889.661)(599.5197, 917.76416)(600.5171, 723.5383)	599.5233@11.133197	FindByMolecularFeature	12
430.1407@11.161592	18128	1	1	1	1	16760	6253	1	1	1	9405	7269	1	1	10200	5569	17084	8747		(214.0656, 688.2)(429.13184, 2024.2473)(430.13272, 906.89453)(431.1233, 927.155)	430.1407@11.161592	FindByMolecularFeature	11
597.0997@11.247726	1	1	1	12392	11149	6371	18581	15663	12710	1	6916	13011	1	8008	12227	1	1	13156		(596.0945, 1335.8555)(597.0932, 735.273)(598.08966, 600.1029)	597.0997@11.247726	FindByMolecularFeature	13
804.1133@11.007519	1	1	1	3519	9652	12806	28456	1	1	31212	36649	35259	42221	35250	7680	51306	1	1		(803.1068, 1894.6564)(804.1075, 1507.7208)(805.1012, 1279.0475)(806.1032, 642.25)	804.1133@11.007519	FindByMolecularFeature	11
345.9877@10.898364	1	1	7380	12677	7718	10738	10811	11423	18209	11495	22074	1	8323	19990	10395	12890	1	7534		(344.97964, 1789.0333)(345.98386, 585.8047)(346.97803, 623.8214)	345.9877@10.898364	FindByMolecularFeature	15
1022.546@11.330486	13373	5926	15709	1	1	6089	3324	2979	1	14226	1	6637	26244	6537	12386	5605	1	1		(1021.5323, 849.7677)(1022.53644, 598.77234)(1023.5202, 713.8)(1024.527, 326.79)	1022.546@11.330486	FindByMolecularFeature	13
482.432@11.224976	14131	19896	6843	19324	18773	16535	18518	17789	16452	11586	16386	14724	7052	19780	5627	12142	11196	1		(1023.8855, 438.65)(963.8662, 380.885)(481.42734, 1495.6975)(482.42963, 719.4758)(483.42377, 468.05002)	482.432@11.224976	FindByMolecularFeature	19
602.3192@11.317176	1	12730	8216	6340	10394	4156	10206	5272	8679	7479	6800	7099	3774	1	1	5995	12513	10707		(300.1537, 812.94)(601.3148, 1108.8842)(602.318, 546.6518)(603.3104, 671.32)(583.3002, 759.36)	602.3192@11.317176	FindByMolecularFeature	17
936.1277@11.112565	1	1	1	1	8699	7502	7776	4325	7255	35915	1	12295	44344	1	32119	1	1	1		(935.1219, 1067.6581)(936.1143, 868.44)(937.1115, 650.512)(938.1035, 159.21)(939.1034, 193.12)	936.1277@11.112565	FindByMolecularFeature	11
761.3159@11.216303	1	12798	6182	21997	17329	38042	13588	1	7788	14624	1	11907	14776	5464	1	1	1	7896		(760.307, 1216.587)(761.3034, 835.0959)(762.3037, 645.0828)(742.302, 424.985)	761.3159@11.216303	FindByMolecularFeature	13
822.5419@11.226945	1	19362	1	5117	4661	6199	1	1	17045	1	6434	1	10210	1	11983	1	1	6512		(410.26505, 1086.664)(410.7626, 557.916)(411.27026, 1000.9567)(411.7607, 383.04)(412.255, 1049.43)(821.5442, 1157.8534)(822.54755, 914.27606)(823.5435, 1511.7866)	822.5419@11.226945	FindByMolecularFeature	10
454.0656@11.259504	1	1	1	185685	402964	363578	384303	1	313877	1	38056	143116	1	230609	1	1	1	1		(967.145, 1224.295)(968.1477, 520.51)(969.1435, 558.31)(953.13104, 814.66504)(954.1257, 401.17)(955.1277, 469.1)(499.0615, 2219.76)(453.0587, 6082.588)(454.0616, 1975.81)(455.0547, 5766.38)(456.0608, 1941.0367)(457.06894, 4195.11)(458.0733, 802.96)(435.0444, 569.47)	454.0656@11.259504	FindByMolecularFeature	10
759.6884@11.154929	8387	11431	3044	3865	3357	6196	4269	7729	18002	4722	4319	6095	6241	1	6329	3355	2941	16584		(804.6827, 614.57)(758.68085, 866.058)(759.6808, 466.89648)(760.679, 606.8434)	759.6884@11.154929	FindByMolecularFeature	20
738.6096@11.480101	5177	18549	1	12509	1	6714	1	1	5349	1	15337	5708	1	8686	5565	26191	5481	5014		(797.6266, 1106.25)(798.6327, 549.54)(799.6228, 1193.57)(737.60187, 1656.8573)(738.6038, 990.9884)(739.5972, 1677.1733)	738.6096@11.480101	FindByMolecularFeature	14
1008.7266@11.342347	1	1	1	13378	1	3943	1	26034	6740	1	4299	16737	1	24381	8842	1	9282	19750		(1007.7219, 1020.38544)(1008.7223, 686.0162)(1009.7164, 651.62225)(1010.6912, 530.06)	1008.7266@11.342347	FindByMolecularFeature	13
808.2547@11.2408495	9869	11174	4263	1	1	28848	7614	1	9898	1	6673	13276	1	23925	1	1	1	20511		(403.1175, 1208.05)(807.2481, 1011.669)(808.25415, 537.0773)(809.2413, 525.065)	808.2547@11.2408495	FindByMolecularFeature	11
597.1029@11.417617	1	1	30358	12782	1	5871	7294	14924	15852	9811	12680	6690	10721	14003	6541	10664	9051	1		(642.0995, 512.79)(596.0909, 1165.4819)(597.0896, 616.62134)(598.08673, 632.1656)(578.0742, 629.31)	597.1029@11.417617	FindByMolecularFeature	16
314.2463@11.153177	22689	12593	12620	1	1	9204	16701	13360	13246	18173	28551	1	11996	13311	23976	24544	1	13143		(673.494, 896.03)(674.4835, 625.67)(313.2376, 2399.6187)(314.2388, 688.57)(315.2384, 461.3)(295.22467, 738.06)(296.2249, 373.8)	314.2463@11.153177	FindByMolecularFeature	16
765.912@11.091212	1	1	289041	19153	164245	263228	1	15164	252774	37756	154652	43385	1	231858	76808	1	1	238961		(824.9331, 512.69)(381.9499, 286.7)(764.9056, 5527.0625)(765.9092, 1728.1415)(766.9003, 2610.189)(767.907, 621.6683)	765.912@11.091212	FindByMolecularFeature	13
628.0429@11.310736	1	1	1	1	1	8004	1	1	1	1	1	7710	1	9984	4040	5649	1	1		(687.0586, 334.33)(627.0348, 1002.7638)(628.0336, 650.8971)(629.0297, 817.09)(630.0414, 320.93)	628.0429@11.310736	FindByMolecularFeature	8
748.2986@11.404821	1	20899	8294	24943	6969	71434	7803	1	22331	9421	12745	9590	50112	1	1	12815	11559	1		(807.3098, 631.66)(808.3246, 468.81)(747.2899, 1642.3066)(748.29425, 825.9757)(749.28754, 891.58844)(750.2807, 417.935)(751.2877, 647.63)(729.2751, 503.35)	748.2986@11.404821	FindByMolecularFeature	15
545.0615@11.2831955	66748	20110	26399	1	1	21301	1	61366	60175	1	14971	1	1	20365	26975	24078	23567	1		(544.0539, 2235.7756)(545.05426, 1155.7859)(546.0531, 1059.729)	545.0615@11.2831955	FindByMolecularFeature	12
742.3586@11.502548	6527	10079	7882	8486	8987	9644	8733	6676	5872	4348	6721	7331	1	7164	8092	1	1	1		(741.35065, 1101.9008)(742.3503, 731.65436)(743.3429, 443.575)(723.342, 530.92)	742.3586@11.502548	FindByMolecularFeature	15
1072.8044@11.173479	1	1	1	15675	12397	11514	14346	1	1	6423	9840	1	1	1	3161	5934	4334	1		(535.3996, 342.33)(1071.7972, 912.624)(1072.8009, 678.67)(1073.8033, 516.49)(1053.7935, 600.605)(1054.7771, 533.83997)(1055.7728, 612.49)	1072.8044@11.173479	FindByMolecularFeature	10
707.5943@11.046756	11399	1	3826	1	7517	6967	9400	2592	7544	1	4116	1	4327	1	6869	7897	16247	1		(352.78964, 945.134)(353.29706, 541.416)(353.7799, 685.45)(706.58777, 1001.734)(707.58813, 599.488)(708.5906, 508.81253)(688.5756, 1000.39)(689.5695, 663.33)	707.5943@11.046756	FindByMolecularFeature	15
1453.8652@10.982357	1	1	1	1	1	16212	6563	1	1	11421	1	1	9770	31260	16240	9423	24628	1		(725.92377, 1097.2335)(726.43365, 772.94904)(726.916, 2061.0566)(727.4205, 1485.42)	1453.8652@10.982357	FindByMolecularFeature	11
246.1071@11.447137	9549	12763	6037	7401	27870	4727	7267	9608	9415	9611	1	9461	1	1	9375	1	1	17248		(245.0995, 1551.7751)(246.1044, 526.7879)(247.097, 892.4875)	246.1071@11.447137	FindByMolecularFeature	14
210.0929@11.297449	1	1	25655	44686	18534	17129	32498	59392	65101	1	1	18790	1	40078	18975	1	22304	20307		(465.1804, 1763.99)(466.1965, 860.29)(467.1729, 1062.15)(419.1694, 1100.23)(420.1755, 568.77)(421.1702, 1505.88)(209.08519, 4413.3403)(210.08412, 1140.6129)(211.08783, 1380.09)(212.0839, 372.34)(191.0738, 1043.57)	210.0929@11.297449	FindByMolecularFeature	15
804.1171@11.179256	1	1	1	13347	21368	19346	1	39985	1	44408	37605	46761	1	1	41832	1	1	1		(401.0568, 778.19)(803.1105, 2503.1313)(804.1112, 1930.2275)(805.10956, 1654.8124)	804.1171@11.179256	FindByMolecularFeature	8
745.3268@11.312659	10467	1	1	1	1	32248	12956	37666	37808	7808	15012	1	1	16617	8235	9227	1	7295		(744.3215, 1393.7968)(745.3218, 869.94165)(746.32263, 577.866)	745.3268@11.312659	FindByMolecularFeature	12
205.1315@11.125248	10887	1	7979	1	7770	7402	1	1	9272	1	1	1	10645	8886	10379	1	9372	1		(204.12373, 1442.6141)(205.1246, 438.91)(206.1217, 530.925)(186.11414, 1147.68)	205.1315@11.125248	FindByMolecularFeature	12
510.0799@11.386035	22737	16177	12445	1	11051	27825	11967	10474	13573	35264	16737	28712	1	7985	9259	25923	13262	1		(1079.1759, 582.88)(1080.1705, 392.46)(1081.1589, 920.56)(1082.1528, 563.99)(555.0903, 1174.02)(509.07602, 1914.0386)(510.07486, 959.346)(491.0658, 640.77)	510.0799@11.386035	FindByMolecularFeature	16
1016.8888@11.257192	5178	1	5540	3777	1	8756	3373	7377	9806	4806	1	6893	1	8154	5536	10857	4101	8910		(1015.8852, 602.9437)(1016.8811, 469.10623)(1017.88354, 519.3533)(997.8769, 355.43)(998.8615, 363.31)	1016.8888@11.257192	FindByMolecularFeature	16
1094.8495@11.442009	1	7698	1	1	5185	7972	12914	2749	5385	1	1	1	5750	10469	3720	1	1	1		(546.4165, 542.35)(546.9151, 324.33)(547.402, 572.69)(547.8994, 327.13)(1093.8461, 616.6766)(1094.8486, 507.34375)(1095.8589, 499.195)(1075.836, 812.65)(1076.8405, 757.07)(1077.827, 715.04)	1094.8495@11.442009	FindByMolecularFeature	10
485.9282@11.356455	4250	70950	7973	1	5467	22876	1	1	11326	117608	142462	116081	127256	48993	1	1	1	118371		(1030.8812, 329.0)(1016.854, 983.72)(970.85547, 333.715)(971.8606, 329.79)(972.8548, 320.41)(484.92593, 6581.54)(485.93005, 833.05914)(486.93408, 353.095)	485.9282@11.356455	FindByMolecularFeature	13
308.1993@11.509168	1	8438	8575	12114	1	4929	1	7086	1	12265	1	6309	31973	36086	1	9333	6444	11457		(353.1975, 21412.76)(354.2037, 4226.69)(153.09123, 663.982)(307.19138, 2154.882)(308.1948, 562.8267)	308.1993@11.509168	FindByMolecularFeature	15
791.9142@11.30154	15437	21380	9272	19608	6794	15953	10245	15426	17368	39261	11111	12410	9558	13591	19734	5798	10824	9153		(790.90674, 1678.8171)(791.91144, 453.26572)(792.901, 989.77527)(793.90015, 617.23)(794.9074, 527.09)	791.9142@11.30154	FindByMolecularFeature	21
731.6486@11.191535	21664	9122	10330	1	7972	20268	17671	11417	8600	6257	9259	1	1	18542	6576	12894	20545	10927		(730.63837, 1197.393)(731.6414, 750.49176)(732.6373, 681.2388)	731.6486@11.191535	FindByMolecularFeature	17
204.0622@11.25347	1	14207	15075	6863	5973	10594	15723	13252	6050	9243	14891	14401	24157	1	1	1	1	9457		(203.05496, 1920.9631)(204.06398, 655.79333)(185.0432, 1228.2628)	204.0622@11.25347	FindByMolecularFeature	13
954.1322@11.200379	1	1	1	3044	7167	4807	1	1	1	4821	10809	3096	10614	8373	1	1	1	1		(953.1271, 770.8351)(954.1301, 545.0712)(955.129, 703.2075)	954.1322@11.200379	FindByMolecularFeature	8
820.5431@11.113839	1	1	1	1	3481	4754	1	6385	1	10426	1	12747	3711	1	1	11799	36318	8683		(409.2636, 2088.51)(409.7719, 391.68)(410.2668, 991.01)(819.5335, 1102.949)(820.53986, 608.225)(821.5373, 663.94336)	820.5431@11.113839	FindByMolecularFeature	11
247.9889@10.891815	9644	16247	18122	1	1	9214	13722	7171	8268	1	4450	10577	10711	18954	1	12282	1	15201		(122.9854, 307.08)(246.98094, 2054.6853)(247.98216, 464.92435)(248.97295, 1932.7051)(228.971, 657.86)	247.9889@10.891815	FindByMolecularFeature	15
833.5561@11.15766	15337	14524	13301	1	1	13014	1	1	1	1	8653	1	1	14090	13066	1	1	5424		(832.5506, 1071.6301)(833.55273, 803.6646)(834.55316, 690.8467)	833.5561@11.15766	FindByMolecularFeature	11
232.0939@11.473361	12258	1	1	1	8202	8078	9675	17862	1	12453	1	1	1	14521	18153	1	1	7792		(115.0395, 661.06)(231.08553, 1842.3859)(232.08914, 635.34875)(233.08138, 978.0534)(213.07736, 1281.9976)	232.0939@11.473361	FindByMolecularFeature	12
530.3139@11.435761	6730	14500	1	67203	12756	10542	6373	9897	62177	6705	1	53403	1	22505	7552	1	11986	1		(529.30237, 2275.0686)(530.3044, 762.3993)(531.3014, 761.3575)	530.3139@11.435761	FindByMolecularFeature	15
785.5906@11.3077755	1	1	1	16846	5828	18042	1	1	18323	1	12260	13830	20454	1	10083	1	7097	25634		(391.7899, 376.07)(392.2895, 254.16)(784.5816, 1938.6056)(785.58264, 1093.593)(786.58057, 1175.552)	785.5906@11.3077755	FindByMolecularFeature	13
724.5766@11.422943	9002	8568	11627	1	7584	7235	6760	1	17026	12332	8598	4220	8723	1	7376	5410	4975	7022		(723.56775, 1131.9099)(724.5713, 575.8617)(725.5681, 613.7033)(705.56647, 1270.76)	724.5766@11.422943	FindByMolecularFeature	18
792.2828@11.274952	17225	8220	12022	1	1	7703	9958	1	1	1	1	1	7342	17466	3744	1	1	7280		(791.2754, 942.5201)(792.28107, 614.525)(793.27136, 632.742)(773.2647, 470.16)	792.2828@11.274952	FindByMolecularFeature	9
380.1629@10.970783	48933	24262	14718	32506	18948	15860	46577	22980	38004	1	1	25323	1	82070	24559	26611	30127	45576		(189.07556, 1027.335)(379.15424, 5968.5474)(380.15714, 1852.8466)(381.1394, 1141.55)	380.1629@10.970783	FindByMolecularFeature	18
1488.2996@11.233113	1	1	3178	7419	1	12560	4478	11089	5057	38766	5935	1	13072	10196	1	4752	1	4914		(743.1389, 859.37836)(743.64777, 603.4561)(744.139, 780.3712)(744.6429, 941.34)(745.1426, 1280.83)(745.6315, 473.46)(746.1322, 461.97)	1488.2996@11.233113	FindByMolecularFeature	13
254.151@11.286099	1	7192	5422	7363	8762	5986	10409	8824	12272	32988	5040	10033	11439	24850	1	6970	1	1		(299.1521, 4328.08)(300.1518, 1776.6)(301.155, 2104.44)(253.14189, 1610.1935)(254.14188, 490.9211)(235.1311, 867.9956)	254.151@11.286099	FindByMolecularFeature	17
658.3486@11.37633	1	1	1	27781	1	16984	73729	20950	71759	1	17291	1	9833	1	52836	1	1	8308		(703.348, 1428.258)(704.3503, 918.8467)(705.3518, 1033.825)(657.3413, 1930.558)(658.3451, 930.3675)	658.3486@11.37633	FindByMolecularFeature	10
667.068@11.467636	71640	65539	4862	48797	50779	50032	35513	34631	39489	95395	91680	84287	1	102787	93076	46964	62582	52673		(666.0608, 5488.0215)(667.06165, 2842.038)(668.0632, 1132.613)(669.06506, 533.58)	667.068@11.467636	FindByMolecularFeature	18
627.516@11.233937	1	32470	11896	64821	19433	8349	9026	1	31698	1	15699	10587	1	1	15870	11444	11676	14609		(626.50806, 1901.3544)(627.5118, 861.6519)(628.50525, 1164.6578)	627.516@11.233937	FindByMolecularFeature	16
719.6192@11.410663	1	47640	43831	42231	34558	25599	1	42268	47086	13539	1	43661	32135	21792	50457	1	22360	4908		(718.6123, 1839.9292)(719.6139, 1184.2146)(720.6116, 1078.8546)(721.6087, 492.935)(722.6104, 394.06)	719.6192@11.410663	FindByMolecularFeature	15
393.9437@11.347291	5910	1	4076	15653	15697	40045	9497	1	12475	11082	19383	1	12887	1	9816	62407	11379	1		(392.9386, 1726.8567)(393.94147, 504.3453)(394.9348, 858.6587)	393.9437@11.347291	FindByMolecularFeature	15
1046.2552@11.478116	20461	1	1	105640	72814	103217	19869	1	18760	207035	1	245037	1	239048	255475	1	11696	1		(1045.2449, 11382.87)(1046.243, 6819.4434)(1047.2421, 3368.9812)(1048.2412, 1965.26)(1049.2389, 1006.44)	1046.2552@11.478116	FindByMolecularFeature	12
1026.2599@11.469642	52185	11681	1	277869	186868	281482	53402	1	1	416446	472223	497919	511569	505215	521705	1	33540	1		(1071.2706, 832.42)(1072.2887, 338.17)(1073.276, 226.37)(1025.2551, 19852.596)(1026.2561, 19079.387)(1027.2548, 17793.125)(1028.2546, 4256.964)(1029.2551, 2680.352)(1030.247, 1944.25)(1031.2498, 1368.16)	1026.2599@11.469642	FindByMolecularFeature	13
1016.2307@11.480675	1	1	82423	545194	807201	319194	89519	131609	79600	1241337	1364195	1434687	1478163	1416547	1395130	162861	90681	60650		(1015.22534, 36832.06)(1016.22614, 35885.777)(1017.2242, 45989.363)(1018.22565, 11060.077)(1019.224, 8163.1978)(1020.224, 5961.79)(1021.2245, 3505.7852)	1016.2307@11.480675	FindByMolecularFeature	19
1043.2518@11.496414	3934	20985	39930	280285	239826	259550	48538	1	42146	537931	856878	661400	974599	653163	609200	59214	30083	39970		(1088.2562, 734.47)(1042.2452, 17905.504)(1043.2458, 17805.172)(1044.2435, 17922.227)(1045.2474, 10701.057)(1046.2412, 6322.182)(1047.2448, 4431.283)(1048.2383, 2597.0498)	1043.2518@11.496414	FindByMolecularFeature	20
166.0475@11.505453	609666	1	420975	456407	760923	497614	313217	473456	498993	1189868	1055355	995889	912146	1012493	955542	774524	258377	246906		(331.0924, 916.72)(332.1025, 389.01)(165.04016, 72399.74)(166.0426, 10189.73)(167.03757, 8335.302)(168.03383, 1590.056)	166.0475@11.505453	FindByMolecularFeature	19
150.0165@11.526238	303584	27659	1	257136	404400	253026	254068	281273	310329	675976	527777	517522	20534	615790	531168	1	31110	1		(299.0278, 4050.24)(300.0418, 1008.52)(149.0089, 41708.45)(150.01115, 6091.721)(151.00688, 4774.881)(152.00395, 742.455)	150.0165@11.526238	FindByMolecularFeature	15
314.0857@11.484893	86347	78397	1	235005	506538	247104	1	1	383165	718090	462324	407835	414671	476319	428494	1	65049	173171		(313.07846, 32530.45)(314.0794, 9623.667)(315.0779, 6239.344)(316.07617, 1949.2142)	314.0857@11.484893	FindByMolecularFeature	14
298.0544@11.486881	98045	1	87772	63401	135191	65139	8366	79096	142444	225413	145122	65759	114117	130965	118987	1	1	20539		(148.0178, 306.56)(297.04688, 9849.404)(298.04788, 3282.7512)(299.0396, 2363.1401)	298.0544@11.486881	FindByMolecularFeature	16
655.0576@11.384961	5847	4545	26270	4579	1	5145	1	1	1	1	1	6153	8199	1	2102	6580	6416	5752		(654.0506, 725.5136)(655.0522, 429.22546)(656.0511, 479.36252)	655.0576@11.384961	FindByMolecularFeature	11
224.0356@11.510646	1056797	150044	907761	516462	1442864	630804	680989	1109065	1234973	1852760	1010998	852026	928756	1127463	808035	1052890	136019	314781		(447.0549, 752.87)(448.0624, 419.49)(449.0509, 698.01)(111.009094, 715.24664)(223.02779, 77236.336)(224.02853, 16447.668)(225.02583, 10790.596)(226.0271, 2027.0668)	224.0356@11.510646	FindByMolecularFeature	19
240.0668@11.4470625	98221	94566	730732	395926	791379	340359	884571	832568	784230	724167	715007	632309	510262	712725	460853	867558	82714	192921		(239.06046, 43267.02)(240.06078, 10300.684)(241.05792, 6440.277)(242.06061, 1144.7699)	240.0668@11.4470625	FindByMolecularFeature	21
776.318@11.393573	1	1	1	1	1	8488	1	12274	1	1	1	14853	3017	18759	13975	7615	5179	5053		(775.3129, 1096.1499)(776.3076, 786.60297)(777.301, 584.305)(757.3127, 2017.95)	776.318@11.393573	FindByMolecularFeature	11
805.4286@11.280622	17310	22818	38655	1	10938	10609	16042	33872	1	1	14624	12003	1	11127	20945	4911	9755	1		(804.42017, 1484.6047)(805.42, 801.6113)(806.42035, 1062.9662)	805.4286@11.280622	FindByMolecularFeature	15
1086.1451@11.289113	5187	1	1	12968	14083	5601	1	1	1	32224	31890	32527	32909	26530	29115	83252	8103	1		(1085.1376, 1309.8182)(1086.1343, 1241.7574)(1087.1317, 1402.6755)(1088.13, 921.6)	1086.1451@11.289113	FindByMolecularFeature	12
164.0111@11.562927	18845	1	1	23631	14973	31762	24207	1	1	8969	34051	33631	1	1	1	1	1	28849		(387.0293, 922.22)(388.0364, 433.44)(209.00964, 1281.5349)(163.00238, 3177.221)(164.00209, 807.7934)(144.9906, 665.6433)	164.0111@11.562927	FindByMolecularFeature	11
732.3222@11.366153	10478	61829	46006	8788	7373	5749	73223	1	1	10839	16404	5644	16976	18082	8983	1	1	1		(731.31586, 1637.6736)(732.31793, 811.8116)(733.30646, 1409.0139)(734.3148, 591.825)(735.3274, 557.86)(713.2934, 895.74)(714.3145, 729.53)	732.3222@11.366153	FindByMolecularFeature	14
573.4369@11.595277	25005	23848	18078	20543	23470	24982	25238	8680	19382	11236	17088	26848	20278	18889	27168	1	1	21722		(572.43036, 2104.4478)(573.43335, 1112.6572)(574.43634, 524.93335)	573.4369@11.595277	FindByMolecularFeature	18
432.2291@11.429064	1	21424	11062	1	10355	8568	5923	15361	8091	17942	15828	14111	1	12656	1	1	10115	1		(431.2211, 1782.3839)(432.2277, 736.11523)(433.22095, 771.50665)(413.2117, 885.08)	432.2291@11.429064	FindByMolecularFeature	15
759.3388@11.54101	1	23557	11611	33684	15109	8783	11527	17806	36197	1	1	28419	53441	10079	1	8748	19985	14695		(758.3335, 2091.692)(759.339, 1026.9788)(760.3369, 660.3433)	759.3388@11.54101	FindByMolecularFeature	16
990.8446@11.334193	1	3597	1	6758	6158	4889	1	1	1	6100	1	1	5749	1	9758	7720	1	6370		(1049.8483, 484.3567)(1050.8411, 389.01)(1051.8447, 389.055)(989.83167, 641.063)(990.83716, 446.82224)(991.83356, 539.325)(992.8442, 311.41)	990.8446@11.334193	FindByMolecularFeature	10
599.9191@11.657753	1	34374	10965	1	23620	19198	1	20792	22338	5306	17827	28271	20875	30338	15161	36482	15950	14966		(598.91235, 2494.954)(599.91766, 581.3956)(600.90894, 1075.2378)(601.91974, 308.43)	599.9191@11.657753	FindByMolecularFeature	16
775.3191@11.581995	7538	29067	8905	40240	36181	5301	5605	2747	7051	10810	6364	1	4179	15575	21673	1	1	6427		(774.30664, 1576.9657)(775.30756, 921.72723)(776.30457, 723.688)	775.3191@11.581995	FindByMolecularFeature	18
326.1882@11.555859	9820834	10489821	5549163	73378104	1	10681905	1	67020228	70670328	1	9106029	1	9192303	8736615	8756057	73120792	71986624	1		(651.37494, 7012.8574)(652.37714, 2908.8467)(653.3796, 2128.43)(325.18268, 1753636.2)(326.18637, 293207.62)(327.18268, 92490.695)(328.18414, 24186.455)(329.18567, 3144.77)(330.1912, 717.16504)	326.1882@11.555859	FindByMolecularFeature	16
689.5907@11.299731	1	22856	14313	16676	10841	8392	13746	1	10942	1	12867	24301	1	26972	30496	8181	13221	36608		(688.5843, 1923.8162)(689.5837, 966.8301)(690.58386, 634.9872)(670.5736, 948.805)(671.5951, 467.44)(672.5793, 862.0)	689.5907@11.299731	FindByMolecularFeature	16
479.0797@11.836526	34618	1	26091	73412	1	16406	75531	7861	1	1	78990	64287	1	20242	1	19918	1	1		(538.093, 984.0)(539.0873, 508.06)(540.107, 458.78)(478.07538, 7612.7344)(479.08182, 2478.1814)(480.07297, 3292.3552)(460.0667, 773.26)	479.0797@11.836526	FindByMolecularFeature	13
554.1069@11.494907	6904	19265	4945	5920	1	5891	78393	1	15413	5421	4349	29971	1	1	13645	1	15366	1		(553.09576, 1554.6116)(554.09753, 636.8046)(555.0861, 1021.04)(556.0913, 595.51)(557.1081, 499.59)(535.091, 645.69)	554.1069@11.494907	FindByMolecularFeature	13
282.8601@11.984335	23367	20598	45769	1	1	10384	1	20094	32856	17600	1	36412	21600	24521	28724	17130	26603	46962		(327.86273, 1916.44)(281.85257, 2746.8726)(282.86084, 815.6923)(283.85013, 1453.9851)(263.8475, 2909.04)(264.8517, 862.45)(265.8464, 2737.96)(266.8477, 766.94)(267.8451, 1343.91)	282.8601@11.984335	FindByMolecularFeature	15
233.8627@11.799596	355922	221409	13446	1	1	12061	1	1	203371	13888	1	1	375480	1	351791	10395	377496	345515		(526.7421, 1210.57)(232.85521, 40392.508)(233.85579, 3077.8928)(234.85164, 23502.12)(235.85056, 1874.0056)(236.8469, 6312.9814)(237.85535, 664.615)	233.8627@11.799596	FindByMolecularFeature	14
225.8306@11.831653	142406	142996	601384	1	70488	95331	536269	178160	84187	511264	136930	80392	38766	133746	572476	97405	606363	67681		(450.6532, 1296.16)(224.82393, 32800.066)(225.82648, 2472.7637)(226.81993, 10769.8955)(227.8228, 533.57)	225.8306@11.831653	FindByMolecularFeature	19
246.9001@11.588074	1	1	1	159007	128637	132579	1	1	1	350261	96495	1	1	1	153723	37196	1	1		(245.89365, 18047.38)(246.89249, 1721.17)(247.8917, 1725.95)	246.9001@11.588074	FindByMolecularFeature	7
445.1073@11.665753	1	1	159847	1	128715	168920	98909	136843	1	153197	185213	148932	1	1	1	109645	58173	121914		(504.1219, 1177.94)(505.1362, 515.0)(506.1036, 984.54)(444.10257, 15575.905)(445.1046, 3859.1648)(446.0994, 11599.683)(447.10303, 3545.7075)(448.09702, 4636.1387)(449.1073, 877.05)	445.1073@11.665753	FindByMolecularFeature	12
491.1304@11.619666	1	1	88605	1	92770	91314	71751	22449	87807	26149	102285	1	1	382123	377692	90972	1	75486		(490.12555, 7927.2114)(491.12674, 2706.0457)(492.1233, 7846.185)	491.1304@11.619666	FindByMolecularFeature	13
767.4445@11.563616	8921	1	1	5468	13458	23127	9749	8059	15388	16601	20672	17163	6553	1	1	16091	1	25793		(766.4351, 1514.905)(767.4384, 827.57465)(768.43555, 1171.4185)(748.4163, 420.9)	767.4445@11.563616	FindByMolecularFeature	14
262.8196@11.625501	17662	13045	11264	14587	11362	33242	7781	10368	25578	30993	26768	35644	9937	21256	10436	33473	21195	37088		(524.62805, 1018.345)(261.81116, 4085.7493)(262.81253, 658.05646)(263.8098, 599.9133)	262.8196@11.625501	FindByMolecularFeature	19
220.8498@11.668777	181221	151200	456968	54456	423724	405807	297159	163250	364439	420360	397872	314898	1	136125	1	396825	1	345299		(265.84766, 3526.55)(266.84882, 756.915)(267.8468, 1466.9099)(219.84346, 35075.45)(220.84332, 3727.8618)(221.84065, 22832.56)	220.8498@11.668777	FindByMolecularFeature	17
549.9303@11.323497	1	1	1	8445	11581	5586	6553	1	12421	5438	1	27313	1	21634	1	14884	25835	10390		(1098.857, 355.43)(548.9212, 1515.6248)(549.9225, 447.00668)(550.9185, 813.7199)(551.9226, 415.68)	549.9303@11.323497	FindByMolecularFeature	13
803.4183@11.677856	6809	1	1	41628	55241	41480	31952	1	58252	9217	36446	47865	14716	1	12340	69520	1	54577		(802.4105, 1999.0367)(803.41174, 1101.7859)(804.4082, 2378.1228)(805.4066, 1035.8114)(806.41, 1140.658)(784.4021, 520.0)	803.4183@11.677856	FindByMolecularFeature	15
1002.1815@11.443816	1	1	1	6106	9171	7397	1	1	1	1	7388	11300	1	37778	1	81884	1	1		(1061.184, 467.23)(1001.17206, 1035.4)(1002.1719, 815.49426)(1003.1712, 1068.6783)(1004.1546, 746.84)(1005.1651, 879.23)	1002.1815@11.443816	FindByMolecularFeature	7
871.467@11.582046	1	1	30147	1	1	29375	6019	14149	27141	30893	25872	20441	1	1	14826	37421	8809	1		(870.4637, 1542.1874)(871.4675, 1059.4855)(872.4618, 1522.269)(873.4641, 1095.595)(874.4544, 888.05505)	871.467@11.582046	FindByMolecularFeature	11
469.1254@11.591092	24218	17874	21975	49471	1	16815	47179	18558	1	256644	1	23987	1	31254	86112	14137	1	1		(528.1329, 1287.3)(468.11615, 4594.0254)(469.11932, 1110.287)(470.1158, 2438.3716)(450.10324, 1094.835)	469.1254@11.591092	FindByMolecularFeature	14
759.3446@11.57257	1	100793	1	55593	9902	6810	22950	15367	31678	1	44678	17928	21977	6621	13235	9191	16185	13316		(758.33765, 2344.2346)(759.33954, 1075.3528)(760.34, 786.99)	759.3446@11.57257	FindByMolecularFeature	18
386.1442@11.484643	1	1	38659	84295	99608	78361	1	1	1	522447	35969	672500	12754	1	94147	1	75712	1		(192.0676, 952.36993)(385.1383, 13486.831)(386.14194, 3248.0422)(387.14407, 2003.1926)(367.1282, 1845.37)	386.1442@11.484643	FindByMolecularFeature	11
654.5211@11.570826	20240	24081	12079	24868	17114	17434	15970	13734	32471	28747	26418	1	1	1	14250	25487	22044	20128		(699.5274, 716.44)(700.55, 370.81)(653.51794, 2504.5337)(654.5216, 1271.787)(655.51526, 657.43427)	654.5211@11.570826	FindByMolecularFeature	17
164.0094@11.7391405	9056	23237	1	22244	17899	6852	1	1	17103	18230	1	74808	1	24827	23007	12797	1	1		(223.0256, 8876.27)(224.0257, 2433.87)(225.0163, 1245.21)(163.0015, 2587.4338)(164.00166, 665.9483)(144.99081, 341.28003)	164.0094@11.7391405	FindByMolecularFeature	13
354.2044@11.560851	334122	80874	105942	315639	114807	164221	1	68617	1	56435	53519	1	284604	117339	94274	48041	124425	1		(176.0957, 355.02)(353.1974, 21735.014)(354.20206, 3477.522)(355.1967, 2708.9875)(356.195, 1040.4)	354.2044@11.560851	FindByMolecularFeature	17
217.9494@11.723459	19373	1	17385	18282	1	28880	1	16802	1	31787	31366	12793	1	26834	34318	21404	12099	28701		(494.9103, 294.67)(216.94206, 3273.5696)(217.94283, 790.89)(218.9399, 544.01)	217.9494@11.723459	FindByMolecularFeature	15
599.9263@11.448307	209924	198353	226571	164498	10766	22792	1	162376	26123	27309	1	185474	70358	167753	1	22039	197901	1		(598.9177, 6379.527)(599.92224, 1143.8173)(600.91504, 3071.096)(601.91766, 576.36285)	599.9263@11.448307	FindByMolecularFeature	15
483.9343@11.688882	1	561386	1	366800	912778	396242	405713	492252	444897	1	362456	289765	523303	1	362749	171868	478106	1		(1012.8688, 350.65)(966.8524, 508.145)(482.92487, 29973.67)(483.9281, 3016.3965)(484.92178, 10273.413)(485.92343, 1297.008)(486.92645, 580.275)	483.9343@11.688882	FindByMolecularFeature	14
427.9752@11.346165	12457	6570	4241	11118	6383	6986	5272	12415	25006	5933	4505	9189	5243	5216	34678	6329	6536	17991		(914.9514, 370.77)(854.9353, 338.28)(212.97961, 489.05667)(426.96762, 1266.36)(427.97226, 448.44696)(428.96436, 486.81253)(408.9549, 278.54)	427.9752@11.346165	FindByMolecularFeature	20
274.1379@11.441916	9316	6050	13545	1	7614	16034	8123	1	10810	1	7923	8801	17113	5922	8657	11307	1	8914		(273.13116, 1502.747)(274.1339, 550.6875)(275.129, 732.0733)(255.12276, 1118.294)	274.1379@11.441916	FindByMolecularFeature	16
319.9475@11.547314	1	5851	1	6304	4786	18245	6867	1	1	17284	1	1	16683	1	16599	4628	9720	11635		(318.93796, 1393.617)(319.93686, 464.10385)(320.9296, 490.96)	319.9475@11.547314	FindByMolecularFeature	13
675.9146@11.709662	146746	147595	152165	152880	7634	107410	149046	132425	83051	163962	153417	115352	153841	136794	110075	148835	46819	151398		(336.9497, 537.145)(674.9083, 7960.3447)(675.9124, 1352.3271)(676.90564, 3300.061)(677.9078, 583.59576)(678.9134, 414.74)	675.9146@11.709662	FindByMolecularFeature	20
203.9572@11.593606	19028	1	1	1	83833	40939	36162	1	51494	12304	1	1	13435	32977	1	138088	85110	59683		(466.93213, 1147.1526)(452.9102, 249.94)(406.9143, 263.51)(202.95087, 4934.873)(203.95602, 539.7533)(204.951, 750.59)	203.9572@11.593606	FindByMolecularFeature	13
649.9155@11.751621	946871	761944	1028361	811557	756555	991689	879097	1	850107	943045	644423	870510	698334	937682	841095	911323	919222	897729		(323.9523, 403.43)(648.9083, 52004.277)(649.912, 7064.9194)(650.9053, 17846.963)(651.90894, 2655.5654)(652.9094, 587.2173)	649.9155@11.751621	FindByMolecularFeature	20
533.9282@11.766554	1983809	52023	1573596	1288381	1018227	1503613	1	186658	1320498	1373380	1678421	1128594	49923	1358901	1644764	1290636	1116121	1315259		(1066.8435, 442.02002)(592.9393, 843.92)(593.9597, 609.6)(594.9421, 548.12)(265.96024, 468.625)(532.9205, 72298.95)(533.9239, 7540.811)(534.91724, 23544.695)(535.9206, 3110.884)(536.9212, 586.329)	533.9282@11.766554	FindByMolecularFeature	20
457.3448@11.669768	65857	84935	1	1	39254	70742	1	1	35062	71389	1	1	1	46966	14979	24288	37694	46753		(959.6954, 545.69)(960.715, 481.45)(961.6916, 552.42)(456.33786, 7739.972)(457.33478, 2452.486)(458.32928, 862.8939)	457.3448@11.669768	FindByMolecularFeature	13
170.0917@11.621015	1	1	9632	1	19384	20310	6931	1	1	15434	14383	1	1	10309	1	15746	21026	1		(229.1056, 1360.8799)(215.09044, 2110.0884)(216.08698, 685.35504)(169.08456, 1048.0499)(151.07487, 911.82666)	170.0917@11.621015	FindByMolecularFeature	12
155.0211@11.756407	29866	1	24765	26003	21794	24704	1	1	24015	29834	28607	27539	15468	1	1	26389	1	20769		(200.0179, 2947.187)(201.018, 827.1325)(202.0186, 465.57)(154.01344, 1959.8193)(155.0148, 511.265)	155.0211@11.756407	FindByMolecularFeature	14
705.5694@11.705201	1	32161	20758	31524	40254	35401	32561	31050	22171	33681	38368	23143	1	1	1	28007	16353	1		(704.56274, 2741.9854)(705.5652, 1786.7839)(706.5669, 887.829)(707.5824, 464.28)	705.5694@11.705201	FindByMolecularFeature	15
464.3131@11.621945	4887	36658	5610	1	8467	30609	3574	24778	48642	1	13856	1	8955	15345	1	5745	5299	9103		(927.6122, 690.31)(928.616, 591.77)(929.6047, 425.75)(463.3036, 1191.336)(464.30942, 532.99786)(465.29926, 3606.925)(466.30075, 1071.27)(445.2922, 1320.18)(446.2998, 634.28)	464.3131@11.621945	FindByMolecularFeature	15
422.2357@11.251181	92525	336426	29935	120071	38737	93325	365384	432078	407333	362930	26366	356078	350516	354294	377968	17316	349036	345542		(210.1109, 521.4033)(421.2247, 14659.425)(422.22675, 3649.9036)(423.22525, 1848.9178)	422.2357@11.251181	FindByMolecularFeature	20
668.5145@11.761059	1	1	1	28570	1	19200	37811	42065	27822	36898	36409	1	13306	30081	13913	22687	24135	33551		(667.5072, 2564.768)(668.51135, 1299.5106)(669.5103, 821.16425)	668.5145@11.761059	FindByMolecularFeature	15
230.9045@11.709935	1	1	41301	36708	1	24121	7746	38009	31129	1	19751	30542	58517	20822	31795	1	18753	30935		(229.89845, 3847.3733)(230.89894, 940.8834)(231.89433, 490.85165)	230.9045@11.709935	FindByMolecularFeature	15
696.5464@11.776932	44297	95161	74456	93452	101386	108587	101355	97244	96766	81010	95840	83057	102593	118400	99345	93694	91955	113431		(755.5592, 788.41)(756.5789, 540.32)(757.5786, 601.27)(695.5398, 7603.3345)(696.5443, 3666.3743)(697.54285, 1338.3333)(698.5392, 586.17)	696.5464@11.776932	FindByMolecularFeature	20
792.602@11.774368	1	53416	1	21645	54185	59774	58581	46065	47718	58383	65484	45544	46726	31648	21967	1	46103	36536		(791.596, 2761.5024)(792.5952, 1825.9058)(793.6061, 1578.7426)(794.6069, 820.0)(773.5857, 1892.43)(774.5908, 1508.15)(775.5826, 788.92)	792.602@11.774368	FindByMolecularFeature	17
710.5608@11.787405	39748	1	58756	40303	47041	48648	47442	46891	41044	42068	35639	44211	42082	47656	1	1	38879	47446		(709.556, 4288.183)(710.561, 2216.9775)(711.552, 933.2051)	710.5608@11.787405	FindByMolecularFeature	16
549.9229@11.735856	25889	26563	38503	20578	20079	21972	1	1	18430	28482	23219	32420	1	1	5257	31018	8806	29403		(1098.8239, 695.72)(548.9148, 2079.1086)(549.9184, 502.20746)(550.9116, 912.52496)	549.9229@11.735856	FindByMolecularFeature	16
344.2134@11.748967	1	19605	25463	30944	29490	10644	24975	29763	1	30208	1	1	1	27991	19847	24139	1	30563		(171.09982, 1052.3572)(343.2072, 2603.016)(344.21246, 849.5571)(345.21387, 617.71875)	344.2134@11.748967	FindByMolecularFeature	14
876.149@11.660031	1	1	1	9948	10500	6442	1	22290	8400	19843	28913	39870	1	48287	45358	1	1	1		(437.06604, 704.075)(875.13947, 1272.196)(876.14026, 1033.804)(877.1402, 1061.4037)(878.1361, 784.75)	876.149@11.660031	FindByMolecularFeature	10
665.8862@11.791661	67821	56995	71623	79112	72872	71106	1	1	71213	72871	67006	62366	70121	64908	63376	80304	68019	1		(331.9372, 474.74)(664.8796, 5753.8755)(665.8848, 898.83606)(666.87573, 3915.6323)(667.8814, 695.17413)(668.87317, 934.5114)	665.8862@11.791661	FindByMolecularFeature	18
658.3916@11.779546	15560	6475	148556	150495	159568	174973	151483	139892	27959	156103	151379	15666	149057	162595	156511	151328	151374	166285		(657.38544, 34718.523)(658.3873, 16668.475)(659.3901, 5315.01)(660.3914, 1295.9447)	658.3916@11.779546	FindByMolecularFeature	21
451.1049@11.787827	14656	31702	8135	33968	23301	24709	1	12847	24259	1	18968	23674	1	22416	13699	19356	24915	31687		(901.1883, 401.13)(450.09665, 5927.94)(451.0977, 2063.6765)(452.0934, 3816.2832)(453.09464, 1419.6635)(454.0856, 1844.65)(432.09317, 1224.3234)	451.1049@11.787827	FindByMolecularFeature	18
249.8971@11.817062	1	1	1	1	37748	46417	42712	1	1	1	25687	51533	40023	44919	1	52472	56363	50365		(558.8113, 1296.5099)(559.8175, 322.35)(560.8128, 855.51)(248.89081, 16436.09)(249.88837, 4455.5)(250.88832, 6728.299)(251.8888, 602.895)	249.8971@11.817062	FindByMolecularFeature	12
222.879@11.8276615	127186	1	1	159890	130108	136439	1	129184	145346	149230	137491	114136	1	126005	1	153463	150934	164419		(504.775, 1716.5)(221.87141, 42999.406)(222.86928, 5365.552)(223.86919, 32222.764)(224.86665, 3805.2197)(225.86722, 5622.6167)	222.879@11.8276615	FindByMolecularFeature	14
246.8994@11.813238	604858	775116	614664	591334	505803	504219	711243	1	824284	1	601714	1	742212	696498	572484	520154	767505	764180		(245.89186, 106562.04)(246.89114, 6096.164)(247.8898, 16516.09)	246.8994@11.813238	FindByMolecularFeature	17
198.8948@11.843056	1	1	236469	1	307109	1505993	239610	307128	240563	1461379	222903	223451	333784	1	216288	302635	236937	244446		(442.7896, 1033.35)(396.78497, 6314.271)(397.78885, 1900.87)(398.7898, 2497.96)(257.9062, 1153.24)(243.89635, 245311.62)(197.88757, 108126.78)(198.88885, 4838.121)(199.88484, 37007.29)(200.88391, 2041.9414)(201.88406, 1954.21)	198.8948@11.843056	FindByMolecularFeature	16
410.0723@11.833638	1	19721	1	1	17699	8739	1	23597	10612	24045	8356	26624	25007	24806	16275	24637	17358	20241		(879.1577, 711.06)(409.06387, 2208.7427)(410.06802, 792.4849)(411.06995, 3527.9602)(412.07584, 988.27496)(413.08096, 1372.0756)	410.0723@11.833638	FindByMolecularFeature	15
338.209@11.80235	1139629	320328	425832	113961	1197703	342639	357871	334302	940991	1260615	1170681	342498	1190005	373720	1	1	355771	1176235		(397.22113, 11093.746)(398.22543, 2437.9058)(399.2208, 1594.4551)(337.20032, 67444.49)(338.20334, 12432.288)	338.209@11.80235	FindByMolecularFeature	19
424.0852@11.824644	36004	36722	22797	39420	46445	35413	32152	1	31301	42040	33595	41065	35685	44627	33764	31888	36779	35774		(211.0331, 860.04)(423.07755, 7203.12)(424.0814, 1867.3984)(425.07672, 6122.07)(426.08572, 1361.88)(427.09418, 1401.05)(405.072, 728.76)	424.0852@11.824644	FindByMolecularFeature	20
294.1867@11.439806	194136	5143747	5312420	4646996	158391	83866	70518	5155989	5315011	165653	4996781	4671928	4917914	171126	4592542	5149805	123214	5202903		(353.19864, 9365.587)(354.20248, 1775.3301)(355.19058, 2267.7632)(293.17792, 158519.66)(294.181, 27533.625)(295.17584, 9942.718)(296.17908, 2444.6323)	294.1867@11.439806	FindByMolecularFeature	21
442.2535@11.743873	73697	52751	1	35575	32003	27765	44407	1	1	1	40883	44229	62354	29405	1	1	11317	75252		(943.5186, 1608.87)(929.5019, 1556.56)(930.5274, 1365.42)(931.4972, 1338.04)(441.24783, 5594.188)(442.2509, 975.80084)(443.2499, 699.852)	442.2535@11.743873	FindByMolecularFeature	12
350.2447@11.802516	274863	1	37566	258362	15846	129839	289171	127820	76416	47625	152570	106184	134600	108912	156480	274011	111442	127918		(349.23788, 26300.578)(350.24063, 5857.0747)(351.23544, 2555.4102)(352.2345, 662.65)	350.2447@11.802516	FindByMolecularFeature	19
266.1521@11.864212	164823	1	413655	554093	359792	306160	201534	354823	1433138	674177	1	438860	407269	1	344460	145996	1	424398		(591.318, 739.51)(592.3286, 523.68)(593.3179, 568.18)(265.1444, 131156.56)(266.14743, 17863.271)(267.1432, 8102.3896)(268.14575, 1132.1713)	266.1521@11.864212	FindByMolecularFeature	17
322.2137@11.829905	1	22021	110905	1	83502	119650	28773	26028	123319	117191	31767	125722	103418	1	126844	38482	1	110700		(381.2281, 18983.85)(382.2305, 4555.073)(383.2256, 1812.6089)(384.2333, 498.47)(321.2064, 10794.051)(322.20938, 2204.0437)(323.2082, 1390.14)	322.2137@11.829905	FindByMolecularFeature	16
169.892@11.832521	254310	252771	455903	1	253554	260952	249990	1	275812	365824	264786	258393	271239	1	1	288490	277842	281692		(228.9028, 6909.52)(168.88461, 145776.78)(169.88104, 4558.147)(170.87491, 79885.08)	169.892@11.832521	FindByMolecularFeature	17
767.4366@11.804644	10832	1	22873	11223	17370	11681	14651	1	11370	5918	1	10348	9884	17725	1	1	1	14830		(826.4448, 988.33)(766.4273, 1658.6964)(767.42786, 1038.9408)(768.4244, 1226.4891)(769.4333, 709.45)	767.4366@11.804644	FindByMolecularFeature	14
479.0782@11.827395	50514	1	79262	1	62095	48355	1	45338	82731	77324	1	13306	72120	50676	63887	51060	56381	68904		(524.0745, 475.01)(478.07108, 13609.191)(479.07596, 3819.9866)(480.0702, 5426.5674)(481.07388, 1692.4767)(482.0671, 1479.27)	479.0782@11.827395	FindByMolecularFeature	15
635.0396@11.835452	1	22230	1	24110	23794	18879	19186	19637	1	27017	27430	29731	24423	22812	20406	26710	1	26228		(694.0465, 451.64)(680.0295, 513.27)(634.0318, 4686.566)(635.0383, 2263.1553)(636.0312, 2782.4194)(637.03564, 1235.4225)(638.02484, 1780.7599)	635.0396@11.835452	FindByMolecularFeature	17
325.8459@11.842502	161627	138882	131631	148686	135224	148732	140303	152837	154147	145540	132829	140646	137165	165484	152509	140092	142202	130928		(650.6904, 2409.36)(324.8387, 35815.574)(325.8382, 10878.758)	325.8459@11.842502	FindByMolecularFeature	21
240.9073@11.84379	92673	92911	64227	81007	87553	65262	90940	1	92777	58443	88627	94798	85303	87755	1	91030	102360	49437		(285.90424, 3183.815)(239.90009, 17272.445)(240.90004, 5674.324)	240.9073@11.84379	FindByMolecularFeature	19
340.203@11.842782	1164193	1	1	1069413	1076416	1121029	1	1045269	1051917	1089432	1115160	1137215	1057316	1096825	1137622	1151166	1113365	1069635		(339.19595, 355096.2)(340.19882, 78655.57)(341.19342, 25201.9)(342.19458, 4471.06)(343.19708, 759.005)	340.203@11.842782	FindByMolecularFeature	17
326.1871@11.8569145	19374038	19850334	10234269	19905766	19758084	12252679	9225554	8799261	9248512	20369256	20084636	9516149	4851701	6024696	5468045	20045144	12680617	19714666		(325.1801, 2924258.0)(326.18387, 497804.62)(327.18027, 165955.95)(328.18124, 30954.076)(329.18277, 3871.4932)(330.18573, 554.17834)	326.1871@11.8569145	FindByMolecularFeature	21
312.1724@11.80923	2066831	2504069	2026992	2617194	2067275	2060617	1772405	2506877	2406971	2042246	2693281	459498	2389184	2291051	2474966	2665741	821703	574320		(683.3611, 781.79)(684.3586, 608.23)(669.3469, 853.04)(670.3638, 533.03)(671.333, 944.2)(623.3397, 1272.25)(624.3555, 529.55)(371.18457, 1224.845)(357.1693, 2061.4)(311.16504, 639668.4)(312.16806, 119412.516)(313.1641, 40318.78)(314.1657, 6810.639)(315.1664, 1489.46)	312.1724@11.80923	FindByMolecularFeature	21
540.788@11.846868	1	1	1	35406	31450	36743	1	34769	1	32992	37705	39023	31993	1	32553	33304	39501	1		(539.77954, 7823.6904)(540.7754, 2658.896)(541.7767, 1751.0309)(521.7649, 4334.09)	540.788@11.846868	FindByMolecularFeature	13
618.0436@11.842338	73554	76976	80823	121312	113197	105971	124599	112510	80932	74780	75294	131480	80801	78645	79104	77041	73241	126996		(677.0552, 546.81)(617.0377, 22472.824)(618.04034, 7773.6436)(619.0376, 11847.399)(620.0315, 4812.1465)(621.0319, 7738.4775)(622.0259, 2400.3733)(623.02814, 4154.6533)	618.0436@11.842338	FindByMolecularFeature	20
292.2034@11.819091	13017	1	15872	15633	23158	13293	13785	13019	16955	12467	14881	15476	10532	14101	1	1	1	13188		(291.19598, 4162.789)(292.19907, 914.6858)	292.2034@11.819091	FindByMolecularFeature	17
470.121@11.8425865	259714	248764	238152	252484	231174	254653	228342	233631	238242	294308	233885	255703	249937	246533	234290	226601	226858	302155		(515.11395, 1358.015)(469.11346, 7177.126)(470.11313, 3143.891)(471.10883, 97609.84)	470.121@11.8425865	FindByMolecularFeature	21
298.1566@11.796501	698464	684941	726722	476948	807427	737108	801359	886611	833136	344427	896006	914815	906404	865700	870105	923169	303705	946494		(357.1679, 1557.03)(358.168, 706.08)(148.0735, 451.81)(297.14926, 213493.78)(298.15247, 39763.453)(299.14832, 12280.799)(300.14935, 2386.9907)	298.1566@11.796501	FindByMolecularFeature	21
752.3016@11.841138	15213	11107	10607	12611	7648	7553	1	10031	11255	15063	9716	1	1	12017	6373	12240	14753	1		(751.29266, 2141.0457)(752.2951, 1141.9229)(753.2948, 1160.7557)(754.29224, 711.80664)(755.2895, 700.065)	752.3016@11.841138	FindByMolecularFeature	17
335.8655@11.856782	97113	13494	95982	102453	101422	97123	1	64100	99703	1	100341	1	96276	94863	1	100166	103415	1		(716.7321, 396.99)(670.7267, 675.48)(394.87872, 749.8325)(334.85864, 30545.742)(335.8585, 13399.188)	335.8655@11.856782	FindByMolecularFeature	16
188.8663@11.84297	2079892	2052424	2392074	2121077	1969717	2095757	1873983	2211915	2226402	1732193	2289045	2238851	2115767	2190452	2247546	2162187	1999874	2054543		(247.8834, 1551.62)(187.85895, 508337.2)(188.8581, 20004.059)(189.85583, 318730.16)(190.85608, 11065.252)(191.85303, 49536.22)(192.8515, 3051.4788)	188.8663@11.84297	FindByMolecularFeature	21
474.1162@11.839492	140126	122769	182821	149064	161080	147948	141890	207671	130958	128961	133059	164931	167164	169846	186829	1	121821	146580		(519.11444, 1434.866)(520.1215, 717.37006)(521.1196, 993.28)(473.10916, 28592.852)(474.10733, 8307.341)(475.10233, 13427.967)(476.10403, 3614.6948)(477.09763, 4330.959)(455.0969, 3652.25)(456.0884, 941.6)	474.1162@11.839492	FindByMolecularFeature	19
337.8625@11.840403	732832	914779	808070	985107	792420	824219	735347	901112	820244	801645	794670	805005	843591	896655	809614	830819	1	724436		(336.85455, 245374.84)(337.85645, 29948.535)(338.8545, 110028.5)	337.8625@11.840403	FindByMolecularFeature	20
486.1311@11.851167	57811	58831	57428	62401	51575	58995	59900	14500	72416	47641	64354	63451	55382	52431	62625	61983	53883	53307		(485.1241, 13163.13)(486.12653, 4048.302)(487.12482, 4237.949)(488.1317, 763.78)	486.1311@11.851167	FindByMolecularFeature	21
604.0333@11.840652	32913	27302	1	29952	28976	28560	27128	34451	38769	1	30930	30037	1	1	30903	1	1	38946		(663.03766, 550.155)(649.0353, 1044.8474)(650.049, 665.11)(651.0208, 1048.89)(603.02606, 6266.6313)(604.0356, 2605.5364)(605.02185, 4733.4585)(606.0185, 2076.65)(607.0112, 16009.67)(608.0153, 5303.38)(609.0098, 8353.65)(585.0139, 1107.81)	604.0333@11.840652	FindByMolecularFeature	15
608.018@11.850969	1	1	70617	83824	82447	72078	1	60766	82865	1	80859	1	78448	78769	83419	1	6793	76564		(667.0387, 1128.78)(668.0356, 750.74)(653.0125, 1058.12)(607.0098, 12447.469)(608.0117, 4476.204)(609.008, 8719.404)(610.00793, 2800.1357)(611.0052, 3824.8584)(612.0024, 1150.78)(613.0028, 2061.61)	608.018@11.850969	FindByMolecularFeature	14
502.7796@11.850258	55146	1	67612	1	88361	63560	72305	76107	67971	75882	36994	90355	47201	1	1	68114	57630	50541		(1004.543, 735.42)(1005.5704, 494.57)(561.7969, 427.99)(501.77264, 7834.1387)(502.7697, 3306.5688)(503.7757, 5791.8)(504.77896, 1796.734)(505.77942, 2904.0923)	502.7796@11.850258	FindByMolecularFeature	17
324.1715@11.84754	49999	78804	44306	51995	51073	60330	43381	62176	51614	51008	52309	55420	47023	40737	53882	55262	47537	40561		(369.17075, 1852.8528)(370.17303, 767.495)(323.16425, 12118.882)(324.167, 3192.5708)	324.1715@11.84754	FindByMolecularFeature	21
186.8707@11.845314	83271	78079	80598	81389	82430	74624	93547	85249	82750	1	85954	96351	95381	82608	80368	87608	98272	95964		(231.8701, 3922.8647)(185.86354, 33306.098)(186.8708, 4700.1377)	186.8707@11.845314	FindByMolecularFeature	19
458.1008@11.837162	107080	94819	98081	96546	94086	100130	87823	97380	1	98017	82972	1	91904	91470	93888	1	86303	87613		(503.1012, 1431.25)(457.0934, 23795.324)(458.09576, 6648.0723)(459.0918, 8995.698)(460.083, 2567.685)	458.1008@11.837162	FindByMolecularFeature	18
758.6288@11.82189	1	1	1	1	23745	10117	1	1	1	1	1	16746	1	20069	16211	1	1	1		(817.6333, 1068.49)(757.6202, 3164.165)(758.63684, 1859.83)(759.6209, 2370.5916)	758.6288@11.82189	FindByMolecularFeature	8
296.1401@11.734486	16590	13901	17104	1	19282	16333	10478	1	1	20177	21705	21408	15978	23602	1	18599	21128	15869		(341.1379, 1842.32)(342.1423, 619.21)(343.1277, 973.11)(147.064, 1003.4)(295.13385, 4092.7942)(296.13684, 1009.9137)	296.1401@11.734486	FindByMolecularFeature	17
367.8591@11.844238	36558	40510	1	35874	36369	37183	31308	41223	42781	35852	39091	40098	39964	35112	42902	43580	28725	1		(780.719, 702.06)(734.7061, 349.19)(366.85217, 6743.2603)(367.851, 1775.876)(368.84836, 3638.4365)	367.8591@11.844238	FindByMolecularFeature	19
260.879@11.8490715	21092	24519	32564	40765	29085	25214	1	19803	1	34670	30853	32247	1	42867	1	35918	31066	27836		(580.7803, 402.07)(566.7606, 1708.1321)(567.75745, 611.965)(568.7573, 948.15497)(520.7551, 1770.0333)(319.89343, 1661.5619)(259.87292, 6705.231)(260.8758, 2781.68)	260.879@11.8490715	FindByMolecularFeature	15
700.6415@11.838359	1	1	1	29965	29699	26551	1	1	29666	24957	27544	2702	37282	28871	1	25508	1	27640		(745.6384, 1602.82)(746.6268, 1183.06)(699.6322, 4347.262)(700.6348, 3159.0237)(701.63336, 3550.2957)(681.6261, 1866.32)	700.6415@11.838359	FindByMolecularFeature	14
327.8337@11.845073	976674	573869	938361	840202	900535	888218	799651	910251	777268	763908	756724	460041	785088	813230	475218	752236	445785	767466		(714.6846, 781.02)(654.6592, 3504.585)(655.6637, 2181.4949)(656.6413, 2196.05)(372.8355, 10120.0)(373.838, 1973.2)(374.8327, 9465.99)(326.82623, 153915.16)(327.82864, 18138.443)(328.82477, 93222.32)(329.82632, 6400.41)(330.82196, 35779.992)	327.8337@11.845073	FindByMolecularFeature	21
588.0468@11.490121	10139	11132	2813	1	7158	12732	13477	9777	1	17912	1	1	10305	10962	1	1	5640	4237		(633.0435, 3202.5266)(293.0203, 458.06)(587.041, 1209.8641)(588.036, 603.9237)(589.0422, 545.3333)(569.0249, 639.76)	588.0468@11.490121	FindByMolecularFeature	12
278.1872@11.797486	9484	14694	13084	13935	12122	12068	13346	11039	13140	11635	14894	1	14854	13000	12073	13006	11822	12394		(277.1804, 3533.8406)(278.18323, 682.213)	278.1872@11.797486	FindByMolecularFeature	20
557.7189@11.853975	48978	88788	1	1	49986	47505	3984	81934	24231	45603	46466	81040	52184	1	86860	47938	1	54647		(616.728, 975.78503)(556.71173, 7755.2305)(557.7046, 4346.5786)(558.69977, 6913.202)(559.6915, 2952.228)(560.6904, 5225.685)	557.7189@11.853975	FindByMolecularFeature	17
142.8735@11.845064	2342881	2998996	126656	3834153	3418773	2428805	2334458	3565872	4447128	3868221	4024070	3599432	1	2834910	3949448	3292698	3014903	1		(201.8841, 1515.94)(141.86615, 438298.75)(142.87181, 21604.852)(143.8632, 273331.66)(144.86893, 9992.224)	142.8735@11.845064	FindByMolecularFeature	17
481.7886@11.848931	1	131113	339528	41932	127518	41233	1	50354	30787	131116	1	1	1	40792	43335	1	167759	1		(526.7822, 890.69)(480.78098, 10576.751)(481.7849, 5347.799)(482.7829, 45189.496)(483.78607, 10052.19)(484.7833, 42813.87)(485.7835, 8265.53)(486.7808, 29422.56)(487.775, 4649.23)	481.7886@11.848931	FindByMolecularFeature	11
594.0064@11.843	22563	26418	23701	24592	20849	22555	1	56875	23313	1	1	22426	24984	25811	19483	1	35101	1		(653.0251, 744.80505)(654.027, 444.1)(655.0352, 521.03)(593.0017, 3904.948)(594.01184, 1702.0886)(594.9943, 2671.4385)(596.0003, 1035.3384)(596.98444, 4482.92)(597.9929, 1536.42)(598.9796, 3282.44)	594.0064@11.843	FindByMolecularFeature	15
485.7904@11.84535	168674	164505	1	210321	1	173720	139412	175644	171362	171401	167053	159621	178151	192311	162377	161945	252436	249988		(530.7844, 1122.6)(484.783, 42422.285)(485.7838, 7723.421)(486.78036, 27815.312)(487.77652, 5524.413)(488.76797, 15332.442)	485.7904@11.84535	FindByMolecularFeature	19
462.0871@11.816501	286244	244236	302440	219389	269130	217584	165483	250970	1	238458	224444	1	203608	275078	215656	13825	220955	234417		(507.0872, 2889.11)(461.08054, 33673.465)(462.08286, 8652.972)(463.07864, 16395.738)(464.07135, 5241.9194)(465.0728, 5825.9126)	462.0871@11.816501	FindByMolecularFeature	19
434.0573@11.858402	19785	17127	26611	20875	18461	20782	10515	22007	16435	20559	28431	21370	23074	16948	1	22226	20823	20977		(433.05005, 3217.2622)(434.05478, 952.138)(435.04626, 2117.563)(436.0417, 669.6)	434.0573@11.858402	FindByMolecularFeature	20
191.933@11.847363	681813	741690	647555	738915	1244527	679381	731801	757009	737643	703941	661141	729340	680354	776045	707825	698217	742346	688214		(442.8752, 500.01)(190.92575, 178019.17)(191.93205, 11307.613)(192.92737, 8516.651)(193.9306, 1305.36)	191.933@11.847363	FindByMolecularFeature	21
489.1129@11.842573	107337	99694	58948	115925	6950	134908	1	108418	118332	106812	107900	120974	120925	117244	59042	129505	121715	123702		(1037.2415, 659.74)(488.1058, 12763.956)(489.1093, 4564.0396)(490.10645, 5619.443)(491.10992, 1679.916)(492.10245, 3432.1748)	489.1129@11.842573	FindByMolecularFeature	20
315.8185@11.850943	93878	54650	96243	99121	100437	626537	110875	90294	79199	702835	75624	87452	1	628117	1	101642	99296	85692		(690.6535, 2422.9866)(691.6622, 1286.08)(630.6258, 1726.46)(374.83307, 6814.55)(375.8357, 3296.88)(376.8281, 3616.42)(360.8111, 2581.33)(314.81076, 21521.236)(315.82007, 5069.4556)(316.79782, 71504.72)(317.80142, 8199.387)(318.79504, 56209.645)(319.79578, 6255.8267)(320.7926, 21178.299)(321.78885, 2643.7732)	315.8185@11.850943	FindByMolecularFeature	19
616.7071@11.850607	35477	1	1	18836	38639	21257	1	38689	1	46402	1	1	30286	20884	1	1	1	39235		(675.7182, 414.56)(661.70526, 1433.145)(615.69867, 4788.7485)(616.6976, 2884.0586)(617.6958, 2639.4033)(597.6919, 3069.14)	616.7071@11.850607	FindByMolecularFeature	9
527.1331@11.852479	1	1	1	1	10309	13697	16826	16562	17164	20504	14392	20712	1	1	1	1	1	16139		(586.1509, 521.02)(526.12714, 2865.32)(527.1377, 1460.5825)(528.12866, 1106.6564)	527.1331@11.852479	FindByMolecularFeature	12
597.9917@11.847988	36177	30684	31190	38720	39153	35599	1	1	35814	1	1	36667	38412	33565	30868	37888	37642	1		(657.01044, 637.95996)(658.006, 464.2)(596.9828, 4055.4917)(597.98553, 1444.2034)(598.97864, 3443.7595)(599.9799, 1184.8201)(600.9786, 1519.2437)	597.9917@11.847988	FindByMolecularFeature	15
931.5998@11.8382435	119034	114792	105799	115653	1	107890	1	3455	4744	1	49051	110840	119383	116460	1	1	1	137734		(464.79068, 5628.1953)(465.2986, 3935.793)(465.7817, 16613.496)(930.5892, 944.67)(931.5752, 596.345)	931.5998@11.8382435	FindByMolecularFeature	15
487.0274@11.84571	19268	16228	20794	12774	1	13286	16788	22820	1	1	25743	1	28366	20520	10199	1	17847	13205		(1033.0754, 368.07)(546.0367, 987.87)(486.02057, 2898.2188)(487.02386, 799.50543)(488.01758, 2341.32)(489.0206, 737.792)(490.01758, 1109.4501)	487.0274@11.84571	FindByMolecularFeature	14
734.972@11.843608	17565	12331	1	14267	7253	13413	1	1	13052	1	12334	1	14349	1	14003	12276	1	15328		(793.988, 596.26)(779.9691, 1117.1)(733.9649, 2480.0234)(734.9615, 1423.2823)(735.9632, 1839.4668)(715.9449, 688.28)	734.972@11.843608	FindByMolecularFeature	14
422.7969@11.847816	76398	78895	83800	85115	80182	81701	72396	71566	69076	91271	131700	82163	75356	81220	79541	77913	1	73205		(904.6067, 924.89)(905.6071, 674.53)(890.5874, 1055.94)(467.79248, 11385.336)(468.7931, 6332.45)(469.7823, 13774.48)(421.7907, 12818.628)(422.78876, 4781.611)(423.79013, 9706.657)(403.77765, 3130.895)	422.7969@11.847816	FindByMolecularFeature	19
471.7768@11.862717	1	225275	328106	52861	340849	319824	317314	51469	361219	315803	149278	345809	359123	13990	1	291225	355567	311756		(516.7692, 1290.22)(470.76962, 9153.475)(471.7808, 4755.474)(472.75616, 29686.334)(473.76276, 6358.0547)(474.75476, 31465.086)(475.75827, 5964.9316)(476.7535, 21946.92)(477.75607, 4011.1438)(478.75085, 12017.143)	471.7768@11.862717	FindByMolecularFeature	17
147.9434@11.846828	601947	591726	564273	664926	593075	608860	577613	1	555866	567174	580457	635105	634181	1370339	598045	596597	598773	1		(146.93626, 147577.45)(147.93762, 7339.273)(148.94473, 2415.7227)	147.9434@11.846828	FindByMolecularFeature	19
452.0593@11.833129	1	90557	7425	97876	17045	110236	172485	98148	52056	88090	107223	100087	100175	175556	93150	20376	95774	96436		(903.1142, 244.73)(451.05267, 14265.791)(452.05615, 3576.477)(453.04993, 10471.35)(454.05188, 2643.1768)(455.04825, 2799.1714)(456.04712, 543.3)(457.0438, 1031.12)	452.0593@11.833129	FindByMolecularFeature	20
497.0607@11.853941	10344	18555	14178	22684	1	17011	12754	12821	23780	1	8527	23338	14735	24845	21574	22235	1	13585		(1053.1259, 399.06)(556.0733, 2061.2776)(557.0693, 1672.86)(558.0743, 1215.52)(496.0493, 2228.081)(497.04834, 882.6521)(498.04388, 1903.3632)(499.05023, 703.525)	497.0607@11.853941	FindByMolecularFeature	17
590.6901@11.860931	51617	68479	61772	63234	49594	62279	56125	1	91115	85971	1	55916	63247	1	53008	62596	1	8542		(649.6985, 3005.46)(650.6999, 2059.5)(651.6995, 1292.8)(635.68494, 2471.23)(589.6792, 5377.5044)(590.6772, 2998.9868)(591.67505, 6476.7637)(592.68365, 2712.7102)(593.67267, 4753.0034)	590.6901@11.860931	FindByMolecularFeature	17
608.7106@11.850139	1	36678	31493	1	29329	34545	1	1	37554	1	34589	1	32289	1	21428	73886	32843	31241		(653.7079, 2339.0)(607.7045, 4602.5366)(608.71405, 2462.402)(609.7053, 4326.18)(610.7094, 1237.44)(611.7087, 13277.01)	608.7106@11.850139	FindByMolecularFeature	12
88.9311@11.914248	1	67781	75948	65016	30313	66439	1	1	67644	61434	69664	65495	87195	67716	1	72103	63847	1		(176.8546, 5208.67)(87.92382, 12730.824)(88.930466, 1193.9484)	88.9311@11.914248	FindByMolecularFeature	15
577.684@11.860728	31580	1	51561	39892	30850	36682	1	35014	22136	1	1	39784	1	88657	33993	103926	27113	1		(636.69904, 4946.335)(637.7083, 936.28)(622.6826, 9090.525)(623.6876, 2850.48)(624.6825, 7771.8896)(625.6832, 2370.16)(626.6822, 3943.25)(576.6769, 4641.8584)(577.6806, 2195.1736)(578.67175, 2811.95)	577.684@11.860728	FindByMolecularFeature	14
440.7965@11.856425	1	1	1	32215	58408	23447	1	1	52050	1	27330	1	26657	1	25284	57314	1	1		(439.79034, 5682.651)(440.78412, 2636.981)(441.77686, 6713.9297)	440.7965@11.856425	FindByMolecularFeature	8
435.8047@11.872041	1	49617	1	7862	18011	43020	44395	43885	1	1	35741	36259	48803	58470	42138	1	15443	40764		(870.6093, 1027.04)(434.7982, 4745.7197)(435.79877, 2215.9778)(436.79343, 3168.0508)(416.785, 1682.62)	435.8047@11.872041	FindByMolecularFeature	14
103.9544@11.845961	242721	491697	226688	1	223019	229061	231373	1	1	253729	225273	239042	237690	1	1	250598	231038	231734		(206.9001, 1211.3)(102.94706, 60237.77)(103.948425, 2403.7603)(104.950096, 750.33)	103.9544@11.845961	FindByMolecularFeature	16
222.8474@11.886412	116173	100832	111532	184063	101866	103114	95389	117184	104523	104106	1	1	1	109246	208767	112522	103448	1		(504.7069, 1563.05)(267.8445, 8936.781)(268.84174, 1380.9)(269.8369, 2173.7852)(221.8401, 29092.666)	222.8474@11.886412	FindByMolecularFeature	16
538.7191@11.856296	1	53387	39429	35352	1	33964	24386	37318	1	1	32430	37262	49844	59291	1	32474	41865	39695		(1076.4348, 1229.3125)(1077.4279, 1065.335)(1078.4225, 1315.55)(583.71814, 3106.7812)(537.714, 4698.8804)(538.71466, 2308.4758)(539.7053, 2329.2407)	538.7191@11.856296	FindByMolecularFeature	16
233.8626@11.98726	30399	19746	373357	363387	365411	426021	318392	1	26057	464115	410177	344827	32148	1	25430	364839	40248	33251		(466.71902, 6587.6016)(467.7218, 2424.02)(232.85577, 30375.283)(233.85458, 2835.4587)(234.85268, 26638.713)(235.85106, 2407.3198)(236.8477, 7120.0156)(237.85385, 741.175)	233.8626@11.98726	FindByMolecularFeature	19
463.737@11.8632345	157700	158114	60974	51063	1	92254	46962	79064	1	53449	92187	150629	127771	57285	32767	103305	53177	1		(986.4802, 1208.49)(987.4772, 1153.84)(988.4549, 1208.69)(972.47046, 1400.0924)(973.46466, 1250.2733)(974.46906, 1254.0834)(926.4647, 1138.446)(927.4547, 921.37)(522.74805, 1727.785)(508.7336, 1669.4078)(462.72992, 11532.11)(463.73096, 2336.3909)(464.7257, 12659.074)(465.7265, 2969.7427)(466.72488, 10074.6045)	463.737@11.8632345	FindByMolecularFeature	17
495.7909@11.854222	131940	135119	93598	238222	98769	238005	150140	132370	234576	1	132004	132202	137487	223917	132809	223530	230694	134798		(494.78345, 21764.945)(495.78204, 5808.1733)(496.78308, 10497.411)(497.77646, 3617.4712)(498.77765, 16471.2)	495.7909@11.854222	FindByMolecularFeature	20
430.7806@11.889057	79785	87085	62648	76894	108296	91634	65011	17525	91442	51429	66699	68217	40156	1	1	58210	130103	16651		(920.5798, 1301.28)(921.5606, 1043.13)(906.5563, 947.86)(907.5477, 554.27)(908.5532, 1029.46)(860.5569, 1137.36)(429.77344, 4455.5195)(430.769, 1985.9114)(431.76318, 4823.5566)(411.76312, 10246.146)(412.7573, 5342.02)(413.7633, 6571.62)	430.7806@11.889057	FindByMolecularFeature	17
256.8269@11.839987	268224	274385	256663	235131	282713	286664	1056351	183774	227818	247473	192551	107445	193648	214897	204816	1	280841	253424		(255.81949, 43301.223)(256.8203, 3514.1387)(257.81577, 41964.74)(258.81274, 3683.918)(259.81293, 16199.328)(260.8129, 1577.8091)	256.8269@11.839987	FindByMolecularFeature	20
306.8653@11.87392	113575	116561	1	160905	29823	199670	1	1	138653	115709	116117	126831	115566	1	1	123063	140817	117965		(365.8768, 3836.9568)(366.878, 993.12)(367.8835, 600.75)(351.86145, 22993.92)(305.8582, 21053.678)(306.85938, 5799.5337)	306.8653@11.87392	FindByMolecularFeature	15
408.7818@11.852994	168195	263115	288350	393308	254721	265424	1	95446	296656	240794	210774	280318	265836	267847	187419	99225	281841	93183		(876.5811, 1118.1167)(877.5795, 813.4333)(878.5997, 997.05)(862.565, 1667.29)(816.55963, 2091.5227)(817.5601, 1982.4567)(818.564, 2041.7533)(467.7938, 11497.425)(468.7942, 6807.87)(469.7804, 10959.61)(453.78018, 26130.393)(454.77374, 6640.6177)(455.77618, 18104.41)(407.776, 18560.145)(408.7767, 6379.023)(409.77237, 3645.6296)	408.7818@11.852994	FindByMolecularFeature	20
600.7103@11.849562	68210	72394	73813	66933	91527	68328	70601	105385	1	71312	1	1	70163	67708	109566	63210	1	101297		(659.7296, 544.8)(645.7032, 2591.03)(599.7053, 8906.074)(600.7048, 3422.3418)(601.69507, 8525.882)(602.6966, 3589.695)(603.6963, 5898.548)	600.7103@11.849562	FindByMolecularFeature	16
421.7923@11.887738	1	166496	1	1	145537	88887	94150	150306	94030	1	91760	11782	93681	91180	1	1	25290	91319		(842.575, 710.25)(843.5921, 530.73)(466.79117, 14231.655)(467.792, 9844.863)(468.79453, 5926.5767)(420.78497, 7729.79)(421.7847, 759.65)(422.7779, 1530.74)(402.77515, 686.365)	421.7923@11.887738	FindByMolecularFeature	15
307.776@11.851474	587407	601211	524866	581017	390428	434152	539682	1	467954	1	443555	631847	535187	428569	573372	1	575679	677045		(366.7867, 2280.52)(306.76862, 36323.457)(307.7694, 3979.7275)(308.76575, 35518.27)(309.76697, 3644.139)(310.7616, 15956.389)(311.76025, 2269.9773)	307.776@11.851474	FindByMolecularFeature	18
517.1137@11.85952	84992	74896	81673	88616	74812	73535	76234	73624	89315	105446	76144	72199	105485	81922	83879	77157	65757	75554		(516.1062, 12421.951)(517.11053, 3788.7961)(518.1069, 1656.5385)(498.096, 5857.595)(499.10696, 2371.05)(500.09778, 1734.61)	517.1137@11.85952	FindByMolecularFeature	21
398.7552@11.8631935	1	415836	431550	315225	376927	126253	261697	185690	275691	416816	276098	417052	375900	309613	269054	410553	316179	397545		(856.5256, 1490.0101)(842.50836, 1288.2633)(843.5292, 1472.15)(844.5008, 1309.1)(457.7712, 13028.312)(458.76556, 7659.771)(459.76456, 8200.142)(460.7769, 3567.6)(461.7755, 5724.03)(443.75232, 21968.613)(444.7514, 4538.9414)(445.7502, 17360.482)(446.74146, 5802.86)(447.74646, 11251.78)(397.74762, 11861.975)(398.75687, 3902.1887)(399.7453, 6089.0107)	398.7552@11.8631935	FindByMolecularFeature	20
181.9051@11.89601	1	315132	638331	759037	90335	738183	654427	701479	1410343	972140	482702	865451	1264998	1	1	1434567	813000	599485		(422.8258, 1032.52)(408.80768, 2228.045)(362.80267, 2588.3174)(363.7926, 1737.28)(364.8033, 3421.51)(226.90593, 23878.367)(227.9162, 488.08)(228.9012, 7033.41)(180.89783, 90334.32)(181.89821, 10224.178)(182.89473, 33101.74)	181.9051@11.89601	FindByMolecularFeature	18
264.8726@11.9544525	1	1	25092	1	1	29893	49150	1	1	30396	1	1	25677	71104	66030	4803	1	1		(528.7363, 1021.07)(263.86365, 6332.615)(264.8634, 1439.65)(265.8495, 1138.89)(245.8526, 4405.665)	264.8726@11.9544525	FindByMolecularFeature	11
308.8589@11.896099	744267	769815	735956	764072	749236	750620	837058	780781	649594	749069	731254	761427	771878	769573	759689	724350	776622	758487		(307.8517, 121221.64)(308.85672, 22916.428)(309.8527, 24715.793)	308.8589@11.896099	FindByMolecularFeature	21
528.6954@11.896238	4846	1	40471	37468	8858	65086	1	32077	45334	1	1	31931	1	84939	34104	32146	1	33763		(587.7118, 725.89)(573.6998, 2699.17)(574.6952, 2953.2)(575.701, 2799.77)(527.68787, 2933.2417)(528.695, 1796.7208)(529.6841, 3135.8838)(530.6803, 1359.63)(531.6767, 4292.04)	528.6954@11.896238	FindByMolecularFeature	13
388.7329@11.879025	96488	1	1	132300	132995	120790	128829	44864	171842	57304	1	35651	33596	134278	1	50456	103722	1		(836.4773, 1108.3734)(837.4828, 806.56)(822.4694, 1061.3633)(823.48175, 831.4666)(447.7458, 10020.279)(448.7429, 5078.3315)(449.7411, 5997.942)(387.7259, 4332.7607)(388.7175, 1813.74)(389.71722, 3808.26)	388.7329@11.879025	FindByMolecularFeature	15
188.9463@11.940244	1247293	1256026	1245984	1238831	1228151	710923	1280855	25279	1055809	1217933	1	1125727	1215944	1089587	1068045	1	1277791	1134847		(376.8811, 653.63)(187.93886, 106747.79)(188.93802, 20451.71)(189.93791, 5694.3574)	188.9463@11.940244	FindByMolecularFeature	18
345.8624@11.916705	1	7525	1	169441	1	145653	140185	153984	144291	173466	169519	1	179611	161224	114469	109173	1	140442		(404.8769, 611.77)(344.85355, 10473.836)(345.85748, 3302.9736)(346.85788, 8664.524)	345.8624@11.916705	FindByMolecularFeature	16
296.8351@11.853502	117016	230017	132713	122939	60776	258308	51350	251303	22862	118181	284564	265492	285815	115162	1	235699	252050	213060		(652.6903, 3206.08)(653.7032, 2463.51)(355.8487, 1722.38)(341.8329, 19841.17)(295.82794, 15823.539)(296.83182, 4901.767)	296.8351@11.853502	FindByMolecularFeature	20
93.9257@11.872995	1	376050	152003	325059	1	153619	106637	141134	1	1	139706	131363	1	307420	147264	326124	331632	1		(246.8603, 4176.86)(247.8534, 1094.27)(248.8627, 2698.04)(92.91832, 20443.434)(93.91705, 982.43506)(94.915405, 6700.191)(95.916534, 610.73663)	93.9257@11.872995	FindByMolecularFeature	15
404.7869@11.866627	1	1	96715	1	1	41960	1	1	1	1	61369	32264	33779	1	1	21943	67161	39096		(449.783, 7646.0728)(450.77603, 3322.5432)(451.77988, 8381.874)(403.77988, 3209.896)(404.7775, 1609.962)(405.7788, 3416.53)(406.7758, 1383.68)	404.7869@11.866627	FindByMolecularFeature	8
300.923@11.85562	22724	15222	1	37662	18010	34325	19668	27714	1	1	38358	41119	24413	1	1	23576	1	17412		(359.9394, 717.48)(299.91537, 4534.589)(300.91577, 1082.6985)(301.91632, 925.0673)	300.923@11.85562	FindByMolecularFeature	14
111.9024@11.866437	1	1	25937	1	1	48556	22394	25238	29204	1	39080	27155	1	24486	1	1	37910	46108		(110.89463, 4202.1143)(111.901146, 860.638)(112.890854, 1584.8942)	111.9024@11.866437	FindByMolecularFeature	10
392.788@11.892915	37017	1	36664	42908	40043	41960	28232	9174	41054	35062	36039	36484	39234	45952	43062	27954	34109	34344		(784.5668, 1674.7051)(437.7921, 1158.71)(438.8011, 519.36)(391.78192, 4142.0815)(392.78192, 1603.9717)(393.77264, 2284.174)	392.788@11.892915	FindByMolecularFeature	20
300.8284@11.872744	332488	434181	306892	426852	381190	375311	359089	374517	419085	358799	373729	329527	397995	371124	430631	330375	484889	346071		(359.8421, 6069.77)(299.8213, 41585.45)(300.8266, 8868.446)(301.81964, 9458.572)	300.8284@11.872744	FindByMolecularFeature	20
298.8305@11.868733	552715	572544	580409	570431	523186	545356	576891	573989	577275	557993	530157	519452	508771	545890	574522	529942	564011	580353		(596.6521, 1888.0934)(297.82315, 92347.23)(298.82803, 15314.603)(299.822, 42174.68)	298.8305@11.868733	FindByMolecularFeature	21
123.8996@11.875385	7956021	3028899	1	4447372	5123151	4792089	1	2090722	7955009	105183	2730551	3419680	2845826	5581173	1	1	5797872	1		(292.79492, 3376.4248)(293.7873, 1439.24)(246.79156, 2451.19)(122.89225, 294652.7)(123.899574, 64161.77)(124.889725, 111390.01)	123.8996@11.875385	FindByMolecularFeature	13
305.7836@11.876244	43270	36116	32808	37995	34830	34182	33766	40341	50562	39845	36993	34986	1	39972	1	34212	37089	1		(610.5684, 816.45)(350.7837, 1490.56)(304.77798, 5291.9497)(305.77185, 1843.9739)	305.7836@11.876244	FindByMolecularFeature	17
232.936@11.873943	2855391	3420029	3162128	2744776	605301	3083418	2874707	1	2864200	2774858	3118503	2889942	2496762	1	2808224	2881731	3180387	2898183		(231.9286, 281969.97)(232.92928, 48900.355)(233.92828, 34206.72)(234.93204, 2584.3018)	232.936@11.873943	FindByMolecularFeature	18
288.8023@11.867375	612498	615631	308610	616056	624909	288875	623873	1	602401	585655	624639	585352	604367	587506	630391	1	593243	612093		(347.8123, 3197.85)(287.79446, 46013.414)(288.79843, 6736.5483)(289.79214, 33669.516)(290.79752, 5560.207)(291.79, 10788.697)(292.7948, 2267.94)(293.7876, 3176.34)	288.8023@11.867375	FindByMolecularFeature	19
213.8364@12.01922	1	83307	1	61946	16870	58239	7519	1	1	1	60570	1	70934	61264	60145	1	1	1		(105.90995, 560.16504)(212.83008, 5976.1016)(213.8344, 1532.8833)(214.82477, 2264.0361)(194.82199, 3101.285)	213.8364@12.01922	FindByMolecularFeature	10
279.8573@12.090653	87396	29569	71216	56585	34708	27218	1	1	88003	1	47735	1	116121	30998	1	1	1	38742		(618.7241, 681.34)(604.7143, 886.47)(324.85278, 3151.185)(325.8529, 929.585)(278.8495, 5405.5444)(279.85345, 1514.551)(280.858, 1201.68)	279.8573@12.090653	FindByMolecularFeature	12
434.7317@11.880547	1	141355	152938	203312	205723	159349	190866	156514	146751	182985	198099	143485	193591	125342	141386	128133	152513	133860		(914.4584, 1134.88)(915.4373, 819.43)(493.7469, 3030.75)(479.72775, 1901.735)(433.72443, 13651.888)(434.72223, 3108.1914)(435.72125, 13419.289)(436.71164, 3930.6748)(437.71698, 8381.144)	434.7317@11.880547	FindByMolecularFeature	20
389.8755@11.867007	26761	29617	12538	1	1	201578	220408	15515	25108	19944	93963	206256	224989	1	10466	1	1	24654		(388.86768, 2816.8735)(389.87164, 951.20807)(390.86548, 20694.465)	389.8755@11.867007	FindByMolecularFeature	15
382.7635@11.898881	23458	32387	40756	22019	32908	65434	35172	20208	30439	59546	1	47409	37962	31753	32991	32045	33056	18351		(810.53, 1772.05)(811.5471, 1408.02)(812.5462, 1419.13)(764.5203, 1167.3726)(765.5239, 1239.92)(441.77393, 4421.48)(442.7856, 760.15)(381.75586, 3486.52)(382.75455, 1224.8013)(383.75177, 2502.632)	382.7635@11.898881	FindByMolecularFeature	20
323.7736@11.9219475	196089	205392	263623	222007	152084	220033	172492	83722	200786	201820	199190	193948	186322	1	202021	201256	206503	160058		(692.5433, 1016.23)(382.7891, 912.24)(368.7739, 1500.4366)(322.7659, 14207.127)(323.763, 2450.323)(324.7614, 12582.794)(325.7581, 2999.1921)(326.75827, 4855.897)	323.7736@11.9219475	FindByMolecularFeature	19
253.9194@11.881851	95372	89079	105245	96887	100458	98981	96632	99611	89114	102197	97790	97400	103569	98409	95951	101249	93197	97217		(252.91269, 17717.896)(253.91301, 1713.2311)(254.91388, 782.32074)	253.9194@11.881851	FindByMolecularFeature	21
313.7422@11.885382	597179	590064	616595	535984	572607	551122	562139	587189	555726	520977	549444	492392	573376	576910	582075	599045	641944	601874		(312.73492, 37604.062)(313.73428, 3239.1604)(314.73135, 43555.34)(315.731, 3215.4111)(316.7289, 20362.373)(317.727, 2059.7693)(318.7254, 4861.008)	313.7422@11.885382	FindByMolecularFeature	21
223.834@11.922881	888051	983611	1	959320	28700	952500	1	1001485	1079438	463771	1051587	965789	1014802	1073364	478126	1060508	250682	965668		(506.68045, 1333.77)(492.6634, 1109.1)(446.66605, 2116.915)(447.6538, 546.1)(448.6624, 1638.73)(222.82681, 62464.75)(223.83209, 8709.302)(224.82368, 61220.867)(225.82303, 4446.734)(226.82011, 21439.951)	223.834@11.922881	FindByMolecularFeature	18
380.7844@11.858978	25191	15099	12133	1	16853	14340	13225	1	1	22245	1	32980	1	42454	13377	1	1	1		(760.5711, 1158.0)(439.7993, 5552.59)(425.78482, 5961.3667)(379.7777, 2158.5862)(380.778, 1007.4912)	380.7844@11.858978	FindByMolecularFeature	11
236.9301@11.888814	2386838	2202219	2228337	2232900	2096874	2344131	2309078	2319990	2234336	2222746	2254435	2094753	1904976	2228802	2016047	2316300	2183938	2221069		(235.92307, 366991.34)(236.9252, 26454.494)(237.92613, 8516.229)(238.92627, 966.0001)	236.9301@11.888814	FindByMolecularFeature	21
372.7363@11.928516	23343	1	1	1	1	27315	27672	14866	24107	1	23376	1	44534	1	18926	29683	12192	1		(431.7523, 3342.04)(432.7625, 2220.23)(371.7299, 2232.8582)(372.73465, 815.13666)(373.7258, 2190.281)	372.7363@11.928516	FindByMolecularFeature	12
359.7237@11.887906	100314	1	98460	1	20111	72347	27520	1	1	105803	103319	141198	1	99185	1	100993	83400	97424		(778.4584, 894.93)(779.4591, 816.45)(418.73688, 1849.99)(404.72183, 8727.918)(405.72937, 2921.6584)(406.71866, 5857.3394)(407.72635, 1704.0249)(408.71655, 2075.705)(358.71698, 2339.9478)(359.72394, 964.4)(360.71387, 1552.3882)	359.7237@11.887906	FindByMolecularFeature	14
226.9017@11.90755	587421	689850	3291092	641696	776112	740551	697167	1068396	1202124	1	1031859	1055067	1006482	694244	1058392	1040308	472100	1222254		(225.89426, 127008.984)(226.89987, 15893.484)(227.89151, 43047.363)(228.89471, 4077.8276)	226.9017@11.90755	FindByMolecularFeature	20
395.7012@11.903284	1	1	1	57373	74912	66055	64877	70860	80196	70014	73438	50814	75092	66649	1	75470	1	1		(440.70126, 2287.0332)(394.69376, 6047.989)(395.69742, 1833.0527)(396.68988, 5216.5522)(397.69342, 1433.7577)(398.68777, 2617.506)(399.6949, 587.44995)	395.7012@11.903284	FindByMolecularFeature	14
208.9348@11.894175	465601	486272	514663	493508	386287	376107	504673	400511	490198	353040	465177	363427	414926	481338	477131	367817	515626	494937		(207.9277, 105890.86)(208.93062, 7915.2305)(209.91739, 5491.35)	208.9348@11.894175	FindByMolecularFeature	20
413.764@12.068207	32395	21211	8312	1	12161	72126	19164	1	19017	18073	9370	13882	25826	80540	65458	13367	1	71441		(472.77344, 1233.7625)(458.76, 3534.5742)(412.75455, 3114.247)(394.74442, 1243.0299)	413.764@12.068207	FindByMolecularFeature	18
370.847@11.888672	1	24514	28985	1	26324	30338	25783	27928	1	1	1	24389	1	26775	23356	1	21837	27120		(740.6912, 439.15)(429.8596, 575.65)(415.84674, 716.275)(369.8403, 5128.0986)(370.8443, 1150.513)(371.84274, 912.8433)	370.847@11.888672	FindByMolecularFeature	14
343.8268@12.043473	1508714	301199	1	832290	287430	276033	1255404	275992	352160	1113844	342378	256440	42686	1273655	1021278	327984	970686	176507		(686.6419, 750.44)(402.8405, 1241.54)(388.82846, 1267.485)(389.8275, 858.81)(342.82077, 44272.24)(343.82205, 8978.478)(344.8176, 15289.923)(345.81976, 2246.46)	343.8268@12.043473	FindByMolecularFeature	19
243.8912@12.262414	1	1	44788	1	29206	33582	7870	1	6604	1	9444	1	4683	1	6245	7433	29085	10953		(486.7709, 1166.06)(242.88338, 3950.7314)(243.883, 649.3842)(244.88026, 1493.9801)	243.8912@12.262414	FindByMolecularFeature	13
407.7261@12.356581	1	1	7412	1	50473	50103	1	108055	128412	1	7716	44695	15928	5439	1	1	38870	1		(860.4494, 1029.24)(452.7214, 1130.0)(406.71796, 3763.9463)(407.72098, 1320.7441)(408.71484, 2017.3243)(388.7026, 666.11)	407.7261@12.356581	FindByMolecularFeature	13
476.8078@11.994865	51791	46534	46981	43447	1	75907	6730	4737	72962	1	43240	75910	50753	1	69496	52811	1	90773		(521.8049, 2430.0315)(522.80426, 1231.175)(523.8028, 1112.81)(475.79965, 4270.2026)(476.80038, 1903.9972)(477.79932, 1593.6763)	476.8078@11.994865	FindByMolecularFeature	14
258.8568@11.994785	1	62295	1	1	55043	31989	76648	82940	55795	1	60976	1	53160	1	60417	67036	36997	76270		(576.7274, 796.04)(577.7311, 530.46)(562.7116, 638.11)(317.86945, 2058.69)(303.8558, 3658.7642)(257.8498, 6648.4927)(258.85043, 1928.8611)(259.85147, 1932.3867)	258.8568@11.994785	FindByMolecularFeature	13
206.8444@11.883182	1	41541792	36518908	44314888	38945796	40323192	1	1	39729948	401439	35308876	37196348	1	41759244	1	373945	37886052	1		(472.6989, 1456.9)(458.6873, 2645.67)(205.83705, 986205.0)(206.8373, 35166.496)(207.83434, 941012.0)(208.83472, 31844.123)(209.8311, 275693.84)(210.8311, 13997.033)	206.8444@11.883182	FindByMolecularFeature	12
247.8677@11.922952	16683	1	52191	1	8626	21928	17277	13689	47112	25068	64344	1	1	78977	1	16616	1	1		(292.86646, 6117.9326)(293.86618, 1786.5967)(294.8657, 7031.8066)(295.8672, 2392.58)(296.8637, 4923.54)(246.86116, 3105.7683)(247.85783, 966.51)(248.85896, 2737.5725)(228.8496, 765.57)	247.8677@11.922952	FindByMolecularFeature	12
290.902@11.945595	61189	1	74585	1	10803	65137	66692	69554	85591	1	1	74111	81479	81619	1	82775	71959	68377		(289.89496, 4127.3086)(290.89496, 1283.7163)(291.88956, 3488.5525)(292.8939, 815.93)(293.8913, 1455.47)	290.902@11.945595	FindByMolecularFeature	16
252.8667@11.93956	182969	264443	1	249736	1	225036	225623	249244	228782	242121	234931	242190	126035	253970	1	235952	268095	226778		(251.85909, 12916.395)(252.85895, 1565.3777)(253.85089, 12552.769)(254.8547, 1465.6637)(255.8517, 6704.53)	252.8667@11.93956	FindByMolecularFeature	17
262.8948@11.987974	1	1	60195	68207	40905	40216	43617	1	55218	48128	1	49756	1	43368	1	108717	42631	47805		(261.8874, 5424.4937)(262.8879, 1052.3015)(263.872, 4690.28)(243.8779, 512.53)	262.8948@11.987974	FindByMolecularFeature	14
394.1743@11.801855	9278	102205	197714	1	95361	7570	1	1	185843	15081	1	1	114402	108915	15928	9763	7938	221122		(393.16644, 8390.829)(394.1643, 2359.1667)(395.1581, 3414.5764)(375.15906, 1564.85)(376.1646, 658.62)(377.1523, 1662.87)	394.1743@11.801855	FindByMolecularFeature	13
456.1431@11.92372	16992	19448	17757	18972	17609	13883	1	1	1	19355	1	18649	1	20024	17155	16244	1	15759		(501.1435, 2228.4)(455.13446, 3256.8904)(456.1289, 1482.3372)(457.13348, 882.42004)	456.1431@11.92372	FindByMolecularFeature	14
220.8579@11.916327	1	1	1	286526	252881	251456	478600	1	1	1	1	284835	244867	479556	1	311436	1	1		(440.70508, 2224.6533)(219.8515, 44484.465)(220.84605, 6223.638)(221.8405, 28295.783)	220.8579@11.916327	FindByMolecularFeature	9
513.1183@11.939371	71863	86192	67382	69509	78746	81609	82260	74453	75990	73598	89893	85006	82716	83324	78546	71773	67851	89637		(1025.2358, 651.39)(512.11115, 10870.317)(513.11395, 3874.6355)(514.11304, 2287.4507)(515.11646, 1078.7633)(494.096, 1430.83)	513.1183@11.939371	FindByMolecularFeature	21
175.9609@11.952512	502885	439158	1	150311	149844	132927	135277	1	463068	142243	1	141632	144487	137523	150393	148717	1	184933		(174.95346, 24657.094)(175.95712, 1501.2089)(176.95564, 976.123)	175.9609@11.952512	FindByMolecularFeature	17
422.228@11.745603	106923	29956	17181	17878	18970	20667	36499	1	21808	23557	20247	20617	5282	43245	1	21717	1	54354		(210.1069, 594.135)(421.2217, 4643.0986)(422.2266, 1118.2281)(423.22397, 1143.0267)	422.228@11.745603	FindByMolecularFeature	17
378.0877@11.996026	1	102356	61907	1	1	56647	71444	90861	1	1	65829	78551	86865	1	1	1	1	1		(377.08084, 6834.863)(378.08408, 1516.2091)(379.07892, 3342.7864)	378.0877@11.996026	FindByMolecularFeature	11
137.8762@11.966487	152802	171952	180074	161973	177989	161198	181333	177123	174715	179786	154601	179473	175797	180190	246845	171973	153249	186187		(136.86873, 19702.91)(137.87102, 2254.7288)(138.86786, 14427.93)	137.8762@11.966487	FindByMolecularFeature	21
222.907@11.9450655	1	1	1	294116	884444	979586	1	1	1122253	193514	951596	524730	459575	671479	542995	136721	1	1		(221.89967, 33146.758)(222.90187, 6470.199)(223.89792, 16728.033)(224.8994, 2541.2666)	222.907@11.9450655	FindByMolecularFeature	12
256.8268@11.964343	680896	676205	622967	700538	619524	645649	572748	639534	594564	591721	579943	600160	661399	674024	487879	602571	673140	587056		(558.6529, 920.18)(512.6419, 706.67)(255.81926, 50057.555)(256.8194, 4053.3296)(257.81583, 48159.387)(258.81442, 4111.02)(259.81256, 18243.441)(260.81274, 1611.9774)	256.8268@11.964343	FindByMolecularFeature	21
350.244@11.864487	41095	179554	126638	1	40252	39277	1	42950	127274	269596	44582	39671	16770	44848	129292	1	1	39684		(759.5058, 898.07)(174.1182, 437.815)(349.23688, 14769.362)(350.23944, 3456.5195)(351.23416, 1638.8628)(352.2379, 569.77)	350.244@11.864487	FindByMolecularFeature	16
312.172@11.968881	2713113	3682479	2128750	3698912	2824866	2375751	2820569	3532795	3826585	2835737	3808140	3524608	3796207	3737561	3085951	3651634	3873648	3916214		(311.1647, 305806.5)(312.16776, 51992.93)(313.16394, 17545.186)(314.16553, 3594.231)	312.172@11.968881	FindByMolecularFeature	21
171.838@11.966137	2184075	1	1957557	1945361	2126060	1806394	2116223	2061678	1928352	2473764	2040073	1903566	2030529	2051850	2073385	2058124	2062891	2089268		(170.83064, 201827.92)(171.8314, 10541.889)(172.82825, 159920.2)(173.8286, 9899.639)	171.838@11.966137	FindByMolecularFeature	20
361.8814@11.898404	177766	38702	27977	1	1	39396	1	1	22516	1	232260	210863	1	26644	1	1	1	1		(179.9321, 2561.97)(360.87573, 4382.6353)(361.8819, 1808.7762)(362.87064, 40996.723)	361.8814@11.898404	FindByMolecularFeature	8
452.0591@11.932729	1	172682	101504	164054	104941	184246	1	1	1	92713	184757	1	189171	95059	84703	108813	87240	198795		(497.051, 600.31)(451.05142, 11086.907)(452.056, 3049.4692)(453.0492, 8593.535)(454.05225, 2279.529)(455.04752, 3385.001)(456.05264, 876.4267)(457.0477, 1218.72)(433.0445, 1302.5701)(434.055, 713.785)(435.0516, 1152.89)	452.0591@11.932729	FindByMolecularFeature	15
382.2351@11.946642	104853	92970	98095	75040	103861	90977	88160	130895	79401	87435	75484	98635	1	78228	101962	92847	131597	74487		(823.48456, 984.8)(824.4737, 632.04004)(441.24692, 2385.0012)(442.25122, 806.004)(443.2329, 504.66)(381.2275, 10358.216)(382.23056, 2524.7866)(383.22507, 1197.6989)(363.217, 1026.38)	382.2351@11.946642	FindByMolecularFeature	20
438.0435@11.93613	23814	25880	49269	51170	30941	56071	1	25568	50497	66851	57888	58731	51937	50250	25649	30441	1	27600		(437.03622, 3733.4783)(438.03778, 1095.0189)(439.0339, 2822.333)(440.0318, 1141.61)(441.0305, 1358.46)	438.0435@11.93613	FindByMolecularFeature	19
354.205@11.9456625	1	1	96079	100583	1	99702	96653	293707	73228	247381	87916	1	101752	187531	115002	110016	123078	110163		(353.19843, 12897.739)(354.20172, 2228.0876)(355.1919, 2054.7908)	354.205@11.9456625	FindByMolecularFeature	17
398.2294@11.887769	1	1	1	58157	22512	45704	34401	29256	1	42500	1	22559	1	17394	45252	82565	18827	21184		(397.22147, 5638.241)(398.22513, 1516.9794)(399.22293, 1071.622)(379.21066, 808.43)	398.2294@11.887769	FindByMolecularFeature	15
310.1768@11.808396	181745	170211	137530	604658	274718	52939	136272	1	1	62136	211547	212436	1	1	204877	1	179724	529615		(369.1886, 1668.65)(309.1695, 39524.547)(310.17303, 5653.9883)	310.1768@11.808396	FindByMolecularFeature	16
294.1836@11.863445	174539	78973	335462	1	111742	73587	114236	150878	184533	154218	136168	83681	135491	88556	76221	1	137330	64523		(353.19815, 21058.713)(354.20264, 2990.6724)(355.19092, 3627.7627)(293.17554, 37015.863)(294.17877, 6560.8755)(295.17163, 2528.2812)(296.1749, 694.95337)	294.1836@11.863445	FindByMolecularFeature	17
340.2029@11.981497	1448275	1520521	1463978	1286034	1476269	1173519	1514474	1591266	1484573	1448351	1404255	1391685	1559696	1572969	1534429	1467412	1480928	1556359		(339.1955, 141583.08)(340.19873, 31721.416)(341.19418, 10323.4795)(342.1952, 2191.9883)	340.2029@11.981497	FindByMolecularFeature	20
298.1563@11.97708	1039749	1007552	998328	1385329	1376721	943785	1149504	1302484	1459750	1309413	1418314	1353853	1336048	1411511	1269864	1378706	1354723	1359731		(297.149, 107997.484)(298.1522, 20143.584)(299.1484, 5974.099)(300.14944, 1157.4277)	298.1563@11.97708	FindByMolecularFeature	21
789.5442@11.979197	11407	1	50236	10154	46236	40808	19524	1	24869	59143	38455	26147	14626	1	1	85128	18869	20507		(393.7606, 2276.42)(788.5363, 2424.3599)(789.53674, 1514.6649)(790.5405, 831.91406)	789.5442@11.979197	FindByMolecularFeature	14
473.7575@11.963609	313615	1	1	23499	26266	16380	1	214739	1	1	22871	1	20586	319853	14275	1	11557	1		(946.5169, 1460.1599)(947.5169, 1055.86)(948.5387, 861.57)(472.7524, 11348.071)(473.75748, 3004.7993)(474.7526, 20697.22)(475.7576, 4390.16)(476.75378, 25446.295)(477.7559, 4329.69)(478.75015, 12685.555)	473.7575@11.963609	FindByMolecularFeature	13
317.8048@11.939679	285151	604977	312989	90887	279350	90649	195926	268829	203417	174448	259953	195241	276284	1	698444	255805	1	88763		(680.6081, 2019.8999)(634.5983, 1761.89)(376.81915, 1887.36)(362.805, 3005.91)(316.79736, 44706.21)(317.79953, 5122.914)(318.79434, 24434.018)(319.79724, 4524.41)(320.79245, 21100.615)(321.7855, 2217.61)(322.7867, 7912.51)	317.8048@11.939679	FindByMolecularFeature	16
230.8793@11.982982	1	1	40900	1	1	40787	1	109322	98720	74656	78762	80461	88183	1	83740	91173	39459	99707		(520.7676, 2089.42)(506.7514, 1310.01)(460.74957, 4880.056)(229.87181, 6012.073)(230.87584, 1079.6333)(231.8666, 1717.2334)	230.8793@11.982982	FindByMolecularFeature	13
522.6535@12.156091	8764	29017	34153	1	20567	19243	15743	1	14622	17841	9279	1	19642	1	36738	14422	22778	28973		(1044.294, 530.72)(581.6645, 711.5)(567.6543, 555.105)(521.647, 1815.5194)(522.6516, 800.33997)(523.6438, 1398.0444)	522.6535@12.156091	FindByMolecularFeature	17
288.8015@12.219502	1	777710	1178913	694187	359908	153966	1	1	1	1	266403	226447	307646	537187	392197	1062733	375346	606464		(347.8103, 890.41)(287.79425, 24047.213)(288.79724, 2883.35)(289.7917, 16868.582)(290.7961, 2918.3533)(291.78946, 6011.987)	288.8015@12.219502	FindByMolecularFeature	14
253.9194@12.190013	9577	11297	1	67178	1	70528	53094	62078	58423	75728	1	66455	74634	1	64001	73933	67121	1		(252.91243, 7368.973)(253.91219, 934.90283)	253.9194@12.190013	FindByMolecularFeature	14
294.8349@11.9734535	329283	121654	60933	329330	264534	27325	54345	279972	292732	287799	1	1	133081	143153	206363	387184	38658	258198		(648.6896, 2720.91)(634.6682, 756.56)(588.6681, 830.485)(353.8473, 4141.55)(339.83322, 26689.377)(340.8341, 4747.59)(341.8297, 4317.52)(293.82803, 7935.5654)	294.8349@11.9734535	FindByMolecularFeature	17
434.7315@12.2141695	1	1	1	26774	21115	85124	1	40889	1	32269	73805	92538	1	39376	130710	1	68735	1		(493.7445, 983.34)(479.72516, 981.6749)(433.72424, 3870.6487)(434.7247, 1082.572)(435.71475, 3522.916)	434.7315@12.2141695	FindByMolecularFeature	11
292.7965@12.250571	1	28645	1	1	106979	32179	40763	110232	69931	1	12726	1	39886	59908	1	125338	1	53174		(351.8085, 3300.79)(337.7995, 6489.07)(291.78912, 5002.8887)(292.79175, 1524.507)(293.7875, 1573.8956)	292.7965@12.250571	FindByMolecularFeature	11
147.9431@12.286353	1	1	328337	339189	193113	201360	1	1	1	174015	175111	1	376100	1	1	1	86534	1		(146.93585, 22832.01)(147.93616, 1622.8088)(148.9424, 736.08)	147.9431@12.286353	FindByMolecularFeature	8
499.7849@12.115524	80638	39768	1	14125	61175	24957	22297	1	61772	127597	41206	11082	50201	1	135498	1	1	144434		(498.77753, 6876.7314)(499.7769, 2895.1057)(500.77673, 3370.2393)	499.7849@12.115524	FindByMolecularFeature	14
353.8554@12.224926	939266	945964	1	679969	644146	712322	1	1	898633	758041	704462	705708	694282	171096	791117	1	1	1		(352.84805, 37897.89)(353.84964, 4811.9536)(354.8463, 2665.0684)	353.8554@12.224926	FindByMolecularFeature	12
497.6882@12.034856	1	59335	1	113774	75661	11504	59418	66957	62914	67299	1	113125	1	50997	1	86971	20344	1		(496.6807, 4022.1885)(497.6805, 1018.0275)(498.67953, 2759.4087)(499.67218, 984.355)(500.6735, 1782.51)(478.6697, 2797.5)(479.6571, 1066.86)	497.6882@12.034856	FindByMolecularFeature	13
405.7277@12.2128105	188039	212927	7043	226596	202208	239538	94176	93529	88816	58350	122631	83854	110134	185755	210372	215766	5604	46718		(870.4683, 1237.2)(871.4924, 725.46)(872.4514, 762.55)(856.4594, 1018.0)(857.4742, 757.24)(464.7394, 1046.85)(450.7292, 3438.495)(404.72073, 6685.433)(405.72205, 1491.0621)(406.71793, 5215.7153)(407.71964, 1203.845)(408.71545, 1714.6025)	405.7277@12.2128105	FindByMolecularFeature	19
450.7249@12.331948	1	1	1	19431	16838	19858	1	5308	1	1	11500	1	5888	22579	12551	1	1	1		(449.7174, 1324.9634)(450.72302, 599.43445)(451.71158, 1129.0986)	450.7249@12.331948	FindByMolecularFeature	9
385.6734@12.2781725	1	193671	1	135302	151545	212048	1	1	1	1	127836	1	1	110317	60499	205436	1	242585		(430.66754, 1599.965)(384.66498, 3813.6528)(385.66522, 882.04004)(386.6612, 4314.478)(387.66336, 1086.4637)(388.65936, 2764.1782)	385.6734@12.2781725	FindByMolecularFeature	10
424.7063@12.068598	19993	17623	116351	162750	20456	23575	108688	65584	60629	79718	55410	123882	70380	117534	11091	85517	90507	103585		(908.4284, 804.59)(894.411, 769.17)(483.71475, 1496.0533)(469.703, 1063.58)(423.69794, 5170.581)(424.70425, 1318.1055)(425.69232, 6870.798)(426.69125, 1834.5458)(427.68964, 5289.9634)	424.7063@12.068598	FindByMolecularFeature	20
269.8268@12.29093	185035	75553	105228	54102	144776	154935	143000	1	19696	58305	128101	36385	28676	171809	127236	1	138639	1		(584.6555, 2222.81)(314.82388, 3742.6914)(315.82718, 1079.62)(133.90477, 2348.0752)(268.82028, 5001.0977)(269.82385, 1125.5726)(270.81607, 2237.1755)	269.8268@12.29093	FindByMolecularFeature	16
147.9431@12.808162	16395	97845	1	125452	22255	173615	1	1	1	39542	17639	1	1	1	119043	1	56388	22151		(146.93541, 8695.003)(147.93474, 748.17163)	147.9431@12.808162	FindByMolecularFeature	12
282.8586@12.448379	21589	14426	1	34361	17781	21107	27587	25787	1	14896	1	1	1	22314	16301	1	30034	8618		(281.8511, 2657.9426)(282.8555, 633.0393)(283.84756, 1170.6277)	282.8586@12.448379	FindByMolecularFeature	15
337.8593@12.226276	1	1	24255	1	7963	9745	1	1	1	35787	131544	91226	1	1	28376	44448	1	8747		(336.85263, 5983.315)(337.84836, 1284.0741)(338.849, 9438.735)	337.8593@12.226276	FindByMolecularFeature	12
240.9066@12.330461	9274	59270	53850	13602	29917	11992	8920	65764	1	40728	1	1	56512	69070	1	63112	21342	25966		(480.7991, 794.59)(285.903, 2260.4568)(286.90677, 726.0)(239.89926, 3808.4395)(240.90355, 904.5182)(241.89215, 1097.295)	240.9066@12.330461	FindByMolecularFeature	16
391.8721@11.921029	238686	259133	238201	260692	145348	14295	1	135275	1	254396	1	1	1	231777	228708	260171	261723	1		(390.8647, 19479.807)(391.86548, 6085.8203)(392.86414, 2646.3542)(393.87283, 802.86005)	391.8721@11.921029	FindByMolecularFeature	14
470.7795@12.270447	4951	15402	37563	1	1	2733	1	1	3743	51044	49635	18342	44766	4789	4458	42261	39685	17089		(940.553, 876.16)(529.8077, 396.4)(469.77524, 3110.4915)(470.77518, 713.73694)(471.77188, 603.1967)	470.7795@12.270447	FindByMolecularFeature	15
358.8483@11.985582	47658	1	1	56882	57011	3408	44728	1	22850	110357	5513	1	1	70857	43911	64793	42497	1		(762.6913, 835.7)(403.843, 886.4)(357.84183, 12241.056)(358.83664, 2181.3276)(359.837, 6645.8984)(360.83463, 1753.88)(361.83463, 2589.22)(339.83258, 22637.664)	358.8483@11.985582	FindByMolecularFeature	13
276.8812@13.005326	5779	12883	1	21283	1	9611	12305	30526	12718	1	15737	9112	1	1	10573	7972	8046	1		(275.87497, 1907.1663)(276.87573, 541.485)(277.87167, 916.36993)	276.8812@13.005326	FindByMolecularFeature	14
233.9294@14.259084	1	1	26835	1	62671	37060	28747	43488	37642	18166	39837	37030	1	1	1	1	1	1		(278.9309, 874.84)(232.92227, 5242.8955)(233.92725, 1856.525)(234.92244, 925.7042)(214.90921, 893.58997)	233.9294@14.259084	FindByMolecularFeature	10
256.8255@14.630715	22520	21595	4789	8578	23068	5659	13636	11732	4593	10353	1	16434	1	7969	1	13186	1	7393		(512.64087, 251.935)(255.8184, 1587.0387)(256.81842, 466.72357)(257.81494, 1497.0499)(258.8148, 509.7)	256.8255@14.630715	FindByMolecularFeature	16
343.827@0.101368405	16902	1	20410	1	22176	1	20513	1	1	16399	1	17523	10438	1	15048	1	1	1		(342.81906, 2173.251)(343.82062, 412.76907)(344.81686, 883.2514)	343.827@0.101368405	FindByMolecularFeature	11
206.8444@0.2455481	353389	794670	338442	1	791262	1	358363	1133601	248692	1092189	1	1472948	395556	1	1788904	881451	1841937	3111077		(205.83766, 77378.9)(206.83928, 3373.4482)(207.83464, 79813.336)(208.83702, 4004.8425)(209.83167, 31052.004)(210.83504, 1581.568)	206.8444@0.2455481	FindByMolecularFeature	15
569.7657@0.2057126	1	1	1	1	1	1	1	1	20499	1	23932	19539	1	17928	21496	29247	18389	1		(628.78125, 677.855)(568.75867, 3761.4329)(569.76227, 879.67993)(570.75665, 3250.3162)(571.7629, 1014.9551)(572.76636, 1964.4299)	569.7657@0.2057126	FindByMolecularFeature	10
395.8975@0.20277962	334042	338378	340380	25092	1	1	248829	1	257735	191236	1	189035	1	203597	1	149369	145335	145537		(196.9409, 5210.36)(197.4352, 247.77)(394.8895, 80811.18)(395.8912, 14877.039)(396.88782, 25109.37)(397.8904, 3978.9475)(398.8883, 3515.7034)(399.898, 898.08997)	395.8975@0.20277962	FindByMolecularFeature	13
449.8399@0.21573871	1	1	248531	262637	1	1	1	1	292527	307659	1	1	306671	322392	316297	1	1	307350		(448.83224, 131684.98)(449.83542, 9194.309)(450.8298, 42507.617)(451.83246, 3134.635)(452.83188, 6266.4204)(453.84167, 1511.15)(454.84497, 3465.8398)	449.8399@0.21573871	FindByMolecularFeature	11
549.7766@0.21600927	99019	120710	72043	1	490617	1	1	1	1	234462	1	249504	1	197993	1	1	322355	319851		(548.76825, 136403.81)(549.77246, 11081.761)(550.7666, 62299.39)(551.771, 5423.218)(552.7711, 13814.145)(553.7741, 1698.2084)(554.7763, 4174.312)(555.7858, 1109.58)(556.7911, 1597.5)	549.7766@0.21600927	FindByMolecularFeature	12
381.851@0.21573287	384468	229304	196440	765105	777361	1	370888	1	348468	426995	436852	400957	466876	399882	1	525281	508341	527389		(822.7131, 11196.601)(823.7058, 6400.03)(824.7104, 6850.55)(808.7053, 1968.5701)(762.6887, 8257.755)(763.6952, 3031.99)(380.84448, 233884.0)(381.84824, 13822.454)(382.84268, 72660.766)(383.84592, 4267.143)(384.85266, 14781.804)(385.8579, 2353.1707)(386.85373, 5958.174)(387.8688, 1682.04)(388.8607, 1856.03)	381.851@0.21573287	FindByMolecularFeature	18
507.7995@0.21793404	85579	85836	71067	1	1	1	80303	106650	1	1	65015	68760	1	1	127175	1	48452	47745		(1014.5939, 8398.625)(1015.5959, 4641.44)(1016.5809, 5977.01)(566.8137, 1336.89)(506.7906, 13530.514)(507.7943, 1251.5208)(508.7885, 8661.299)(509.79123, 1028.7056)(510.7976, 4600.965)(511.80704, 728.7)	507.7995@0.21793404	FindByMolecularFeature	13
539.7458@0.22063676	41592	1	27389	1	175578	1	64663	61078	1	63183	73102	77816	1	83348	81939	91649	114537	110457		(1078.4844, 2800.48)(538.7391, 22994.18)(539.7442, 1870.6875)(540.73706, 17998.64)(541.74115, 1574.9664)(542.7396, 6082.8604)(543.7465, 860.7492)(544.74396, 1980.9161)	539.7458@0.22063676	FindByMolecularFeature	16
715.3853@0.28418645	5889	1	1	28089	1	1	1	11322	6519	1	82958	29370	1	1	111095	21675	54410	31756		(356.68173, 3617.8164)(357.18872, 1864.474)(357.6785, 567.56)(714.3763, 5212.158)(715.3669, 1564.3401)(716.37823, 5214.7666)(717.3637, 1753.9166)(718.37305, 5789.8164)(719.3572, 1906.87)(720.3717, 4416.22)(696.36945, 4550.715)(697.3916, 905.06)	715.3853@0.28418645	FindByMolecularFeature	12
971.1286@0.3323572	1	1	1	1	1	1	1	5083	1	18053	1	1	20151	1	20106	31550	4576	6581		(970.125, 4133.432)(971.14386, 996.1389)(972.1235, 4415.945)(973.1309, 1251.7201)(974.1207, 7511.87)(975.1462, 885.28)	971.1286@0.3323572	FindByMolecularFeature	9
795.3041@0.26355237	27966	25959	23959	1	1	1	25773	24047	24451	12872	24387	11191	28200	1	55595	1	1	1		(396.64368, 8315.062)(397.14465, 1020.7323)(794.3011, 3942.28)(795.2922, 2394.215)(796.2951, 3148.7349)(776.287, 18563.68)(777.2826, 2263.37)(778.2809, 31089.29)(779.2863, 3292.83)(780.2783, 40566.65)(781.2798, 3514.4)(782.2756, 36296.92)	795.3041@0.26355237	FindByMolecularFeature	13
244.1277@0.2841012	9292	10724	13208	1	1	1	1	1	21838	1	28321	1	38683	1	23741	46885	5307	80926		(303.1407, 2985.162)(304.14288, 845.105)(289.12625, 2253.4866)(290.13007, 645.77)(243.12117, 3671.5557)(244.11833, 688.4801)(225.11023, 1219.065)(226.1153, 599.35)	244.1277@0.2841012	FindByMolecularFeature	12
219.9708@0.2827483	1	50280	46739	1	48398	1	50221	1	49379	1	71901	54417	45246	48447	48547	61632	1	69776		(218.96307, 11325.417)(219.96779, 548.12)(220.961, 4227.58)(200.9527, 2869.9453)	219.9708@0.2827483	FindByMolecularFeature	15
276.1062@2.227514	1	1	1	1	8568	1	5793	6898	10790	13752	1	11618	10562	1	13492	1	4880	1		(335.1182, 774.8)(336.1176, 335.53)(275.09915, 1324.4474)(276.10193, 383.904)(277.09402, 340.96)(257.0866, 726.68)	276.1062@2.227514	FindByMolecularFeature	11
662.3893@2.4934776	1	1	14710	7247	1	1	6502	7967	8103	1	10072	1	6056	1	9723	1	1	1		(330.18692, 1524.6072)(330.6948, 669.879)(331.1887, 592.32)	662.3893@2.4934776	FindByMolecularFeature	10
377.2351@2.5337937	19025	16850	1	6194	5526	1	14650	13086	1	10967	19997	15602	17557	1	1	9025	10415	7187		(376.22858, 1344.7848)(377.2288, 491.54587)(378.2199, 320.46)(358.21823, 1198.015)	377.2351@2.5337937	FindByMolecularFeature	15
308.0323@2.8598053	1	19679	17783	20163	1	1	23313	1	1	22332	1	1	1	22323	21044	23266	22137	1		(307.0251, 2240.6833)(308.02835, 687.59503)(309.0226, 516.1671)	308.0323@2.8598053	FindByMolecularFeature	12
308.0313@3.117708	10324	11459	9011	11012	18643	1	15596	16166	1	11033	1	10485	12626	1	13588	17030	16155	11847		(307.02527, 1852.3619)(308.028, 548.91187)(309.02505, 638.9)	308.0313@3.117708	FindByMolecularFeature	16
420.1856@3.0233917	1	1	1	8111	6082	1	4760	11560	6422	22316	1	1	7058	1	6467	101975	1	1		(419.18207, 1362.136)(420.18912, 576.93005)(421.19052, 1116.3934)(401.16992, 570.25336)	420.1856@3.0233917	FindByMolecularFeature	10
389.2713@3.5111656	9819	14738	1	12133	7659	1	14514	13808	10857	1	1	7773	8067	1	11959	7550	8684	4614		(388.2646, 2094.4175)(389.2652, 686.37805)	389.2713@3.5111656	FindByMolecularFeature	16
328.2199@3.9461708	1	1	41338	13143	87481	1	7203	10182	130319	26508	40225	9471	85402	122652	108095	14732	191202	12489		(327.2113, 5342.4497)(328.21448, 1349.676)	328.2199@3.9461708	FindByMolecularFeature	18
330.2363@4.189292	1	1	1	22723	1	1	36694	1	1	27657	1	1	20588	25693	30659	60071	1	56970		(329.22855, 5358.6646)(330.23087, 1401.3243)(331.23608, 595.325)	330.2363@4.189292	FindByMolecularFeature	11
432.2287@3.828949	1	26651	17282	1	12187	1	16706	13264	10895	1	19146	1	1	22374	23279	26599	32278	12959		(431.22162, 2417.4792)(432.22577, 779.7313)(433.22244, 717.9084)	432.2287@3.828949	FindByMolecularFeature	15
240.0635@4.026876	1	1	9057	17484	16010	1	15036	1	1	1	15571	1	28066	15449	12425	15041	15987	1		(239.05638, 2472.021)(240.05713, 736.31537)(241.0512, 794.18)	240.0635@4.026876	FindByMolecularFeature	13
460.2479@4.2619247	1	1	1	17570	34888	1	11321	1	19131	1	1	37406	35572	1	29673	79734	75959	98956		(459.2427, 2654.212)(460.24814, 1063.379)(461.24496, 1450.9117)(462.2435, 805.17004)(463.2467, 1789.55)	460.2479@4.2619247	FindByMolecularFeature	11
310.1741@4.4808555	58803	76952	141494	149209	147397	1	97983	118775	94634	127976	50727	1	129390	60874	65925	61168	135705	82743		(309.16705, 13149.685)(310.17014, 3018.5461)	310.1741@4.4808555	FindByMolecularFeature	19
288.2259@4.9509935	1	1	25470	15274	1	1	8461	8589	9366	14879	16270	1	1	14551	5004	11288	29770	17659		(287.2184, 1932.7142)(288.2215, 537.44916)(289.2151, 511.65)(269.2084, 1439.0751)	288.2259@4.9509935	FindByMolecularFeature	14
378.2032@5.1585684	1	1	1	1	1	1	1	1	1	12773	12836	9632	8330	15506	17250	29262	19246	16859		(188.09605, 907.80005)(377.1945, 2118.75)(378.198, 794.623)(379.2028, 834.53)	378.2032@5.1585684	FindByMolecularFeature	10
290.093@5.257984	33714	38855	33086	1	31161	1	34247	36785	11836	40185	30609	29970	1	41341	39397	40370	25645	42651		(144.0386, 393.76)(289.0865, 3069.727)(290.08905, 923.4641)(291.08307, 698.491)	290.093@5.257984	FindByMolecularFeature	17
314.0835@5.2300954	1	1	1	10207	10797	1	1	1	7239	12735	1	19347	18216	13813	17381	1	8676	10852		(313.075, 2029.227)(314.0757, 757.28156)(315.07358, 552.66)	314.0835@5.2300954	FindByMolecularFeature	13
501.3269@5.434736	16314	15381	14568	1	1	1	15414	17761	17509	1	24394	1	1	29123	24312	1	1	1		(500.3202, 1959.109)(501.3177, 855.6646)(502.3179, 1273.1464)	501.3269@5.434736	FindByMolecularFeature	11
521.3853@5.437047	7679	1	7474	6559	5876	1	8885	8394	6985	9406	9264	10271	8497	1	9129	1	1	1		(520.3781, 1690.3794)(521.38, 712.598)	521.3853@5.437047	FindByMolecularFeature	15
542.3294@5.5263944	1	1	14009	25939	36949	1	46069	49060	43429	70833	1	1	48244	16336	54060	101802	175626	176355		(541.3231, 3734.4065)(542.3265, 1550.9537)(543.3323, 2643.6023)(544.337, 2282.78)	542.3294@5.5263944	FindByMolecularFeature	14
236.174@5.5699034	37595	31533	44998	41963	50220	1	44745	39537	50086	48753	58462	46505	41098	42547	39989	51464	47243	47935		(235.1667, 5867.9746)(236.17004, 1103.8035)	236.174@5.5699034	FindByMolecularFeature	20
244.201@5.851496	1	1	1	1	1	1	7950	12429	1	1	1	12571	15038	1	8638	17411	20433	12304		(243.19302, 2096.832)(244.19585, 578.74603)(225.183, 597.77)	244.201@5.851496	FindByMolecularFeature	10
321.9831@5.7311783	32301	18168	1	93621	81215	1	32488	74621	74679	1	135333	136290	137117	129908	145301	280441	282975	273495		(320.97562, 7395.912)(321.97842, 1299.6)(322.97357, 7893.3525)(323.9768, 1330.9221)(324.9724, 890.2064)	321.9831@5.7311783	FindByMolecularFeature	17
428.3094@6.4124584	1	9393	1	1	1	1	7162	11735	4845	1	9083	5303	1	1	9565	10610	6931	1		(213.1458, 699.18)(427.29993, 1163.8727)(428.3023, 515.518)(409.288, 528.26)	428.3094@6.4124584	FindByMolecularFeature	11
430.2886@6.6220274	4941	61030	1	54971	52047	1	62523	1	64386	1	61438	1	49561	16189	36870	54156	58202	1		(429.28168, 4684.82)(430.28534, 1504.6953)(431.27426, 629.48334)	430.2886@6.6220274	FindByMolecularFeature	15
356.2867@6.734669	1	1	16779	16585	16541	1	1	1	21022	22047	1	6678	22004	21468	1	21416	1	20007		(355.28012, 2166.7793)(356.28006, 765.0016)(357.27826, 568.055)(337.2693, 417.22)	356.2867@6.734669	FindByMolecularFeature	13
446.2266@6.7095804	27290	32645	34394	25485	23915	1	29839	35340	1	32091	1	29771	27956	27002	1	34344	24179	14627		(445.2208, 2487.5627)(446.2237, 1136.9651)(447.21442, 1483.0541)(448.2176, 632.3)(449.215, 592.09)	446.2266@6.7095804	FindByMolecularFeature	16
489.1079@6.8958564	11704	1	25861	1	1	1	17617	20143	23077	25643	21581	1	177897	31060	236723	1	21104	1		(1037.226, 558.36)(488.1007, 3136.073)(489.10104, 973.79834)(490.11298, 40529.11)(491.1154, 11368.58)	489.1079@6.8958564	FindByMolecularFeature	13
582.1874@7.0045424	1	19766	17546	23958	14931	1	15706	8971	10572	20464	16211	28233	22025	27259	15354	17954	15097	9229		(581.1805, 1430.5079)(582.18097, 752.47626)(583.17914, 921.38)(584.1792, 472.35)(585.1898, 659.79)	582.1874@7.0045424	FindByMolecularFeature	19
493.1133@7.009006	1073013	1057975	947555	1166714	1122598	1	899550	1099237	1143592	1	1934660	2476649	1	2469212	143175	1038869	1	1205202		(492.1058, 166204.45)(493.10934, 37967.43)(494.1034, 53486.645)(495.1059, 13690.9375)(496.10168, 7751.993)(497.10318, 1919.085)(498.1075, 775.4333)	493.1133@7.009006	FindByMolecularFeature	16
316.8599@7.4390144	11804	23367	1	1	10363	1	12254	18100	22501	10033	14859	8701	15019	11227	29596	14364	18936	1		(692.73, 265.57)(315.85168, 2174.9558)(316.85477, 896.0251)(317.8499, 1080.495)(297.8456, 541.92)	316.8599@7.4390144	FindByMolecularFeature	17
721.5545@7.314202	16001	10573	9601	9218	1	1	10162	11536	1	11203	15538	13416	1	1	11777	1	1	1		(359.77225, 416.235)(720.54865, 1273.5426)(721.55255, 736.5525)(722.54425, 734.0567)	721.5545@7.314202	FindByMolecularFeature	12
472.3367@7.3525796	70770	77179	55610	1	70487	1	1	22719	1	60369	7459	16646	53722	78564	1	70526	1	1		(235.1625, 338.86)(471.32935, 3861.461)(472.33228, 1593.8981)(473.329, 694.5813)	472.3367@7.3525796	FindByMolecularFeature	12
284.1445@7.507865	44968	119093	7821	14954	156954	1	32069	1	1	29886	1	154514	1	142767	168181	119853	158991	8123		(141.0643, 419.925)(283.13702, 6150.361)(284.13943, 1332.6871)(285.1329, 1144.2966)	284.1445@7.507865	FindByMolecularFeature	14
368.2687@7.34539	52223	118078	1	1	44300	1	1	87995	125622	122890	121741	113044	1	128632	1	111425	117289	109854		(367.26263, 12265.232)(368.2665, 3600.3264)(369.26706, 1055.8384)	368.2687@7.34539	FindByMolecularFeature	14
595.404@7.42379	13172	12071	10740	15419	13238	1	16389	14445	1	1	19325	27433	1	1	21705	29834	27893	31068		(594.3972, 2163.405)(595.39886, 1222.6168)(596.39905, 605.45087)	595.404@7.42379	FindByMolecularFeature	16
401.1619@7.4434147	31751	1	1	19421	22965	1	1	33844	41290	17505	30976	19990	45749	20537	1	22380	14528	21743		(446.15936, 1443.865)(447.1742, 502.14)(448.1601, 566.44)(400.15457, 3404.7646)(401.15384, 1598.6193)(402.15872, 1466.0176)	401.1619@7.4434147	FindByMolecularFeature	15
720.4955@7.4717183	1	1	1	1	1	1	1	1	1	1	60041	1	1	50420	57509	1	1	32350		(719.4906, 2185.797)(720.4903, 1286.0499)(721.48883, 1412.5575)	720.4955@7.4717183	FindByMolecularFeature	7
477.1394@7.855783	1	108444	156395	80674	51386	1	61599	257567	84930	88738	47599	1	1	60087	264079	97033	1	195014		(476.13324, 11551.347)(477.13318, 3689.0964)(478.1289, 4313.2)	477.1394@7.855783	FindByMolecularFeature	15
369.005@7.3914285	1	16125	1	1	10965	1	18950	1	9160	1	1	10160	1	22747	12288	14729	15958	16407		(367.9973, 1576.0781)(369.0, 648.69244)(369.99744, 662.76886)	369.005@7.3914285	FindByMolecularFeature	12
494.3012@7.655429	13338	8552	8021	1	1	1	66221	101010	1	7443	7524	11631	9357	1	1	1	1	1		(493.29758, 2293.3445)(494.29913, 813.531)(495.29688, 2670.232)(475.2809, 612.15)	494.3012@7.655429	FindByMolecularFeature	11
570.3797@7.614926	22289	12082	20005	1	5374	1	21330	33943	28396	32980	1	11714	1	33244	1	1	1	37407		(569.37195, 2011.5585)(570.37286, 995.0722)(571.3621, 1261.3467)(551.3626, 912.52)	570.3797@7.614926	FindByMolecularFeature	14
404.314@7.646817	48948	20578	20383	1	1	1	1	52440	32540	98982	49500	53148	54039	45829	96980	1	1	1		(201.1478, 471.34)(403.30502, 8236.67)(404.3079, 2283.6)(405.30627, 653.5733)	404.314@7.646817	FindByMolecularFeature	14
415.0866@7.763939	15264	11858	8878	301015	1	1	43939	17482	13649	16320	1	1	19854	14701	1	1	16246	1		(414.07788, 2758.1233)(415.0808, 944.2767)(416.0733, 33391.93)	415.0866@7.763939	FindByMolecularFeature	12
500.3815@7.3414526	1	1	1	1	1	1	1	1	12830	10626	1	26334	23476	1	1	47511	46747	39768		(545.3781, 1658.5599)(546.38153, 903.685)(547.38513, 492.56998)(499.36954, 1914.8811)(500.37137, 804.0144)(501.3765, 477.9175)	500.3815@7.3414526	FindByMolecularFeature	10
328.2609@7.604749	20286	12284	1	1	21461	1	13982	17788	1	25306	26344	18203	1	1	1	9973	7472	23944		(327.25336, 2544.754)(328.2565, 866.08746)(309.2401, 442.47)	328.2609@7.604749	FindByMolecularFeature	13
353.851@8.179973	1	23576	1	27840	69987	1	1	47527	1	1	24294	18068	19595	1	12999	1	1	1		(175.916, 914.39)(352.84305, 3865.5896)(353.84412, 1232.9872)(354.8395, 1576.923)	353.851@8.179973	FindByMolecularFeature	11
956.2755@8.011734	83937	65602	126580	20773	1	1	145612	1	117240	1	81986	30013	78301	42413	1	11728	131769	1		(477.13165, 4407.4224)(477.636, 546.78284)(478.12695, 4596.9824)(478.62976, 650.0833)(479.1232, 1914.79)(955.2711, 400.57)	956.2755@8.011734	FindByMolecularFeature	14
366.1223@7.96912	14704	22893	25891	13850	1	1	16662	5228	11410	1	21938	5214	1	28415	1	1	22976	1		(365.1169, 1638.5459)(366.11832, 630.04584)(367.10898, 1413.328)(368.1109, 493.81)	366.1223@7.96912	FindByMolecularFeature	12
767.5866@7.93758	24422	22705	22314	26831	25294	1	18495	25675	11258	18216	1	28051	21535	27753	23120	1	1	19175		(382.7862, 272.35)(766.58356, 1368.9906)(767.5807, 871.2129)(768.58203, 1004.4219)(769.5766, 543.6767)(770.5862, 423.07)	767.5866@7.93758	FindByMolecularFeature	17
514.3812@7.9980984	1	20156	19888	12299	21445	1	1	15701	23524	12729	1	17679	1	1	9879	19302	1	1		(513.3733, 1750.377)(514.37946, 788.37695)(515.3756, 468.85)	514.3812@7.9980984	FindByMolecularFeature	13
422.157@8.158552	55406	1	77730	1	37021	1	32210	53030	1	23782	1	1	37386	18227	43019	60979	41609	58324		(210.0689, 440.12)(421.14795, 2612.3657)(422.148, 1028.3815)(423.14597, 2029.1797)	422.157@8.158552	FindByMolecularFeature	14
447.1128@8.14315	3918695	1	3844735	1	3739907	1	3750063	4145201	4067511	1	1	3276225	1	3750197	3782542	3784917	4025489	3864640		(446.10364, 225187.9)(447.10626, 49346.355)(448.10104, 72214.23)(449.10336, 16479.06)(450.0988, 9062.743)(451.0974, 2052.4475)	447.1128@8.14315	FindByMolecularFeature	15
600.3888@7.582383	9760	132255	12748	1	10809	1	156498	1	113395	91667	10720	86848	1	92595	129780	1	1	141975		(299.1893, 880.06)(299.6966, 593.0)(599.38074, 5099.344)(600.3867, 2176.046)(601.3839, 1300.311)(602.3931, 396.88)(581.3746, 693.43)	600.3888@7.582383	FindByMolecularFeature	15
398.0279@8.358263	1	15170	1	7171	19412	1	6328	58376	1	1	44770	9234	25187	11697	1	5392	20520	8905		(397.02142, 2083.3147)(398.0205, 600.89197)(399.027, 1612.2183)	398.0279@8.358263	FindByMolecularFeature	15
384.3201@8.438751	18406	1	16140	16817	1	1	1	51481	25629	17770	28828	26766	13103	20597	26162	10649	16333	15716		(383.31226, 1955.3458)(384.31564, 799.8471)(385.31177, 3751.1875)	384.3201@8.438751	FindByMolecularFeature	17
346.8925@8.409692	32369	13078	15909	1	1	1	11203	1	11699	1	17636	1	44849	1	29129	1	26925	23070		(345.8848, 4379.746)(346.88156, 1068.745)(347.8799, 1109.0841)	346.8925@8.409692	FindByMolecularFeature	12
387.3193@8.547792	1	1	1	3852	2141	1	1	4527	5091	5184	1	20357	5877	13754	10056	1	1	5450		(386.31262, 1129.373)(387.31546, 451.16687)(388.3028, 443.005)	387.3193@8.547792	FindByMolecularFeature	13
458.3256@8.437917	20817	1	1	1	14583	1	1	1	1	1	1	1	34293	104062	14806	1	14117	1		(457.31744, 2560.2822)(458.32123, 807.3956)(459.3252, 11479.025)	458.3256@8.437917	FindByMolecularFeature	9
386.1505@8.79188	32623	27613	23807	37494	1	1	1	1	19517	1	33333	18907	24247	1	1	1	1	1		(385.14008, 5749.428)(386.1458, 1313.333)	386.1505@8.79188	FindByMolecularFeature	10
444.2352@9.245717	12911	1	18322	10583	1	1	10491	1	10210	8545	1	10519	1	1	25121	1	1	1		(443.22913, 1954.2454)(444.2291, 862.5355)(445.22992, 909.4425)	444.2352@9.245717	FindByMolecularFeature	11
723.1482@8.892241	23209	6251	1	1	117860	1	1	1	1	1	345663	385628	376558	379707	400798	32504	19693	16382		(722.1396, 16479.887)(723.1389, 10023.931)(724.1375, 4605.9785)(725.1382, 3680.5203)	723.1482@8.892241	FindByMolecularFeature	13
559.1749@8.94053	4077	32102	20207	1	1	1	1	19677	25401	1	24993	21484	15480	1	1	1	1	1		(558.1685, 1459.0839)(559.17053, 658.818)(560.1652, 1285.7338)(561.1647, 550.315)(562.1618, 350.55)	559.1749@8.94053	FindByMolecularFeature	10
408.0594@8.771581	1	9874	1	29756	6661	1	6052	10432	1	5683	1	31702	14652	5875	27453	25348	6482	27276		(815.12, 295.69)(407.05048, 1774.4064)(408.0545, 682.31067)(409.04852, 1098.692)(410.0469, 419.12)	408.0594@8.771581	FindByMolecularFeature	16
694.5476@9.040925	1	1	1	1	1	1	1	1	1	25852	20721	1	17838	22050	1	51430	40968	49601		(693.5385, 1736.3411)(694.5398, 1091.9333)(695.54016, 1455.08)(696.5562, 841.19)	694.5476@9.040925	FindByMolecularFeature	9
652.9048@8.847969	4805	1	1	1	1	1	1	1	3056	1	1	4192	4602	3342	2729	4128	1	1		(711.9234, 421.73)(651.9007, 728.104)(652.90106, 443.34296)(653.9039, 309.80667)	652.9048@8.847969	FindByMolecularFeature	10
726.5219@9.348225	9037	1	10279	6984	7032	1	1	8939	1	1	21819	19915	1	11632	4754	1	1	13547		(725.5151, 1352.4479)(726.5117, 687.23694)(727.516, 749.56433)	726.5219@9.348225	FindByMolecularFeature	13
391.0422@9.402152	15325	1	15186	1	18817	1	11276	24892	7883	1	1	12694	36251	12935	35220	1	25969	1		(390.0366, 3041.0784)(391.0445, 708.37836)(392.03772, 1045.7522)	391.0422@9.402152	FindByMolecularFeature	13
952.5739@9.265956	26659	21784	1	24188	21857	1	23349	27414	30275	19066	25542	28472	28777	30796	24205	26375	29395	20360		(475.27936, 625.255)(951.56824, 1777.6509)(952.57153, 1235.7448)(953.56793, 1214.5912)(954.57074, 640.7884)(955.5786, 486.0675)	952.5739@9.265956	FindByMolecularFeature	19
450.3173@9.116993	15848	11976	1	1	1	1	1	1	1	1	5846	1	17363	1	19272	12410	12417	11630		(449.3089, 1627.4382)(450.3086, 597.12366)(451.30328, 855.862)	450.3173@9.116993	FindByMolecularFeature	11
386.145@9.580686	1	23529	36432	1	51717	1	1	1	1	1	24829	41038	31650	17452	29982	25098	1	1		(192.0657, 721.22)(385.1393, 6914.27)(386.14682, 1566.3075)	386.145@9.580686	FindByMolecularFeature	12
370.3416@9.609284	1	17571	1	1	14658	1	1	1	34821	1	28517	13097	1	1	23571	17374	21800	15457		(369.33353, 2065.8628)(370.3354, 661.421)	370.3416@9.609284	FindByMolecularFeature	10
640.4988@10.360095	13183	5762	11231	1	1	1	15551	1	29773	23746	15006	26476	22120	1	37533	1	10163	10118		(639.49036, 1509.8746)(640.48865, 900.974)(641.4817, 843.14746)	640.4988@10.360095	FindByMolecularFeature	15
498.0071@10.009735	60691	27579	39948	1	205506	1	66508	1	1	1	1	18469	22642	55292	8950	9982	80106	10604		(557.0172, 713.05)(558.0325, 460.08)(559.0185, 569.15)(496.99814, 4792.2266)(498.0025, 951.9593)(498.99817, 5440.11)(499.9961, 2258.93)(501.0096, 4220.67)	498.0071@10.009735	FindByMolecularFeature	14
461.3422@10.079056	16312	10287	1	1	8922	1	9854	1	9965	1	1	14572	7511	1	14008	10050	11699	1		(460.3348, 2171.4006)(461.33972, 925.81537)(462.33484, 601.8738)	461.3422@10.079056	FindByMolecularFeature	13
546.0066@10.110515	1	29111	6849	22444	1	1	18026	7321	9935	1	5673	1	5870	12465	1	1	1	1		(545.0016, 1712.7549)(546.0084, 755.111)(546.9975, 1576.78)	546.0066@10.110515	FindByMolecularFeature	10
517.1799@10.156539	23878	70326	23791	44370	1	1	23980	34260	1	10417	1	1	27589	1	9487	1	1	1		(516.1721, 3553.065)(517.1733, 1151.87)(518.16644, 1810.0299)(519.1711, 796.51)(520.1702, 730.71)	517.1799@10.156539	FindByMolecularFeature	11
665.8965@10.300675	1	20796	4612	23927	9062	1	8742	15900	1	12513	15656	1	1	8037	6057	8780	18370	1		(331.9415, 749.23)(664.8928, 1917.472)(665.8933, 486.32532)(666.889, 1565.109)(667.8769, 382.4)(668.873, 325.85)	665.8965@10.300675	FindByMolecularFeature	15
701.4926@10.608798	4641	17841	14960	1	26350	1	13325	14266	1	12699	1	20855	14206	1	1	7453	10867	1		(700.4804, 1405.642)(701.4865, 852.0622)(702.48486, 829.01794)	701.4926@10.608798	FindByMolecularFeature	14
260.8222@10.967099	1	22991	1	1	54465	1	1	1	77201	1	1	1	53316	62841	66799	1	76313	1		(259.8145, 15375.342)(260.81784, 1511.9121)(261.8136, 2253.0078)	260.8222@10.967099	FindByMolecularFeature	10
758.6706@10.773171	4678	1	1	1	1	1	6860	1	1	7271	6975	1	6756	1	1	1	1	6042		(817.684, 386.34)(757.6593, 850.1778)(758.6673, 511.90375)(759.64496, 605.89)	758.6706@10.773171	FindByMolecularFeature	9
957.0916@10.380573	43573	1	1	1	187477	1	1	1	35149	1	424178	1	295802	1	570578	54543	1	27278		(956.0789, 10002.278)(957.0787, 8124.037)(958.0755, 10377.214)	957.0916@10.380573	FindByMolecularFeature	11
174.0543@10.740409	12491	17765	9469	1	1	1	8328	1	1	1	1	33596	1	15917	31769	18196	11077	1		(347.0983, 2104.59)(348.0954, 1039.21)(349.1038, 1125.27)(173.0464, 2440.9316)(174.0459, 712.815)(155.03659, 1014.084)	174.0543@10.740409	FindByMolecularFeature	12
498.0112@10.483527	72732	19571	20372	1	59171	1	1	19627	1	1	1	1	90715	33732	8838	48819	5778	1		(247.9987, 566.45)(497.0016, 3675.1375)(498.00522, 1023.77496)(498.999, 4176.94)(499.9999, 941.57)	498.0112@10.483527	FindByMolecularFeature	12
513.9826@10.333444	8833	35397	6678	1	21274	1	10982	7180	48382	20120	15499	1	10583	1	7808	18375	1	9395		(255.9868, 379.08)(512.97595, 2235.4697)(513.97754, 721.0065)(514.9739, 1990.9202)(515.97815, 739.905)(516.9887, 1823.64)(517.9836, 369.95)(494.9588, 471.85)	513.9826@10.333444	FindByMolecularFeature	15
689.5927@10.483567	9150	13510	7103	1	16904	1	6900	15531	1	5966	10304	1	1	6765	13046	15033	8492	1		(688.5833, 1376.0106)(689.5831, 804.2715)(690.5824, 506.66373)(691.6023, 323.38)	689.5927@10.483567	FindByMolecularFeature	13
570.3764@10.605773	1	1	1	8815	7524	1	1	9323	1	7672	1	7279	1	1	5934	8630	39934	11186		(569.37244, 1485.8817)(570.37054, 732.7164)(571.35, 2557.63)(572.3536, 794.06)(551.3656, 870.41)	570.3764@10.605773	FindByMolecularFeature	11
240.1387@10.986279	13188	12177	1	9654	5672	1	13924	63155	5702	5241	1	10548	1	4809	11980	1	1	4384		(299.153, 3857.49)(300.1531, 793.62)(301.1618, 1764.96)(285.1403, 1798.06)(239.12914, 1585.7784)(240.12874, 546.4925)(221.11931, 624.362)	240.1387@10.986279	FindByMolecularFeature	13
529.0494@10.554404	12513	1	12889	24245	13454	1	25108	16401	10187	23779	10391	1	16791	1	1	1	13876	15530		(528.0416, 1950.5963)(529.03625, 1002.66766)(530.03845, 1072.4962)	529.0494@10.554404	FindByMolecularFeature	13
662.3056@10.446786	1	1	12734	18190	34921	1	1	8876	1	24444	17980	18722	49949	25992	20460	13929	16475	7817		(330.1448, 482.08)(661.3005, 2726.008)(662.311, 1008.9756)(663.3018, 678.5833)	662.3056@10.446786	FindByMolecularFeature	16
498.3075@10.753986	7202	9667	14937	18139	22312	1	5877	11900	10080	22100	14715	13327	11423	11081	1	1	9970	1		(497.29895, 2051.6077)(498.30386, 705.00684)(499.30466, 1000.53143)(479.2834, 1356.29)	498.3075@10.753986	FindByMolecularFeature	17
573.4882@10.792229	1	1	40771	28033	44577	1	44901	32645	37213	61401	54270	1	35961	39875	34281	53094	1	42953		(572.484, 3185.4224)(573.4862, 1417.6644)(574.48047, 1585.2661)	573.4882@10.792229	FindByMolecularFeature	16
450.1143@10.994456	1	17772	12884	29545	1	1	1	28561	1	1	21781	14529	6465	1	12477	1	31910	1		(449.10715, 3069.5)(450.10495, 1539.7609)(451.1161, 1887.78)(431.0918, 1096.1)	450.1143@10.994456	FindByMolecularFeature	12
583.1638@10.32727	6958	1	3631	10234	1	1	1	12285	1	1	19065	5563	12831	14851	4224	1	5815	1		(582.15784, 977.7139)(583.1585, 538.2662)(584.1508, 434.3557)	583.1638@10.32727	FindByMolecularFeature	13
498.0072@10.727496	3456	38498	1	80171	24840	1	1	1	13856	1	1	9362	21692	37677	13814	66853	12158	19511		(1055.0186, 419.315)(1056.0107, 345.7)(1041.0142, 465.02)(496.99832, 3446.1174)(498.00156, 651.004)(498.9973, 2732.9333)(499.9975, 922.1)(501.0114, 4620.92)(502.0069, 1415.26)	498.0072@10.727496	FindByMolecularFeature	15
1090.0422@10.419342	1	1	6446	19760	1	1	1	15971	1	1	5220	1	1	8086	15361	1	1	5063		(544.01184, 1195.8889)(544.5181, 776.47595)(545.00244, 1662.6321)	1090.0422@10.419342	FindByMolecularFeature	10
288.1533@11.070207	15865	1	17981	15045	1	1	12106	14235	1	14395	12825	1	12191	1	13513	13107	8125	8866		(143.07085, 1034.76)(287.14648, 1811.2106)(288.15005, 462.68604)(289.14563, 630.70496)(269.13812, 1456.516)(270.1421, 579.325)	288.1533@11.070207	FindByMolecularFeature	15
381.9828@11.394913	36204	1	1	1	32782	1	1	151972	1	27000	1	17600	1	55513	75966	17270	60021	16998		(380.97513, 4410.3696)(381.97998, 650.2377)(382.9769, 394.40598)(362.9621, 328.74)	381.9828@11.394913	FindByMolecularFeature	13
226.0341@11.240455	1	21957	31452	1	1	1	14197	1	1	19607	1	9398	14392	1	7704	15014	28002	28590		(451.0594, 1226.33)(285.0458, 839.69)(112.0068, 270.43)(225.02621, 2541.2444)(226.02968, 763.7001)(227.0338, 1050.74)(207.0137, 2871.49)	226.0341@11.240455	FindByMolecularFeature	11
445.9816@11.1345825	8213	8598	12057	1	1	1	12169	1	1	1	1	10681	11942	10106	1	11259	16922	7349		(221.9835, 325.02)(444.97293, 1650.2802)(445.97916, 624.9591)(446.97424, 314.57)(426.96588, 1538.9199)	445.9816@11.1345825	FindByMolecularFeature	12
784.5798@10.781136	1	49615	15286	41697	11476	1	17959	17550	7059	1	8731	1	26955	20028	1	15190	8882	34180		(391.2835, 770.7)(783.57306, 2797.0276)(784.5763, 1478.2057)(785.5815, 1034.3958)	784.5798@10.781136	FindByMolecularFeature	16
492.3414@11.26558	5741	1	1	1	1	1	5452	6099	7317	9289	13818	7214	1	9144	8699	8493	1	11560		(491.33646, 1307.165)(492.34406, 621.4193)(493.34525, 805.03503)(473.31787, 661.745)	492.3414@11.26558	FindByMolecularFeature	14
324.1169@10.878124	1	14504	1	33448	6921	1	28204	14334	1	1	14548	1	32204	1	12162	25011	1	8298		(323.10577, 2979.283)(324.10733, 793.55664)(325.10455, 2753.9849)(305.09717, 907.62)	324.1169@10.878124	FindByMolecularFeature	13
1064.8105@11.242766	6917	1	7443	1	1	1	1	1	1	6220	1	1	2627	1	3020	1	1	4599		(531.3963, 470.28)(1063.8013, 533.5823)(1064.7946, 442.05777)(1065.7844, 435.055)(1045.7975, 569.16)	1064.8105@11.242766	FindByMolecularFeature	9
704.5025@11.321607	172239	126376	1	115667	130620	1	1	26675	64992	69174	120511	107762	1	101661	98377	80498	55219	150963		(351.2441, 563.15)(703.4938, 5004.3877)(704.49664, 2482.2996)(705.4929, 2497.7412)(706.49585, 856.8833)(707.5148, 957.4)	704.5025@11.321607	FindByMolecularFeature	16
352.1451@11.1078	255735	241290	1	211152	189929	1	130670	243641	243690	187085	227611	210537	196945	220187	99790	1	198651	250691		(703.2827, 830.59)(704.2947, 431.46)(175.06465, 1046.615)(351.13812, 9101.885)(352.14023, 2022.8289)(353.13666, 4626.9014)(354.14087, 1237.696)(355.15375, 2247.555)(333.12756, 936.63007)	352.1451@11.1078	FindByMolecularFeature	18
791.913@10.904371	2951	9222	14494	1	1964	1	1	8780	24785	1	3757	1	11734	1	15707	1	10921	7108		(790.9072, 1269.3446)(791.9086, 429.34305)(792.89825, 851.7572)(793.9039, 332.16)	791.913@10.904371	FindByMolecularFeature	13
336.1958@11.297902	8333	1	1	1	41937	1	21522	25283	39337	1	181877	1	1	39966	46702	9719	6563	300319		(381.1919, 1668.41)(335.1874, 2981.6882)(336.1891, 767.0577)(337.18863, 7638.72)(338.19125, 2086.98)	336.1958@11.297902	FindByMolecularFeature	14
801.6017@11.087319	19803	1	1	1	12200	1	6078	10016	14729	11672	13975	1	1	9088	11547	7520	8744	10691		(800.5953, 1133.3857)(801.5947, 805.91644)(802.5846, 651.09283)(782.5872, 1826.11)	801.6017@11.087319	FindByMolecularFeature	14
628.3459@11.120479	15827	27892	8778	6088	1	1	1	11360	1	26562	1	1	13557	9292	12352	1	10006	21616		(627.33936, 1406.6722)(628.33997, 870.60785)(629.33734, 859.202)	628.3459@11.120479	FindByMolecularFeature	14
395.9818@11.282359	1	5911	1	24990	13799	1	1	4850	1	1	10891	9625	10764	17945	11779	1	13467	14385		(196.98415, 1541.1466)(394.97617, 2068.7808)(395.9787, 542.3)(396.9813, 515.64)(376.9646, 388.86)	395.9818@11.282359	FindByMolecularFeature	14
635.2492@10.805341	11766	1	1	1	1	1	11007	22610	2983	1	7041	25654	1	18643	1	6875	1	1		(634.242, 1032.5979)(635.2452, 593.2178)(636.23846, 1081.946)(616.2287, 686.9)	635.2492@10.805341	FindByMolecularFeature	10
281.9909@11.240145	26774	56508	29278	1	1	1	1	1	1	1	33842	34240	18154	1	36193	27621	1	1		(280.98257, 7377.475)(281.98938, 732.1555)(282.98248, 542.33496)(262.9755, 1086.0)	281.9909@11.240145	FindByMolecularFeature	10
718.3147@11.20308	1	6375	3840	1	1	1	1	1	3652	10455	9626	1	6395	1	1	1	11407	7889		(717.30963, 1065.4473)(718.3072, 658.7437)(719.29974, 724.86)(720.2728, 340.21)	718.3147@11.20308	FindByMolecularFeature	11
573.0759@11.260629	7981	13057	9747	10752	5912	1	1	1	1	1	6646	1	9690	8407	13467	5398	1	1		(572.0732, 1148.7999)(573.07983, 622.93915)(574.0662, 526.72797)	573.0759@11.260629	FindByMolecularFeature	12
440.3663@10.94314	1	22803	1	1	22134	1	16498	15573	10016	24897	1	35871	1	1	18857	11069	1	19279		(439.3548, 3068.3438)(440.36047, 1136.8663)(441.35895, 691.03204)	440.3663@10.94314	FindByMolecularFeature	11
188.1052@10.85882	1	1	1	19369	18145	1	8463	1	1	29777	33837	31564	14881	26536	10856	12705	18594	25125		(187.09766, 3643.2312)(188.09537, 1029.69)(189.1014, 825.4733)(169.08606, 792.26)	188.1052@10.85882	FindByMolecularFeature	14
784.5851@11.187884	1	14189	18568	11192	14492	1	18135	1	19484	97076	1	1	1	10456	20588	20983	15471	20492		(391.28842, 567.0833)(391.7988, 486.57)(783.57697, 3208.7483)(784.5785, 1616.1792)(785.5837, 1049.4916)	784.5851@11.187884	FindByMolecularFeature	14
1363.1227@11.214136	1	1	12969	1	1	1	16671	6712	17967	1	12422	5492	10580	20813	1	1	1	1		(680.5525, 1557.5792)(681.0646, 440.22546)(681.5417, 1262.355)(682.0259, 453.06)	1363.1227@11.214136	FindByMolecularFeature	11
308.1645@11.355949	1	14612	15775	13769	14226	1	11806	9911	15070	7415	11797	11067	1	1	1	11881	1	15951		(307.15714, 2375.7935)(308.1563, 836.0731)(289.1438, 944.07)(290.145, 337.94)	308.1645@11.355949	FindByMolecularFeature	14
382.2505@11.171062	1	65550	1	1	25180	1	100458	66543	55246	17079	23262	17740	40260	1	30333	1	22494	13535		(381.24353, 5239.003)(382.2467, 1400.938)	382.2505@11.171062	FindByMolecularFeature	15
994.7168@11.348218	6726	1	9468	13924	1	1	1	35432	1	1	1	14855	7714	1	11284	1	18595	1		(993.71155, 1205.1873)(994.7104, 689.82)(995.70636, 611.15875)	994.7168@11.348218	FindByMolecularFeature	11
445.9805@11.530713	8230	12022	1	1	1	1	7744	21594	12241	13006	13117	8346	16153	15520	6393	6468	7056	13847		(444.97205, 1805.2119)(445.97604, 502.4106)(446.97656, 334.86667)(426.9614, 1177.96)	445.9805@11.530713	FindByMolecularFeature	17
251.1498@11.169357	13047	25370	15564	14127	7295	1	17048	8272	8720	1	15391	15537	1	1	24763	15789	1	1		(250.1437, 2818.65)(251.14781, 803.2358)(252.1453, 424.39502)(232.1303, 522.07)	251.1498@11.169357	FindByMolecularFeature	14
1019.2328@11.482945	1	1	37138	295674	1	1	40017	1	46816	705666	751304	779072	776011	839602	797104	1	1	35533		(1018.224, 37084.777)(1019.2237, 25495.375)(1020.2216, 16358.03)(1021.2197, 8997.623)	1019.2328@11.482945	FindByMolecularFeature	14
782.5789@11.529648	68175	65071	46155	20811	74898	1	51605	1	1	15148	26594	44815	43028	1	51243	30441	43443	45900		(390.2825, 424.08)(781.5719, 5329.784)(782.5706, 3624.2168)(783.57086, 3605.4187)(784.5731, 1827.91)(785.591, 586.43)(763.55334, 1087.7649)(764.5615, 745.17)(765.5496, 1030.13)	782.5789@11.529648	FindByMolecularFeature	17
351.1297@11.656322	1	1	55609	214065	68729	1	1	1	60425	74104	55270	46743	60571	1	1	59277	1	1		(350.1228, 5917.183)(351.12918, 2267.745)(352.1204, 1140.5687)	351.1297@11.656322	FindByMolecularFeature	12
324.1101@11.667918	36068	22719	1	31591	17600	1	18941	11802	1	22743	1	23474	27011	1	16421	10632	15944	16264		(647.2134, 524.24)(648.2171, 355.8)(323.10275, 3185.084)(324.10443, 767.3244)(325.10138, 1892.1799)	324.1101@11.667918	FindByMolecularFeature	16
185.9896@11.513957	1	86461	25649	22149	20686	1	24069	41269	28041	1	22718	18358	1	1	18597	25873	30042	1		(230.9857, 3104.55)(231.9903, 626.03)(184.98302, 6856.423)(185.99045, 858.7801)(186.98027, 661.05664)	185.9896@11.513957	FindByMolecularFeature	15
678.5484@11.576282	25707	29158	17463	1	32855	1	1	1	1	45151	60300	1	1	1	80096	21702	1	1		(723.5566, 1054.51)(724.5418, 534.41)(677.54285, 4798.678)(678.54877, 1571.9363)(679.5449, 2052.18)(680.5437, 1277.71)	678.5484@11.576282	FindByMolecularFeature	11
977.6124@11.486889	1	13742	1	1	6470	1	9216	1	1	1	19586	13161	5882	6845	1	7024	1	1		(976.6049, 832.3455)(977.60486, 648.34546)(978.5957, 564.19836)	977.6124@11.486889	FindByMolecularFeature	11
884.6313@11.374267	1	1	12143	1	4863	1	1	3862	1	1	5478	9943	1	1	13927	1	4416	4797		(883.6221, 883.7318)(884.61743, 607.7927)(885.60956, 691.78796)	884.6313@11.374267	FindByMolecularFeature	11
384.3566@11.52077	1	1	1	9759	1	1	1	1	5541	1	12338	13077	10683	1	1	7399	16702	15439		(383.34958, 1591.794)(384.35162, 507.43597)(385.35614, 247.275)	384.3566@11.52077	FindByMolecularFeature	10
302.1668@11.503433	1	1	1	12702	6600	1	1	9951	1	11382	7066	15926	16967	18847	13554	14565	11786	1		(663.3484, 726.33)(664.3541, 574.01)(301.16116, 1621.0306)(302.16473, 593.2754)(303.15918, 711.495)(283.1501, 1908.71)(284.1574, 370.48)	302.1668@11.503433	FindByMolecularFeature	14
810.599@11.510699	1	83876	1	1	1	1	1	1	1	55398	9686	10684	1	1	23119	16723	29660	23104		(855.6033, 770.66)(856.614, 487.66)(809.5921, 3551.5378)(810.5977, 1412.999)(811.5969, 802.66113)	810.599@11.510699	FindByMolecularFeature	10
1086.7968@11.438158	1	1	1	1	1	1	1	4099	3541	10620	1	6453	6548	1	1	1	1	1		(1085.7974, 584.14624)(1086.7991, 473.07126)(1087.7767, 486.17667)(1067.787, 461.0)	1086.7968@11.438158	FindByMolecularFeature	8
505.1131@11.231009	1	1	12878	1	18366	1	1	1	1	1	1	14172	1	9263	9962	1	1	6746		(504.11182, 1291.3689)(505.11276, 727.22125)(506.11426, 860.59283)(486.0951, 4173.69)	505.1131@11.231009	FindByMolecularFeature	9
417.0836@11.714737	39648	38199	80923	1	55939	1	41011	1	1	80622	77091	1	45267	43450	95187	77453	1	60001		(416.07135, 7079.953)(417.07562, 1931.2234)(418.06766, 5869.303)(419.07062, 1798.4281)(420.0651, 2676.33)	417.0836@11.714737	FindByMolecularFeature	14
160.0704@11.619823	12501	29588	1	6319	17275	1	15759	14649	1	1	10921	16223	18943	1	24815	1	1	1		(379.15326, 3978.83)(380.1453, 1155.69)(381.1532, 958.63)(159.06436, 2475.6255)(160.06711, 589.3586)(141.05473, 696.16797)	160.0704@11.619823	FindByMolecularFeature	13
413.1658@11.605853	1	1	31322	39038	1	1	1	122709	1	1	1	89753	80512	1	52803	1	49266	1		(472.184, 532.23)(412.15723, 6068.2773)(413.1573, 2358.6501)(414.14648, 843.875)	413.1658@11.605853	FindByMolecularFeature	10
759.5432@11.745496	28813	27875	22091	15537	17277	1	1	24388	30935	1	1	42342	28022	20482	34061	19596	27117	1		(818.5678, 616.19)(819.5545, 444.24)(758.5371, 2617.5051)(759.54236, 1819.4994)(760.53186, 666.442)	759.5432@11.745496	FindByMolecularFeature	16
366.2394@11.670652	25120	1	1	26093	24777	1	1	16255	28756	24887	30440	22566	23453	1	1	25344	34102	32566		(425.25226, 2451.365)(426.2569, 660.74)(411.2424, 1542.25)(412.2376, 480.32)(413.2474, 860.37)(365.2324, 2523.215)(366.23468, 599.08923)(367.22943, 2112.519)(347.2169, 518.13)	366.2394@11.670652	FindByMolecularFeature	14
251.9831@11.513053	17245	1	1	9625	10556	1	14696	5108	1	11383	1	7676	12987	1	27643	13710	11141	10199		(296.9815, 723.97)(297.9855, 286.19)(124.9841, 386.615)(250.97505, 1880.7764)(251.98042, 426.98563)(252.9759, 409.3043)	251.9831@11.513053	FindByMolecularFeature	14
439.1788@11.702813	1	36351	1	32566	31680	1	22536	1	1	23687	23218	25846	1	1	1	32678	1	1		(438.1698, 3215.6045)(439.16965, 1234.8046)	439.1788@11.702813	FindByMolecularFeature	11
955.843@11.5338745	4520	3954	4133	1	3704	1	2803	1	1	1	1	3962	8455	1	3682	1	7513	3180		(1014.8474, 395.2)(1000.835, 421.57)(476.9157, 369.61)(477.4155, 316.07)(954.83813, 550.1233)(955.83997, 427.34222)(956.8339, 433.92746)	955.843@11.5338745	FindByMolecularFeature	13
583.9542@11.624805	1	1	1	1	1	1	1	5804	34014	1	1	1	6047	21134	10912	1	1	1		(582.9419, 2229.7861)(583.94684, 513.5713)(584.9446, 797.18)	583.9542@11.624805	FindByMolecularFeature	8
823.3127@11.812031	1	1	1	1	1	1	1	1	1	3881	6278	4083	1	6620	1	4139	1	1		(822.3039, 845.14)(823.3099, 524.0712)(824.3035, 553.5825)(825.3058, 311.23)	823.3127@11.812031	FindByMolecularFeature	8
280.1674@11.817666	44564	50537	55859	26810	45065	1	66213	30516	48345	32953	1	27301	41349	38325	52950	1	40040	43751		(279.1599, 13000.798)(280.16278, 2747.4807)(281.16135, 1117.6951)	280.1674@11.817666	FindByMolecularFeature	17
540.1003@11.833958	1	17373	16274	16625	18512	1	14993	1	17672	18311	16572	14533	18168	18376	14238	15924	15611	1		(539.09546, 4076.6094)(540.0997, 1508.4752)(541.0936, 1835.7157)(521.0885, 642.17505)	540.1003@11.833958	FindByMolecularFeature	17
1008.5258@11.310259	1	1	1	4432	1	1	20868	7635	15525	10400	8873	1	1	13223	7613	1	1	1		(1007.5182, 843.514)(1008.5212, 631.30444)(1009.5029, 513.03)(989.5065, 2178.21)	1008.5258@11.310259	FindByMolecularFeature	10
629.7154@11.851971	1	1	1	72715	60780	1	1	65002	1	1	92358	24599	1	1	24003	58170	70138	1		(628.7067, 7937.236)(629.70435, 3147.6343)(630.71075, 11506.019)(631.70435, 3089.809)(632.7083, 9871.29)(633.70636, 3104.4336)(634.702, 4501.02)	629.7154@11.851971	FindByMolecularFeature	11
371.8427@11.826157	51152	65945	40152	43940	1	1	60608	1	1	1	1	1	56566	64779	43004	67905	1	1		(742.6661, 700.3)(743.689, 375.14)(416.8425, 2645.36)(184.9123, 4133.77)(370.83524, 11703.574)(371.84177, 2640.5654)(372.8347, 9198.641)(373.83887, 1408.6117)(374.83243, 7173.9673)	371.8427@11.826157	FindByMolecularFeature	11
387.8439@11.850414	14227	1	17640	13975	21741	1	17966	16764	19300	1	12088	21642	15615	15233	1	16823	1	1		(386.83594, 3144.2969)(387.83124, 1180.6792)(388.83542, 2502.1338)	387.8439@11.850414	FindByMolecularFeature	13
438.0429@11.8827715	1	53496	23554	23474	22962	1	1	1	24320	1	25703	25241	22752	1	55670	53467	1	57226		(437.03647, 4553.623)(438.03867, 1261.6957)(439.0336, 3219.0266)	438.0429@11.8827715	FindByMolecularFeature	14
319.8025@11.855483	129017	1	366922	1	308022	1	277020	358823	351996	1	357518	316472	323458	1	1	342115	367343	329796		(684.6, 1675.97)(364.80078, 2921.2244)(318.79532, 61031.758)(319.79642, 6632.956)(320.79254, 21375.098)(321.79007, 2607.2185)(322.7869, 7483.48)	319.8025@11.855483	FindByMolecularFeature	15
171.8781@11.862612	1	1402205	1	1394857	1423572	1	1457878	1	1592177	1	1247262	1327311	1199941	947085	1198095	785537	1086129	1		(402.7704, 1959.0967)(170.87088, 94475.15)(171.87169, 8498.833)(172.86507, 60123.992)(173.86769, 5677.957)	171.8781@11.862612	FindByMolecularFeature	15
513.1188@11.856139	80105	76864	101703	83050	82564	1	6630	83801	1	83719	81476	78177	1	80314	88588	73269	93693	79450		(512.11176, 16882.062)(513.11444, 5719.6973)(514.1125, 3207.9033)(515.1163, 1082.8232)(494.10016, 1519.505)(495.0926, 851.48)(496.1029, 1528.8)	513.1188@11.856139	FindByMolecularFeature	17
324.8319@11.846668	1	1	1	1	1	1	1	1	29185	13607	14003	31505	31230	1	1	1	1	1		(694.6794, 999.88)(648.6638, 2611.2202)(383.8466, 1648.968)(323.82614, 3181.0886)	324.8319@11.846668	FindByMolecularFeature	8
304.8644@11.851103	500085	538975	580424	559901	515191	1	498038	538006	511562	1	509694	504962	498095	556254	553457	588855	1	439946		(349.8618, 91920.516)(350.85953, 22415.012)(351.86185, 23291.299)(303.85733, 19460.977)	304.8644@11.851103	FindByMolecularFeature	17
674.6319@11.860258	14939	1	1	26831	1	1	29750	29877	31018	1	26753	1	13180	27930	30633	32247	34480	1		(733.6421, 1046.185)(734.661, 471.57)(719.632, 2196.544)(673.6223, 3129.6929)(674.626, 2139.369)(675.6191, 2799.8481)	674.6319@11.860258	FindByMolecularFeature	13
414.7673@11.85069	1	64567	1	124014	62195	1	1	1	1	1	1	57075	1	82765	63563	51232	1	66951		(888.554, 1387.9)(874.5386, 1671.3966)(875.5246, 1575.82)(876.525, 1686.72)(828.5315, 1582.0475)(829.5223, 1266.8666)(830.5163, 872.02)(473.7879, 2291.34)(459.76532, 7492.439)(460.75977, 4489.1104)(461.7756, 6404.76)(413.76202, 7783.838)	414.7673@11.85069	FindByMolecularFeature	11
266.8552@11.805156	16015	118134	1	65600	1	1	1	125408	16562	1	72822	70560	85494	1	1	68438	40144	65593		(592.72107, 1068.0533)(578.7076, 2904.62)(532.7083, 1240.76)(265.8481, 10126.307)(266.85196, 1348.3191)(267.84476, 8104.5757)(268.8461, 933.17)(269.841, 1855.65)	266.8552@11.805156	FindByMolecularFeature	12
512.7922@11.859642	1	95680	107901	94694	1	1	1	93798	1	1	94670	86967	98670	89820	1	90279	97121	98076		(1070.5779, 904.86)(511.7844, 16950.707)(512.7855, 4419.5835)(513.77515, 2606.7156)(514.7738, 898.015)	512.7922@11.859642	FindByMolecularFeature	14
508.7959@11.861727	1	19597	72507	67007	70411	1	52982	67511	65159	63856	65482	65709	68998	76281	64266	1	1	67225		(553.7928, 823.0867)(507.78848, 6015.563)(508.7897, 2398.5862)(509.7844, 4272.4087)(510.7905, 1287.3716)	508.7959@11.861727	FindByMolecularFeature	17
369.7533@11.920311	13511	69474	58858	39311	54117	1	16482	39985	62256	1	28580	1	21248	55410	48899	43464	1	43320		(798.5168, 1117.0033)(799.52, 977.0)(800.4979, 995.21)(784.5077, 1188.41)(428.7642, 2902.03)(414.75168, 5733.525)(368.74597, 2631.6711)(369.74872, 1110.5221)(370.74432, 1338.8401)	369.7533@11.920311	FindByMolecularFeature	17
396.7806@12.012673	81717	92569	19953	41021	1	1	1	1	1	39888	1	18967	75342	51050	69777	46589	78701	39430		(838.5543, 1938.58)(792.55084, 1956.6469)(793.54565, 1666.3867)(794.54846, 2225.775)(441.77774, 4975.96)(442.78323, 1539.2933)(443.7894, 4350.73)(395.7735, 5491.197)(396.77686, 840.19336)(397.77768, 754.65674)	396.7806@12.012673	FindByMolecularFeature	14
532.6837@11.892371	1	1	39271	50949	44631	1	52828	55978	43546	1	1	50611	30106	32283	48024	37807	7811	1		(1064.3636, 728.885)(1065.3569, 642.12)(1066.3315, 585.73)(531.6772, 4481.005)(532.68146, 2069.734)(533.6667, 3655.9473)	532.6837@11.892371	FindByMolecularFeature	15
367.0034@11.908813	33927	29284	27828	36735	1	1	26183	25188	25456	15689	30569	6749	25719	12996	36226	25254	1	1		(426.0203, 923.79)(365.99683, 2395.46)(366.99948, 719.5632)(367.99347, 2204.532)(368.98596, 628.23)	367.0034@11.908813	FindByMolecularFeature	16
262.8557@12.120838	491168	49805	1	82293	286905	1	152272	1	81357	1	60744	544874	1	1	22277	6149	1	1		(584.7269, 565.52)(570.71094, 567.4633)(524.70105, 1266.435)(321.8663, 1098.4451)(307.85178, 47683.72)(308.85583, 4527.965)(309.8529, 4665.99)(261.8478, 6647.1724)(262.85223, 2219.889)	262.8557@12.120838	FindByMolecularFeature	13
173.9628@11.879976	31934	16787	29524	30997	35217	1	25685	18347	39502	1	31222	25510	26838	1	1	28632	1	1		(172.95505, 5303.9614)(173.95401, 869.9692)(154.9455, 3725.4)	173.9628@11.879976	FindByMolecularFeature	14
340.7617@11.968207	36918	39731	1	1	40177	1	41536	49971	1	48634	1	8090	38902	43250	1	28451	37381	32682		(339.75586, 4047.1294)(340.75592, 1034.3208)(341.7521, 3492.5974)(342.7544, 1085.83)(343.7442, 2268.22)	340.7617@11.968207	FindByMolecularFeature	14
387.6729@12.112618	21560	1	28549	1	1	1	29942	142978	179864	84147	1	1	1	18111	101382	1	1	19995		(432.66513, 1221.3933)(192.8273, 858.285)(386.66263, 3027.436)(387.6668, 822.7291)(388.66006, 2199.9294)(389.6637, 785.02)(390.65747, 1454.765)	387.6729@12.112618	FindByMolecularFeature	11
342.1122@11.937847	1	1	201120	1	53781	1	152788	43931	1	63581	1	1	64226	84838	65334	50179	108697	47163		(387.10974, 6168.8525)(388.11203, 1084.5934)(389.11298, 794.32495)(341.10468, 5796.132)(342.10812, 1060.2454)(343.11237, 678.05005)	342.1122@11.937847	FindByMolecularFeature	13
266.8556@12.088517	26651	8027	10511	107571	92684	1	99280	10899	41835	1	1	117533	123166	117834	1	22973	1	121231		(592.72144, 1073.705)(593.7107, 777.76)(578.7084, 874.54004)(532.711, 761.03)(265.84766, 6806.276)(266.84967, 1079.0654)(267.84436, 5016.6797)	266.8556@12.088517	FindByMolecularFeature	15
499.1036@11.942817	34922	25901	29448	21375	22193	1	29277	22627	31637	26795	24139	25900	1	27842	28267	31693	29358	32007		(498.0966, 3762.224)(499.10147, 1554.6837)(500.09735, 1062.633)	499.1036@11.942817	FindByMolecularFeature	19
466.0832@11.939082	48766	44087	1	47892	43984	1	96715	1	38820	89700	50602	1	1	43864	28979	40410	47114	134206		(465.07193, 4074.5347)(466.06952, 1308.826)(467.06595, 2434.5154)(468.06958, 675.605)(469.0772, 1139.94)(447.06552, 6836.986)(448.0733, 2216.585)(449.06207, 4807.575)(450.05835, 1583.0166)	466.0832@11.939082	FindByMolecularFeature	15
281.8282@12.101844	1	45326	1	19395	54123	1	198806	30575	224360	6929	132848	1	84648	186806	32725	1	172227	1		(622.6714, 539.8)(608.6588, 647.945)(562.65173, 807.16003)(326.8257, 10583.656)(327.8239, 2023.984)(139.90732, 967.92004)(280.82108, 3677.5679)(281.8194, 1190.004)(282.8202, 2047.5)(262.8096, 507.28)	281.8282@12.101844	FindByMolecularFeature	13
491.6965@12.0091	25287	15482	25013	1	1	1	30314	7403	1	1	22698	9938	22202	9425	7797	6948	55382	174828		(550.70996, 786.2)(536.687, 926.875)(490.68774, 1722.5714)(491.68686, 915.896)(492.688, 3160.615)(493.6833, 1236.435)(494.6843, 4705.18)(495.6885, 1288.72)(496.6814, 4189.8)	491.6965@12.0091	FindByMolecularFeature	14
491.7535@12.196826	1	8348	24131	1	36742	1	1	48673	1	37826	1	29809	1	41756	1	55227	14972	23407		(490.74643, 2625.9797)(491.7457, 785.1758)(492.74493, 1169.6272)	491.7535@12.196826	FindByMolecularFeature	12
363.8775@12.123587	1	585365	1	338139	334638	1	309195	26891	34494	1	303443	18546	530614	579886	389499	455821	26629	16034		(362.87048, 23926.588)(363.87152, 6527.7915)(364.87155, 3242.8137)(344.85834, 6134.37)(345.8577, 2184.77)	363.8775@12.123587	FindByMolecularFeature	17
276.8535@12.439086	39279	1	32512	1	5860	1	1	1	6768	6464	1	1	1	39994	11405	40404	14840	42014		(275.8446, 2277.878)(276.85458, 791.4985)(277.84247, 2171.525)	276.8535@12.439086	FindByMolecularFeature	13
238.9333@12.72304	1	1	1	1	4253	1	1	1	1	5548	10639	1	1	4714	19295	13215	1	1		(237.92603, 1771.1957)(238.9293, 480.94446)	238.9333@12.72304	FindByMolecularFeature	9
293.894@14.2635765	1	1	1	17006	1	1	14870	11304	14524	12911	12697	1	18245	17790	12902	13420	1	14459		(292.88675, 2046.7616)(293.88623, 631.44)(294.8818, 698.4391)(274.87604, 730.93)	293.894@14.2635765	FindByMolecularFeature	13
173.9625@14.247115	39938	62189	1	35995	28927	1	17148	23731	1	26397	40507	23668	36217	29774	1	1	36595	28254		(172.95523, 5588.3237)(173.95482, 869.62506)(154.9449, 3668.2766)(155.9447, 640.79)(156.9379, 595.95)	173.9625@14.247115	FindByMolecularFeature	16
353.8509@14.243933	1	26170	1	1	1	1	23513	1	1	34510	1	19399	1	1	28206	23640	15636	29085		(352.8448, 2996.5942)(353.84366, 894.258)(354.83948, 1442.95)	353.8509@14.243933	FindByMolecularFeature	10
155.9521@14.246489	1	1	1	23997	1	1	28280	1	1	22611	17314	1	1	30130	1	1	1	18148		(310.89963, 1120.0533)(311.89978, 441.465)(312.9039, 419.25)(154.94551, 3613.328)(155.944, 644.5625)(156.9434, 570.95)	155.9521@14.246489	FindByMolecularFeature	9
339.8743@0.21775919	71824	97047	72946	1	1	1	69028	1	58366	51231	49600	59382	57721	46945	1	1	1	38100		(398.88727, 2077.6875)(338.86734, 14567.6045)(339.8715, 1040.0382)(340.86487, 8444.257)(341.86813, 534.7115)(342.8779, 6582.3525)(343.88885, 1108.05)(344.88095, 1611.5701)	339.8743@0.21775919	FindByMolecularFeature	12
422.2003@0.27944624	1	1	9095	34427	42614	1	47405	41073	43891	73822	1	1	57891	73725	66780	182273	17184	170549		(467.1983, 2709.1)(468.1861, 821.29)(421.19095, 6180.4175)(422.19345, 1643.5614)(423.1968, 4543.607)(424.20013, 1316.131)(425.19736, 2987.4272)(403.1813, 1841.78)	422.2003@0.27944624	FindByMolecularFeature	14
348.1385@2.4265704	1	23854	25459	27444	26465	1	24414	22783	24339	26286	27608	1	27584	24898	28942	39186	32714	1		(347.13016, 3714.7207)(348.13373, 793.4931)(349.13284, 578.9109)	348.1385@2.4265704	FindByMolecularFeature	16
328.2179@4.461791	1	1	1	1	1	1	30255	21234	1	1	1	27704	43099	1	21109	117699	36096	40204		(327.21042, 3856.4011)(328.2133, 1021.98285)(329.1925, 1425.29)(309.20087, 5449.385)(310.20258, 1513.4299)	328.2179@4.461791	FindByMolecularFeature	9
280.1302@4.629085	8447	1	1	1	1	1	11003	8328	11421	10476	11441	8408	1	14005	1	4676	1	8526		(279.12308, 1615.2664)(280.12622, 558.0709)	280.1302@4.629085	FindByMolecularFeature	11
316.2575@5.2073975	26813	28671	27982	42461	34892	1	92528	40801	1	1	37618	4774	70576	42092	44393	6511	62025	1		(315.24933, 6683.218)(316.2521, 1878.99)(317.2567, 609.73334)(297.2399, 3371.07)(298.2438, 2071.47)	316.2575@5.2073975	FindByMolecularFeature	16
938.4984@5.1967335	1	9405	7705	13492	13797	1	1	1	1	1	9131	9234	14758	1	11369	13524	4806	11903		(937.4861, 1034.7645)(938.488, 690.77386)(939.4894, 804.298)(919.481, 536.62)	938.4984@5.1967335	FindByMolecularFeature	13
284.105@5.4323497	29577	48984	36605	45583	1	1	36468	50359	51221	47536	1	29155	44817	42915	49481	49634	47348	1		(283.09732, 4552.9746)(284.1008, 1010.5681)(285.0964, 689.41504)	284.105@5.4323497	FindByMolecularFeature	16
300.2247@5.4485774	1	1	13174	1	1	1	24282	10722	15302	16479	13296	15067	1	21576	15142	16930	23017	1		(299.21826, 2229.3774)(300.22156, 673.42584)	300.2247@5.4485774	FindByMolecularFeature	12
386.2642@5.63262	9998	13886	13446	12884	14335	1	8645	1	1	1	1	1	9484	10710	10903	1	1	15111		(385.2541, 1929.8339)(386.2567, 753.51276)(387.2469, 674.95)	386.2642@5.63262	FindByMolecularFeature	11
369.0001@6.4584365	11888	1	19382	11209	1	1	16123	11066	10959	16614	10413	14346	1	1	1	1	1	1		(367.9932, 2402.46)(368.99588, 642.44183)(369.9912, 967.6886)	369.0001@6.4584365	FindByMolecularFeature	11
375.0307@6.334413	24470	1	5336	1	6545	1	16960	7228	1	31306	1	30864	1	1	15587	50450	30980	43403		(420.0351, 433.0)(374.02267, 1831.1157)(375.02707, 572.01996)(376.02112, 2183.2551)(377.02353, 659.0575)(378.0189, 1108.31)	375.0307@6.334413	FindByMolecularFeature	12
252.8668@6.9526286	1	1	13032	1	61953	1	1	1	82050	44295	1	19033	1	17126	111905	16316	12937	15790		(251.86086, 3488.5583)(252.86513, 570.33)(253.8537, 4131.665)(233.8501, 411.43)	252.8668@6.9526286	FindByMolecularFeature	12
328.129@6.7583227	1	10987	1	1	1	1	9485	1	15312	1	12065	11983	15164	16932	12966	21024	21934	17008		(327.12292, 2504.31)(328.12598, 795.4315)(329.11505, 677.98334)	328.129@6.7583227	FindByMolecularFeature	13
574.0354@7.0195994	13097	1	1	11517	16233	1	14723	12442	18449	27231	33649	29060	23205	26578	1	1	1	1		(573.03064, 1645.5)(574.03296, 683.7669)(575.027, 1505.4498)(576.0303, 753.8433)(577.02466, 972.605)	574.0354@7.0195994	FindByMolecularFeature	13
592.3839@7.0418644	1	1	1	27771	18224	1	36307	13817	20402	20488	33410	37057	49072	39906	59888	39205	73307	23955		(591.37775, 2190.5598)(592.3805, 987.1556)(593.38153, 1733.7317)(594.38947, 715.9225)(595.3745, 507.36)	592.3839@7.0418644	FindByMolecularFeature	16
523.1235@7.2018857	10277	14006	12076	11280	1	1	11266	1	16017	1	1	6257	21885	11462	19361	30079	1	65724		(522.11536, 1258.1786)(523.1183, 680.4623)(524.1135, 1175.0513)(525.1229, 694.19)(504.103, 601.63)	523.1235@7.2018857	FindByMolecularFeature	14
378.2734@7.285214	1	1	1	24753	1	1	23953	30236	24809	30886	1	1	1	20950	32360	1	38008	1		(377.2675, 2493.538)(378.2694, 974.5156)(379.26425, 791.74)	378.2734@7.285214	FindByMolecularFeature	9
731.5899@7.31534	1	1	1	7412	6296	1	7305	1	1	10576	1	9015	1	8070	8168	5986	7331	7043		(730.5825, 1153.964)(731.57904, 604.17584)(732.5849, 397.1433)	731.5899@7.31534	FindByMolecularFeature	12
394.2873@7.5993333	1	251885	496550	170935	169465	1	557820	365864	376960	1096118	680432	679688	658366	662097	1130020	1	508830	1		(439.2812, 2069.36)(440.2935, 596.65)(393.2781, 69298.96)(394.28146, 16519.598)(395.27582, 23569.05)(396.27896, 5910.245)	394.2873@7.5993333	FindByMolecularFeature	16
578.4085@7.685226	1	1	1	1	1	1	1	1	1	12875	1	11203	23280	1	19916	35146	46415	26669		(577.40015, 1688.3363)(578.4031, 863.42505)(579.3997, 980.3234)(580.3999, 547.62)	578.4085@7.685226	FindByMolecularFeature	8
408.1493@7.6715655	1	1	1	12244	11881	1	99123	11547	8062	20065	18253	16165	17159	19773	14084	1	1	11649		(407.14203, 1892.0868)(408.14325, 699.29846)(409.1365, 16726.95)(389.1368, 1160.87)	408.1493@7.6715655	FindByMolecularFeature	13
436.0925@7.654107	1	15848	11407	1	24616	1	21864	12169	19356	1	1	23472	14276	15674	11690	1	1	6756		(435.0863, 1699.796)(436.08365, 794.3931)(437.07883, 1110.5237)	436.0925@7.654107	FindByMolecularFeature	13
233.8338@8.096748	1	24681	1	11736	1	1	13975	10553	22813	18069	9112	1	1	10042	1	1	5714	7123		(232.82451, 2076.64)(233.82796, 499.92587)(214.8159, 1335.19)	233.8338@8.096748	FindByMolecularFeature	12
533.9308@7.748298	37837	7161	64897	71797	56867	1	1	1	1	35839	48455	79776	1	39074	43308	41127	1	49286		(532.92377, 5180.4546)(533.9263, 862.23346)(534.92096, 2164.757)(535.9241, 582.73)	533.9308@7.748298	FindByMolecularFeature	14
642.4355@7.8560576	20587	7656	20055	1	1	1	86262	1	1	10873	22373	1	16798	14954	1	1	1	1		(641.42926, 2875.8696)(642.43604, 1447.226)(643.4333, 816.82996)	642.4355@7.8560576	FindByMolecularFeature	10
678.4599@7.414005	1	1	1	10149	26905	1	1	1	33449	61906	40294	43013	1	1	52793	238427	190897	9692		(677.45166, 2950.7627)(678.4535, 1560.7145)(679.4534, 3549.9375)(680.4665, 2351.15)	678.4599@7.414005	FindByMolecularFeature	11
886.0598@9.676591	26537	1	22429	1	1	1	1	1	1	1	1	300645	322182	1	354130	32334	19335	16715		(885.0517, 9223.824)(886.05145, 7287.4766)(887.0548, 3769.4814)	886.0598@9.676591	FindByMolecularFeature	9
629.8935@10.063073	1	1	11127	7517	1	1	5266	13607	29729	16791	1	8942	1	11435	1	14660	1	1		(313.9344, 669.78503)(628.8845, 1149.7372)(629.88385, 532.35455)(630.88776, 1321.766)(631.8919, 532.285)	629.8935@10.063073	FindByMolecularFeature	11
533.4185@10.040237	20230	13120	1	5608	1	1	9685	12567	13003	3944	18351	5162	1	1	14360	3883	18250	1		(532.4115, 1105.7207)(533.41156, 593.0269)(534.4048, 745.295)(514.3924, 655.16)	533.4185@10.040237	FindByMolecularFeature	14
654.5253@10.541218	5347	23668	7843	1	1	1	18713	16303	15178	1	1	14339	1	11949	42206	1	18069	8203		(653.5162, 1787.8541)(654.51825, 829.62994)(655.5158, 632.81665)	654.5253@10.541218	FindByMolecularFeature	12
404.2732@10.690863	4706	7672	20343	15257	5126	1	5736	4654	9467	4605	5931	7992	8862	14307	1	1	1	1		(403.26642, 1447.5807)(404.27466, 698.6884)(385.25592, 860.3)	404.2732@10.690863	FindByMolecularFeature	15
648.3378@10.646875	20697	1	11319	1	1	1	8264	6968	15606	4712	4638	1	1	6101	1	3360	1	1		(647.3283, 1346.5071)(648.33185, 572.775)(649.3181, 561.01)	648.3378@10.646875	FindByMolecularFeature	10
317.9457@10.96	16135	4773	20633	19266	5759	1	8413	18268	7541	86187	6129	4522	42690	37264	8488	39903	29228	1		(634.8959, 1226.37)(635.9018, 421.15)(636.91, 445.85)(157.967, 566.75)(316.9413, 2280.8247)(317.9478, 535.71466)(318.93768, 1209.8828)(319.93427, 448.235)(298.93378, 585.35)	317.9457@10.96	FindByMolecularFeature	18
472.3901@10.846044	14146	18519	14368	17619	1	1	1	10544	10928	10767	1	14263	11773	1	1	16526	6225	1		(471.38235, 1397.7719)(472.38504, 596.47504)(473.39087, 928.73)	472.3901@10.846044	FindByMolecularFeature	12
620.3739@11.097076	23058	12243	8900	8703	24096	1	1	13700	1	20858	10530	11381	1	1	7334	7440	1	1		(619.36975, 1442.55)(620.3704, 721.74457)(621.3619, 715.48505)	620.3739@11.097076	FindByMolecularFeature	13
460.3327@11.272576	11281	20759	15558	14102	14862	1	10820	1	1	12270	14105	1	18544	27312	1	11264	1	14813		(459.32486, 3058.0217)(460.33316, 1229.6527)(461.3244, 874.36)	460.3327@11.272576	FindByMolecularFeature	14
718.5127@11.450057	1	1	1	52199	53121	1	14331	34281	4339	104632	60553	120481	1	1	96310	90201	1	1		(358.2455, 447.57)(717.50665, 3626.3743)(718.5096, 1786.1044)(719.50555, 2362.268)(720.5029, 573.77)	718.5127@11.450057	FindByMolecularFeature	12
242.1505@11.4181595	6081	6629	20779	6517	1	1	1	1	1	5487	1	10698	4089	1	1	1	1	1		(543.31494, 924.43)(544.3168, 425.685)(545.3022, 730.26)(287.1442, 2029.48)(288.1413, 399.87)(289.1489, 539.18)(241.14354, 1452.1188)(242.14162, 487.9325)(223.13298, 629.88666)	242.1505@11.4181595	FindByMolecularFeature	8
408.1922@11.639686	29094	25103	13319	1	17502	1	9007	20158	1	10432	11881	13687	13523	1	1	1	1	20158		(203.08902, 778.90497)(407.1841, 2219.1013)(408.18756, 939.4954)(409.18625, 1631.3)	408.1922@11.639686	FindByMolecularFeature	13
688.5798@11.766311	1	1	32335	1	1	1	69014	21758	34479	15650	41331	1	35272	1	47232	33581	1	1		(733.5733, 776.5)(734.5856, 520.91)(735.5804, 557.34)(687.5717, 2982.1812)(688.5761, 1809.1138)(689.57684, 672.36163)	688.5798@11.766311	FindByMolecularFeature	11
840.2992@11.813494	11668	11320	15107	17057	1	1	10032	1	14509	12790	12792	1	12594	16696	1	11964	1	12190		(839.2945, 1926.3876)(840.2987, 1183.7754)(841.29193, 1205.9792)(842.2883, 698.13)(843.28595, 488.31)	840.2992@11.813494	FindByMolecularFeature	13
120.9202@11.88902	1	1	1	498870	468329	1	524241	507980	1	474076	1	484996	516433	1	482907	499237	505750	711206		(179.93178, 2803.5867)(119.91326, 111104.46)	120.9202@11.88902	FindByMolecularFeature	12
249.9247@11.807915	63005	384016	76095	58093	22458	1	73345	74074	29504	76823	72663	73176	69790	77932	84394	58704	1	1		(248.91833, 7648.252)(249.9186, 1657.2893)(250.91826, 1910.3344)	249.9247@11.807915	FindByMolecularFeature	16
362.8167@11.954067	1	12328	1	13839	1	1	1	1	1	14037	13936	1	1	1	5685	11541	10217	13497		(421.8316, 391.93)(407.81555, 1913.5563)(361.80844, 1680.0156)	362.8167@11.954067	FindByMolecularFeature	9
369.6809@12.1631775	1	3880797	1	3648558	1	1	1	193163	3178874	1	3510634	1	3220043	1	3598355	161449	3929864	3967933		(183.8334, 1416.765)(368.67325, 80151.13)(369.67435, 5450.675)(370.67032, 62430.016)(371.67072, 4467.804)(372.66748, 27927.412)(373.66818, 2261.5654)(374.66644, 6785.8516)(375.6656, 979.605)(376.66376, 1937.91)	369.6809@12.1631775	FindByMolecularFeature	12
447.1046@11.91714	28569	16787	1	1	1	1	32168	24318	30501	25732	1	1	1	36409	43286	1	1	30227		(492.099, 4246.52)(446.09683, 4203.1787)(447.0999, 2093.6587)(448.0897, 1946.5541)(428.08514, 1686.545)(429.0821, 975.45)(430.0911, 848.27)	447.1046@11.91714	FindByMolecularFeature	10
426.1105@11.970163	33418	1	1	46968	45601	1	36185	44644	35364	33912	1	1	55718	37543	1	117688	1	48246		(485.12274, 2167.4722)(486.12427, 1159.315)(487.1253, 758.38)(471.1074, 8938.91)(425.1035, 3214.6416)(426.10486, 1571.6675)(427.10443, 970.1411)	426.1105@11.970163	FindByMolecularFeature	13
261.7712@12.00346	95610	164028	113522	105359	269165	1	53550	1	112085	74561	127889	1	1	292701	161188	117614	1	79047		(320.7861, 5435.815)(306.76782, 9272.62)(307.76642, 1534.505)(308.76535, 9991.58)(309.7635, 1382.5)(260.7644, 4225.033)(261.77097, 1228.4927)(262.76093, 4205.2847)(263.76645, 1066.21)	261.7712@12.00346	FindByMolecularFeature	15
448.8122@11.988888	30613	45661	16966	1	1	1	1	11251	41250	26972	4583	18917	1	35441	29786	1	36078	1		(493.80902, 3083.2527)(447.80386, 2092.485)(448.80457, 1028.74)(449.80057, 776.4125)	448.8122@11.988888	FindByMolecularFeature	12
272.8294@12.453359	41225	1	1	32802	1	1	14622	63055	21844	1	16430	1	1	10848	31821	70585	21754	1		(317.8261, 1638.45)(271.8221, 2382.8333)(272.82178, 551.0683)(273.81927, 1965.8329)(274.8213, 585.16)	272.8294@12.453359	FindByMolecularFeature	12
343.8266@13.505432	35110	24478	1	28981	20525	1	9538	22002	52680	79806	71736	1	55739	1	1	20421	22666	24815		(170.90865, 588.08997)(342.81927, 4310.5938)(343.82004, 676.7414)(344.8164, 1750.6763)	343.8266@13.505432	FindByMolecularFeature	14
169.953@0.2038621	17016	67624	39740	1	1	1	1	20086	56956	1	1	71056	52284	60614	77658	41847	46862	59851		(168.94627, 6048.308)(169.94872, 457.36618)(170.94345, 2789.433)(171.9425, 398.10336)	169.953@0.2038621	FindByMolecularFeature	13
179.9829@0.2074311	78039	83464	42594	1	1	1	25927	1	79492	1	38801	1	89869	80316	69686	74444	27026	1		(178.97583, 9657.627)(179.97815, 613.1092)(180.97202, 5938.165)	179.9829@0.2074311	FindByMolecularFeature	12
289.9438@0.19972518	63792	69375	72801	4982	6738	1	27345	22874	88428	34409	1	1	1	30550	34852	27477	25284	18694		(288.93634, 17657.951)(289.94043, 3956.4656)(290.9361, 3855.088)(291.9456, 701.62)	289.9438@0.19972518	FindByMolecularFeature	14
273.9675@0.19984376	271499	295224	290186	1	14018	1	166985	179318	1	125904	1	1	1	124427	130342	86290	92108	81961		(272.9592, 59885.355)(273.96036, 18394.475)(274.9576, 18958.242)(275.9592, 4027.4639)(276.9551, 1914.815)	273.9675@0.19984376	FindByMolecularFeature	12
379.9223@0.20615472	181766	1	206606	5464	1	1	69139	89048	86481	62350	54455	53942	52368	63152	59716	27980	30175	1		(378.91534, 30671.662)(379.9166, 6170.7046)(380.9132, 9892.091)(381.9168, 1657.0582)(382.91522, 1770.7)	379.9223@0.20615472	FindByMolecularFeature	14
243.8791@0.20326138	1	1	1	1	1	1	1	1	70099	12518	1	34555	45459	47442	1	29429	31911	23509		(302.8937, 4064.11)(303.9025, 896.15)(242.87177, 4516.8237)(243.87206, 1344.9413)(244.87157, 6128.204)(245.87068, 1418.39)(246.86955, 3494.3774)(247.87546, 513.595)	243.8791@0.20326138	FindByMolecularFeature	8
217.9441@0.20327736	78599	70709	70583	1	16826	1	55331	45865	42885	44461	34740	41292	36639	36212	41645	80066	56731	1		(494.89905, 896.66504)(276.95593, 2931.7)(277.9501, 441.57)(216.93709, 12947.456)(217.93785, 2235.7446)(218.93468, 6312.7036)(219.93633, 940.192)(220.93188, 1124.4783)(198.9265, 9293.01)	217.9441@0.20327736	FindByMolecularFeature	15
311.9352@0.20819916	192000	193293	195236	18928	1	1	132555	133639	138538	104521	113333	109639	106918	112418	112143	74465	76229	1		(622.8611, 632.03)(310.92792, 43362.707)(311.92975, 8328.116)(312.92578, 10689.261)(313.92767, 1370.778)(314.9242, 1375.09)	311.9352@0.20819916	FindByMolecularFeature	16
433.8646@0.21476185	243223	234379	250342	1	46333	1	190594	195809	1	155856	1	1	1	163603	159176	120258	116244	1		(432.858, 73961.95)(433.86136, 5642.781)(434.8541, 20848.61)(435.8577, 1705.0685)(436.86914, 3029.5725)(437.87344, 697.42505)	433.8646@0.21476185	FindByMolecularFeature	12
581.7309@0.22301327	23559	1	1	1	1	1	32800	34617	36540	17808	1	25603	1	29416	24540	17801	1	25435		(640.746, 2817.575)(641.752, 818.93)(580.7234, 5806.8677)(581.7284, 814.86395)(582.7222, 5955.462)(583.7274, 708.88196)(584.7252, 2446.0278)(585.7267, 431.81)(586.7344, 1928.81)	581.7309@0.22301327	FindByMolecularFeature	11
357.774@0.22951107	19049	31693	23066	1	1	1	1	1	37924	17866	19212	15830	7706	16945	1	7914	1	1		(774.562, 2849.245)(760.5491, 1951.07)(714.5206, 1888.62)(402.77032, 3253.1975)(403.776, 446.77997)(404.76834, 4564.9175)(405.7705, 784.91)(406.767, 2381.39)(356.76382, 2083.952)(357.7709, 600.62714)(358.76694, 1421.1134)	357.774@0.22951107	FindByMolecularFeature	10
1049.0656@0.28476703	7558	1	1	1	45712	1	1	1	1	1	1	34018	4539	1	35690	40661	5088	40602		(1048.0603, 2284.365)(1049.0677, 1206.63)(1050.0564, 2434.6843)(1051.0686, 1503.7219)(1052.0586, 2152.2068)	1049.0656@0.28476703	FindByMolecularFeature	8
95.9318@0.25713947	102017	236847	294909	1	163044	1	230332	85981	205473	245388	239906	253902	233145	221862	219840	117496	122117	129175		(94.924545, 78855.625)(95.93072, 1156.5913)(96.9253, 3497.96)	95.9318@0.25713947	FindByMolecularFeature	16
288.1544@0.26287255	1	1	1	1	9746	1	1	1	1	1	19090	1	19205	1	22667	53986	62188	54675		(333.1505, 3434.54)(334.1538, 933.48)(143.06967, 1061.666)(287.14728, 6820.4487)(288.15366, 1436.8514)	288.1544@0.26287255	FindByMolecularFeature	7
308.0994@0.27330396	1	1	1	1	1	1	1	11052	1	1	12424	14212	1	1	13577	24975	27896	33363		(675.2104, 859.68)(307.09158, 2581.4414)(308.09354, 851.665)(289.08145, 1410.4733)	308.0994@0.27330396	FindByMolecularFeature	7
452.1898@0.27851737	1	1	1	1	1	1	1	1	1	16188	1	1	3824	1	13657	27956	67157	30346		(963.4018, 1619.05)(903.3715, 670.15)(904.3723, 533.72)(905.3925, 479.08)(511.2002, 916.07)(451.18045, 3027.1848)(452.1804, 1023.08344)(453.18304, 3324.215)(454.1873, 1231.22)(455.205, 3026.94)	452.1898@0.27851737	FindByMolecularFeature	6
133.8918@0.2629376	118368	184124	394225	78020	1	1	275497	263426	227219	242352	220879	263791	248040	271137	1	130499	1	1		(312.7776, 5174.88)(132.88455, 41356.312)(133.88521, 4171.9775)	133.8918@0.2629376	FindByMolecularFeature	13
404.1933@0.2804725	1	1	1	19967	1	1	1	18435	1	25499	48385	36242	17974	27227	54203	117485	71254	136830		(807.3697, 416.84)(463.20523, 3397.7798)(464.20688, 1106.876)(465.2099, 3154.8198)(466.21054, 976.83)(467.2112, 2231.39)(403.18332, 3679.8342)(404.18442, 1044.278)(405.1795, 3695.0847)(406.1966, 717.19)	404.1933@0.2804725	FindByMolecularFeature	11
250.7947@0.29526836	1	1	1	83604	1	1	1	1	1	1	107183	133608	136814	126946	1	398584	395013	384032		(249.78645, 20639.244)(250.78764, 863.3213)(251.7843, 31001.586)(252.78526, 1395.4186)(253.78145, 15345.615)(254.78394, 640.5667)	250.7947@0.29526836	FindByMolecularFeature	8
859.2323@0.26739222	1	1	1	1	1	1	23721	7002	27384	29201	10251	21114	1	1	1	4493	1	9652		(488.63538, 2920.425)(489.12854, 1017.685)(918.2459, 1477.09)(428.6118, 2125.523)(429.11493, 820.0485)(858.2225, 3745.8875)(859.23206, 959.17004)(860.23724, 3341.855)(861.2313, 1885.55)	859.2323@0.26739222	FindByMolecularFeature	8
149.9546@0.49768046	11036	7540	29484	1	1	1	1	28500	25873	1	22144	1	1	23924	6975	8813	19711	25300		(148.94751, 2570.8535)(149.94867, 557.77905)(150.9445, 1068.4778)	149.9546@0.49768046	FindByMolecularFeature	11
336.1225@2.318467	1	1	1	1	1	1	1	1	1	8741	1	1	1	15522	3548	7081	4452	27512		(335.1168, 1324.9933)(336.1195, 379.67334)(337.1188, 731.68)	336.1225@2.318467	FindByMolecularFeature	6
626.3172@2.6672459	1	1	1	1	1	1	1	1	1	6313	1	6737	1	1	3417	10973	12175	11288		(625.3118, 1371.1351)(626.31415, 446.25333)(627.3057, 713.382)	626.3172@2.6672459	FindByMolecularFeature	6
324.0296@3.004486	1	127590	129861	336292	315910	1	238927	252324	257129	1	586869	540855	532471	508755	498536	1392557	1390349	1377650		(323.02197, 26193.254)(324.02533, 4415.494)(325.0197, 3285.026)(326.02353, 990.612)	324.0296@3.004486	FindByMolecularFeature	16
426.2248@3.0642903	1	1	1	1	1	1	9264	1	1	8446	1	4394	1	54268	1	19184	10555	9859		(425.21234, 1365.8099)(426.21027, 668.4)(407.2048, 2012.4066)	426.2248@3.0642903	FindByMolecularFeature	7
522.2486@3.1782386	1	1	1	1	5883	1	1	1	1	10279	1	7983	1	8521	1	19998	14180	5509		(521.24164, 1234.9529)(522.2413, 536.77576)(523.24554, 824.5534)	522.2486@3.1782386	FindByMolecularFeature	7
890.478@3.081558	1	1	1	1	1	1	1	1	1	5304	1	6224	1	4424	1	12688	13656	13288		(889.46826, 1193.8367)(890.4715, 579.1883)(891.45935, 636.68)(892.4621, 477.73)	890.478@3.081558	FindByMolecularFeature	6
486.2307@3.526125	1	1	1	4369	1	1	1	1	1	3983	13566	1	1	1	7125	11094	12316	7434		(485.22324, 1306.8044)(486.22845, 547.7171)(487.22177, 1807.11)	486.2307@3.526125	FindByMolecularFeature	7
368.2138@3.4398592	1	1	1	1	1	1	6942	10410	1	1	1	1	8504	27771	13772	46822	29999	16567		(183.09796, 639.85)(367.20624, 2269.2961)(368.208, 664.8362)(349.1948, 1209.11)	368.2138@3.4398592	FindByMolecularFeature	8
706.3611@3.9099896	1	1	1	1	1	1	1	1	1	1	1	6765	11279	6587	1	36229	16249	4978		(705.3499, 1282.9883)(706.35693, 704.204)(707.3376, 1783.72)(708.346, 778.51)(709.3286, 594.05)(687.33374, 1234.835)	706.3611@3.9099896	FindByMolecularFeature	6
370.2295@3.546646	1	1	1	1	1	1	13978	1	16858	34666	26044	24747	14093	9538	1	82324	91114	36591		(369.22195, 3219.156)(370.22626, 1068.395)(371.20612, 1051.725)(351.2125, 1038.17)(352.2212, 362.81)	370.2295@3.546646	FindByMolecularFeature	10
446.2313@3.7848895	1	1	1	1	1	1	1	1	1	13795	1	10324	7589	1	9637	8073	15975	17576		(505.2479, 776.52)(506.2461, 496.27)(445.22684, 1477.9513)(446.2284, 726.05664)(447.2387, 996.855)(427.2212, 849.89)	446.2313@3.7848895	FindByMolecularFeature	7
454.2845@3.9108005	1	1	1	9577	13234	1	6281	8871	14601	9798	12875	15762	18393	15176	13340	59605	22269	14457		(513.2921, 1380.08)(514.3035, 472.97)(453.27518, 2083.2964)(454.28064, 775.6892)(455.2732, 859.74756)(435.2669, 1636.33)	454.2845@3.9108005	FindByMolecularFeature	14
468.2678@3.6128678	1	1	1	1	6031	1	1	1	1	6909	1	1	9450	9653	1	11158	17498	11872		(467.25626, 1509.2784)(468.26093, 769.2728)	468.2678@3.6128678	FindByMolecularFeature	7
462.2531@4.0602736	1	1	1	1	6415	1	1	1	1	18662	1	21890	1	7173	9539	9810	12797	17806		(461.252, 1457.6763)(462.25693, 678.90875)(463.26025, 1053.625)	462.2531@4.0602736	FindByMolecularFeature	8
322.0496@4.1586547	1	1	1	20983	25410	1	18967	19540	20587	44945	42019	36714	44397	43869	40283	58087	73344	73599		(321.0428, 5130.382)(322.0462, 1116.16)(323.0313, 1350.9177)	322.0496@4.1586547	FindByMolecularFeature	15
406.264@4.2628427	1	1	1	1	1	1	1	1	1	11447	14056	1	1	9726	1	31949	19529	17349		(451.2624, 1660.51)(452.2641, 876.52)(453.2708, 2111.91)(405.25803, 1734.6183)(406.26138, 548.64166)(407.2681, 569.56)	406.264@4.2628427	FindByMolecularFeature	6
324.2253@4.2655554	1	1	1	1	8981	1	1	1	1	14960	13117	16029	12767	12065	14201	27989	25854	26038		(323.2176, 2696.0142)(324.22015, 794.33704)(305.2046, 655.02)	324.2253@4.2655554	FindByMolecularFeature	10
416.2249@4.090184	7953	1	1	1	1	1	1	1	10143	9834	6872	7412	19220	1	25362	24791	14375	6114		(475.2415, 1426.24)(476.24, 869.98)(415.22177, 1680.643)(416.2271, 611.3577)(417.22525, 1429.4751)	416.2249@4.090184	FindByMolecularFeature	10
422.2574@4.4519744	1	1	1	1	1	1	1	1	1	1	15442	1	1	17592	11407	65367	27937	11439		(481.27405, 2404.67)(482.27225, 728.24)(421.25095, 1960.3365)(422.2564, 733.85)(423.2348, 996.17)	422.2574@4.4519744	FindByMolecularFeature	6
302.0306@4.4344864	1	1	1	20896	1	1	23215	1	1	32765	34405	25515	26995	1	31097	73493	71129	75085		(301.02353, 4339.1436)(302.02533, 752.839)(303.0211, 1837.1088)(304.0225, 616.46)	302.0306@4.4344864	FindByMolecularFeature	10
456.2997@4.3423953	1	1	1	1	1	1	1	7168	1	15852	1	19199	9772	19637	16568	33172	35666	35964		(455.29282, 1890.551)(456.2959, 812.76556)(457.28784, 596.46497)	456.2997@4.3423953	FindByMolecularFeature	9
315.9756@4.6080995	1	1	1	1	1	1	1	1	1	9126	1	11837	10120	9829	1	23648	19631	21086		(314.9687, 2740.0586)(315.97037, 832.15424)(316.96814, 746.64667)	315.9756@4.6080995	FindByMolecularFeature	7
438.2904@4.727748	1	1	1	1	6495	1	1	1	15151	22180	15504	1	19124	15954	28183	38832	42361	21673		(437.28232, 2870.2039)(438.28705, 852.28107)(439.2716, 783.83)(419.2678, 436.44)	438.2904@4.727748	FindByMolecularFeature	10
394.2652@5.026164	1	1	1	4430	1	1	1	1	8507	5387	10350	4263	9148	8382	1	21945	25475	19372		(393.25867, 1843.597)(394.26248, 793.48)(395.2672, 809.13)	394.2652@5.026164	FindByMolecularFeature	10
458.2734@5.134861	1	1	1	1	1	1	1	1	1	14797	1	6326	15045	1	25423	13684	44665	19263		(975.5595, 767.53)(976.5812, 513.42)(457.2643, 1933.3214)(458.2661, 835.2129)(459.2663, 1035.2725)	458.2734@5.134861	FindByMolecularFeature	7
328.1448@5.0289636	1	1	1	1	1	1	1	1	1	43507	1	1	39269	32278	48193	123128	130140	123174		(327.1367, 13219.634)(328.13922, 2939.3113)(329.13766, 1358.4785)	328.1448@5.0289636	FindByMolecularFeature	7
456.2591@5.0789123	1	1	1	1	1	1	10131	14721	1	38095	1	35986	19751	1	1	59255	40558	67706		(455.2513, 3061.3838)(456.25516, 1054.1138)(457.25018, 1664.526)(458.25626, 538.225)	456.2591@5.0789123	FindByMolecularFeature	8
494.3164@5.083614	1	1	1	1	1	1	1	1	1	1	1	4865	14136	1	6069	16361	18845	11801		(493.30957, 1477.9532)(494.31104, 589.268)(495.31345, 1022.67)(475.29443, 1118.34)(476.2929, 622.55)(477.3086, 1541.79)	494.3164@5.083614	FindByMolecularFeature	6
506.3526@5.3718405	1	1	1	1	1	1	1	1	1	11219	13642	6842	1	10194	1	33600	28044	26289		(505.3452, 2071.0486)(506.35052, 811.2857)(487.3287, 656.73)	506.3526@5.3718405	FindByMolecularFeature	7
378.2027@5.556283	1	1	1	1	1	1	1	1	1	11240	1	10584	20128	9889	10700	12748	8112	6663		(377.1965, 1707.2362)(378.1991, 668.455)	378.2027@5.556283	FindByMolecularFeature	8
378.2712@5.406851	1	1	1	9534	1	1	11102	11867	13499	15762	16972	18984	16447	17910	1	38211	31479	1		(377.26355, 3375.5862)(378.26523, 1034.8655)(379.26138, 590.5633)	378.2712@5.406851	FindByMolecularFeature	11
407.0416@5.5033035	1	1	1	1	4903	1	6435	1	1	12624	1	11594	1	12446	10647	31313	29995	29510		(406.03604, 2289.4355)(407.0421, 850.7145)(408.03354, 1705.6749)(409.03668, 573.02)	407.0416@5.5033035	FindByMolecularFeature	9
522.3454@5.275133	1	1	1	4851	8453	1	1	1	1	6918	7153	1	9095	13603	1	35059	63539	9177		(521.33923, 1593.7534)(522.3452, 669.65)(523.34753, 1422.86)(503.3296, 1096.12)(504.3311, 471.34)	522.3454@5.275133	FindByMolecularFeature	9
294.2135@5.7451	1	1	1	19873	1	1	1	1	1	20839	28886	39367	41371	26187	1	28275	63662	60514		(293.2058, 4052.1467)(294.2095, 1160.9856)	294.2135@5.7451	FindByMolecularFeature	9
504.3384@5.5342903	1	1	1	1	1	1	3319	1	1	8212	7507	1	1	1	4922	14455	14268	12986		(503.32913, 1327.7557)(504.3249, 655.55)(505.34225, 1076.21)	504.3384@5.5342903	FindByMolecularFeature	7
374.1864@5.786178	1	1	1	19260	19842	1	11379	13195	10057	19583	21151	23453	26912	1	22683	35203	43783	1		(373.1792, 3793.6338)(374.18192, 1211.1969)	374.1864@5.786178	FindByMolecularFeature	13
568.3491@5.45377	1	1	1	1	1	1	5395	1	1	1	5211	1	4068	1	22309	22249	5534	18655		(567.33997, 1351.403)(568.3426, 706.8486)(569.3387, 1107.44)(549.3326, 576.7)	568.3491@5.45377	FindByMolecularFeature	7
506.3547@5.9120975	1	1	1	1	1	1	4491	1	1	10592	6068	10205	8639	1	6986	24098	22678	23955		(505.34744, 1860.3501)(506.3501, 697.4022)(507.3445, 649.14667)	506.3547@5.9120975	FindByMolecularFeature	9
524.321@6.130265	1	1	1	1	10726	1	12011	1	4834	1	13757	20294	19684	1	14892	34548	32118	41203		(523.31366, 2004.9391)(524.31647, 934.1578)(525.3211, 1175.0974)(505.3038, 393.0)	524.321@6.130265	FindByMolecularFeature	10
534.3494@6.1306715	1	1	1	1	1	1	1	1	1	8853	13755	1	13590	8998	15524	20867	27683	22848		(533.34265, 1785.8037)(534.3458, 856.21497)(535.3499, 1156.015)(536.355, 494.44)	534.3494@6.1306715	FindByMolecularFeature	8
694.4518@6.8433766	1	1	1	1	1	1	1	1	10864	1	1	12321	1	15622	16645	11673	21391	15198		(693.4424, 1557.1758)(694.4447, 989.3457)(695.44446, 879.155)	694.4518@6.8433766	FindByMolecularFeature	7
482.3104@6.40882	1	1	1	1	1	1	10094	1	13053	15830	19316	1	20487	15006	20411	44502	36106	31796		(481.3025, 1797.691)(482.31177, 809.014)(483.30203, 1048.8615)	482.3104@6.40882	FindByMolecularFeature	10
446.3327@6.4399323	1	1	1	1	1	1	7632	1	1	1	11862	11800	12566	9951	1	25693	24491	25240		(445.32474, 2480.7676)(446.32785, 898.7462)(447.32172, 726.1225)	446.3327@6.4399323	FindByMolecularFeature	8
620.4198@6.462917	1	1	1	10317	1	1	1	1	19817	23785	1	26900	21351	1	1	52560	43410	46438		(619.4142, 2411.0989)(620.42065, 1166.745)(621.42816, 1283.8234)	620.4198@6.462917	FindByMolecularFeature	8
424.1416@6.587617	1	1	1	1	1	1	1	1	1	12760	16854	1	1	11425	17452	23972	24155	23310		(423.1341, 3213.7961)(424.1413, 1020.0257)	424.1416@6.587617	FindByMolecularFeature	7
574.4134@6.6071496	1	1	1	1	1	1	1	1	1	1	7389	1	7133	1	12403	11345	7079	18939		(619.4113, 1143.22)(620.4084, 650.27)(621.3926, 856.45)(286.202, 640.87)(573.40405, 1163.3082)(574.41095, 624.17004)(575.3954, 698.94)	574.4134@6.6071496	FindByMolecularFeature	6
696.4591@6.9030204	1	1	1	1	1	1	1	14565	1	24828	1	1	19235	18887	1	44199	58905	33862		(695.45404, 2004.7057)(696.45624, 1183.4943)(697.4604, 1229.54)(698.4573, 474.36)	696.4591@6.9030204	FindByMolecularFeature	7
298.247@7.0408926	1	1	1	1	1	1	1	10564	1	15411	1	14597	1	12309	1	11853	16945	22272		(297.2406, 2428.9348)(298.2431, 757.5685)(279.2299, 964.79)	298.247@7.0408926	FindByMolecularFeature	8
444.249@7.17481	14584	60097	1	1	1	1	1	1	51186	1	277552	1	291529	1	343498	256649	7894	37460		(443.24057, 9466.272)(444.24374, 3321.724)(445.2386, 5718.844)(446.24133, 3102.5032)(447.23975, 1415.8033)(448.2466, 345.15)	444.249@7.17481	FindByMolecularFeature	10
385.1669@7.426184	54935	1	1	1	1	1	1	90649	88511	94462	1	112948	125941	76699	1	131589	123057	116180		(444.1805, 729.27)(384.15973, 12164.896)(385.1518, 2365.7603)(386.15198, 1568.8744)	385.1669@7.426184	FindByMolecularFeature	10
762.5252@7.6221623	1	1	1	1	1	1	1	10922	1	29571	9571	10473	14435	1	1	12158	12960	19308		(380.2504, 454.48)(761.5178, 1855.1388)(762.52356, 897.27875)(763.51685, 1244.37)(743.5137, 1239.7)	762.5252@7.6221623	FindByMolecularFeature	8
462.3692@7.947501	5490	1	4370	5304	8656	1	1	1	1	11588	6818	9582	1	1	1	10637	10137	8130		(461.35907, 1142.594)(462.3632, 488.06802)	462.3692@7.947501	FindByMolecularFeature	10
626.4918@7.986203	1	1	1	1	1	1	1	23679	1	31880	37156	35187	29611	37134	24466	66311	55471	67473		(625.4824, 3199.3818)(626.4923, 1717.4531)(627.48737, 1052.3016)	626.4918@7.986203	FindByMolecularFeature	10
746.528@8.184151	1	1	1	20777	1	1	1	1	1	1	1	25558	23974	44170	1	122528	124037	106783		(372.2473, 708.28)(745.5191, 2645.9084)(746.5205, 1518.1044)(747.5258, 2737.024)(748.5235, 1806.45)(749.5349, 1105.14)	746.528@8.184151	FindByMolecularFeature	7
739.4325@8.173771	1	45786	61672	69445	1	1	67411	45995	65142	48228	1	11633	1	81899	29512	89903	116523	63364		(738.42474, 2944.3137)(739.4284, 1669.3729)(740.4224, 2292.2068)(741.4284, 1256.57)(742.4263, 986.66)	739.4325@8.173771	FindByMolecularFeature	14
366.0766@8.336887	205502	1	1	161250	207462	1	217822	162492	138584	194076	209424	149748	122438	1	194428	212200	1	5018		(182.0345, 345.48)(365.07098, 8740.954)(366.07812, 2583.1287)(367.07166, 1470.3462)	366.0766@8.336887	FindByMolecularFeature	13
426.0278@8.603423	17737	87283	1	2914	1	1	1	97611	287736	1	45929	1	32221	232353	1	41964	34082	50845		(471.02588, 1403.0101)(472.0165, 771.88)(473.0263, 1253.98)(425.02087, 3534.723)(426.02255, 1123.7744)(427.0174, 5497.1475)(428.01843, 1491.8824)(429.0328, 2435.49)	426.0278@8.603423	FindByMolecularFeature	11
298.158@8.69725	1	1	1	2048995	1	1	1	1	7205638	1255496	1	1	2279012	4771635	1	1934829	3609806	6212315		(297.15347, 654490.94)(298.15637, 119929.93)(299.1497, 31029.79)	298.158@8.69725	FindByMolecularFeature	9
499.3044@8.668502	1	22899	1	13340	14347	1	1	1	1	1	7337	15479	23381	1	20420	29577	13341	22950		(498.29938, 1980.2659)(499.3092, 1029.8433)(500.3091, 547.82)(480.2937, 671.1)	499.3044@8.668502	FindByMolecularFeature	10
324.1111@8.405196	675002	670717	13057	23299	417003	1	661922	1	1	1	22956	590368	557592	590685	422335	40850	544630	565253		(323.1042, 16185.875)(324.10556, 2604.425)(325.10226, 7762.3184)(326.1053, 1656.676)(327.10245, 1122.15)	324.1111@8.405196	FindByMolecularFeature	14
398.3366@8.926237	37116	45263	42658	14853	37885	1	39675	1	1	1	43736	1	14192	39909	37601	51390	1	53679		(457.3463, 786.18)(458.3507, 466.47)(397.3282, 3295.0894)(398.3305, 1119.3362)(399.326, 673.9725)(379.3238, 301.45)	398.3366@8.926237	FindByMolecularFeature	13
356.3233@9.139457	21363	1	1	1	11616	1	29672	11188	9709	4026	1	9488	7534	25561	24742	9964	7041	15055		(355.31622, 1671.6013)(356.31927, 566.2521)(357.31955, 348.46)	356.3233@9.139457	FindByMolecularFeature	14
486.2303@9.66695	1	1	1	1	1	1	1	1	1	36985	1	43537	10818	32584	43971	107633	90578	96894		(485.22122, 3999.381)(486.2237, 1433.9387)(487.21817, 1176.988)	486.2303@9.66695	FindByMolecularFeature	8
486.2298@10.299128	1	1	1	1	1	1	1	1	1	21797	1	1	33735	1	16882	24223	22329	27790		(485.2235, 2709.8984)(486.22775, 942.5634)(487.22134, 1052.978)	486.2298@10.299128	FindByMolecularFeature	6
514.0219@11.09192	18136	45992	7662	1	1	1	1	14833	1	13508	1	1	98377	31824	93398	6853	27164	108768		(559.01733, 1334.0449)(513.0129, 2545.8699)(514.0169, 1036.8192)(515.0187, 2072.6738)(516.0135, 1080.41)(494.9981, 1223.5)	514.0219@11.09192	FindByMolecularFeature	12
398.2352@10.843497	872526	878663	905067	807046	1	1	912774	887749	875681	844269	895768	797539	873553	912398	725809	859621	872892	643086		(397.22806, 47211.035)(398.23175, 10749.848)(399.23264, 4479.274)(400.23407, 1006.51794)	398.2352@10.843497	FindByMolecularFeature	17
224.0363@11.210011	100656	1	1	626844	1	1	156834	1	176656	1	1359801	51398	1	1	77771	305487	73498	55589		(223.0279, 35816.277)(224.02924, 8040.6714)(225.02605, 5526.6455)(226.0282, 2666.4849)	224.0363@11.210011	FindByMolecularFeature	11
644.0086@11.340775	10907	13018	8073	1	1	1	1	1	1	8413	1	2212	1	1	14780	2924	10064	9987		(643.00323, 780.7266)(644.0012, 465.5178)(644.99994, 689.888)	644.0086@11.340775	FindByMolecularFeature	9
540.2205@11.537436	1	1	1	1	1	1	16093	14865	18930	1	26354	21823	1	23950	1	34297	45820	50623		(585.226, 613.02)(586.2446, 401.3)(269.102, 595.7)(539.21686, 2460.45)(540.219, 1047.3822)(541.21814, 1063.1741)	540.2205@11.537436	FindByMolecularFeature	9
689.5901@11.506648	26297	18115	17393	32041	20860	1	13448	15077	1	1	11269	1	1	32757	30510	16572	26812	23659		(688.58044, 1953.5292)(689.5776, 938.0309)(690.5827, 549.315)(670.5679, 1365.89)(671.5671, 789.06)	689.5901@11.506648	FindByMolecularFeature	13
611.4212@11.491874	1	1	24519	14524	9925	1	9193	11229	17113	13784	67355	83302	25256	10241	1	6563	13536	1		(304.70538, 4347.0747)(305.2116, 892.0421)(305.7092, 2429.42)(610.4218, 325.24)	611.4212@11.491874	FindByMolecularFeature	14
496.3032@11.518665	1	18399	1	1	1	1	1	13163	1	7527	1	18257	1	19422	1	6111	10448	14911		(495.2934, 1653.1537)(496.30426, 813.92126)(497.29663, 1966.9949)	496.3032@11.518665	FindByMolecularFeature	8
782.5773@11.617142	100535	75001	61063	76855	1	1	74289	1	1	62097	108586	36257	123099	1	99098	83084	66207	41400		(781.57214, 5233.021)(782.5699, 3519.7866)(783.5699, 3421.888)	782.5773@11.617142	FindByMolecularFeature	13
201.9601@11.7050905	332744	411439	123749	139396	83040	1	1	1	1	113343	86905	1	103790	66875	92531	144110	139207	205634		(200.9525, 11904.506)(201.95486, 1362.4972)(202.94977, 4920.846)(203.95233, 588.4267)	201.9601@11.7050905	FindByMolecularFeature	14
423.186@11.733875	117368	1	113848	94968	1	1	81765	67859	122059	1	1	1	111380	151827	94159	64766	1	1		(422.17798, 6572.435)(423.18237, 2163.417)(424.17407, 4653.425)	423.186@11.733875	FindByMolecularFeature	10
348.8193@11.860322	1	1	40331	1	1	1	1	60937	1	1	83381	48225	1	44872	216518	61805	40857	39389		(756.64935, 1415.0499)(742.6324, 1227.52)(696.63446, 1603.4067)(347.8132, 12198.514)(348.80573, 1646.6025)(349.8048, 5929.3804)(350.8016, 905.22)(351.8056, 3247.09)(329.8055, 16748.8)	348.8193@11.860322	FindByMolecularFeature	9
499.101@11.895721	1	1	1	30589	25673	1	23716	25934	24732	1	1	22218	1	27953	19340	29747	26982	25142		(1057.2178, 491.64)(498.09558, 4800.2305)(499.10452, 2198.287)(500.09747, 1376.5)	499.101@11.895721	FindByMolecularFeature	11
453.7086@11.880792	1	22621	1	35823	1	1	1	19240	1	21787	1	47820	19926	72282	1	23490	44317	29277		(966.43304, 973.5817)(967.4208, 773.43506)(968.4198, 899.92004)(512.7274, 1451.86)(498.7041, 1399.1699)(452.70218, 4416.6816)(453.6969, 1490.08)(454.697, 5309.47)(455.6889, 1857.74)(456.6929, 2940.06)	453.7086@11.880792	FindByMolecularFeature	11
291.8567@11.965062	1	1	177604	1	1	1	1	157652	138995	87251	1	1	166827	163693	1	134705	850398	35457		(582.7076, 3156.68)(336.85358, 74120.414)(337.8536, 16461.455)(338.85278, 60576.293)(144.92082, 10817.885)(290.8503, 5543.76)(291.84604, 1956.5876)(292.8431, 1258.296)	291.8567@11.965062	FindByMolecularFeature	9
533.9265@11.985781	1	1	1	81592	45844	1	1	36336	84281	86482	1	43752	1	46226	1	55216	45016	41302		(578.9219, 1117.91)(532.91925, 7398.646)(533.9215, 973.80096)(534.9157, 2356.2642)	533.9265@11.985781	FindByMolecularFeature	10
446.677@12.209154	1	1	1	1	12328	1	1	1	1	49523	1	83087	20109	41475	1	160164	164460	160172		(505.6869, 620.5)(445.66925, 5563.744)(446.66855, 1135.7488)(447.66452, 1857.8586)	446.677@12.209154	FindByMolecularFeature	8
373.7525@0.23167796	13162	12768	30343	1	6840	1	32412	1	18535	19050	13986	1	1	25382	36477	1	18374	24068		(806.5171, 2442.22)(792.4962, 1762.37)(746.4776, 1623.0)(432.77, 3846.22)(418.74545, 5720.063)(419.75214, 485.8975)(420.7429, 7105.2104)(421.7425, 509.45)(422.7407, 3280.85)(372.7417, 2103.2358)(373.75015, 420.97403)(374.74075, 1186.065)	373.7525@0.23167796	FindByMolecularFeature	12
839.2453@0.24641457	1	1	1	71260	69148	1	40016	42845	61066	1	72646	57314	1	1	56530	1	77404	37343		(838.2418, 11872.615)(839.25476, 1502.5309)(840.2381, 11339.833)(841.25195, 1303.1271)(842.23895, 6879.6333)(843.25635, 1154.315)(844.2367, 4438.39)(845.2566, 980.37)(846.244, 2660.45)	839.2453@0.24641457	FindByMolecularFeature	10
916.8394@5.114619	15421	12183	14725	1	21663	1	13697	1	1	1	20535	19161	17981	1	12855	1	1	17801		(915.8327, 1535.5719)(916.8345, 611.514)(917.83136, 1314.774)(918.8326, 552.99005)(919.8285, 681.8725)	916.8394@5.114619	FindByMolecularFeature	10
426.1831@7.0188136	25529	8592	21098	1	20480	1	26912	1	1	13863	1	1	14875	1	43566	1	1	1		(425.1773, 1606.5488)(426.1812, 588.1913)(427.18643, 1758.9719)(428.1954, 681.3)	426.1831@7.0188136	FindByMolecularFeature	8
738.4697@10.325204	28980	21627	9433	1	9068	1	1	1	1	1	1	18241	12795	14072	27899	1	1	12765		(368.2306, 795.1)(368.7336, 676.83)(737.46106, 1923.5957)(738.45496, 1260.135)(739.4631, 889.97)	738.4697@10.325204	FindByMolecularFeature	9
612.7165@11.847519	64393	60882	68363	65901	63813	1	63687	64734	63915	62790	87969	70987	70218	64948	68644	1	70287	39243		(671.727, 530.86)(611.70917, 12048.737)(612.71277, 4808.45)(613.7063, 4675.5586)(614.7054, 1422.76)(615.6968, 4679.05)	612.7165@11.847519	FindByMolecularFeature	17
329.1929@7.2220254	1	1	1	1	1	1	12416	30263	15619	30757	21692	1	1	12322	1	1	1	1		(328.1822, 4107.849)(329.18878, 1161.6228)	329.1929@7.2220254	FindByMolecularFeature	7
540.5124@7.732555	5733	1	13327	10282	1	1	8925	8731	7801	1	1	11516	12604	17550	10482	1	7439	1		(269.24823, 1248.4874)(269.75742, 682.06744)(270.2537, 523.985)	540.5124@7.732555	FindByMolecularFeature	12
554.1081@11.234384	14288	28044	28395	74421	1	1	5135	1	20433	11610	38607	1	1	38487	1	1	1	1		(276.04636, 618.62)(553.10034, 1999.166)(554.0986, 716.042)(555.0963, 1109.2775)(535.0818, 458.94)	554.1081@11.234384	FindByMolecularFeature	10
121.9609@0.20077965	102370	33015	33296	1	1	1	23150	22563	25318	27011	20848	20930	20918	17891	18528	1	16240	1		(180.9729, 39687.66)(120.954155, 7141.5024)(121.95389, 1310.7761)(122.95044, 4171.87)(123.95243, 623.1333)	121.9609@0.20077965	FindByMolecularFeature	13
363.9499@0.20651236	43705	1	1	1	1	1	14167	18774	13225	11687	1	1	11347	10734	12101	1	1	1		(362.94073, 7563.9536)(363.94345, 1778.5599)(364.9436, 1599.1)(344.9291, 398.78)	363.9499@0.20651236	FindByMolecularFeature	8
283.8406@0.22875853	42156	27176	49941	1	1	1	62089	1	1	1	29039	30455	16665	1	1	1	1	36423		(612.6728, 6120.745)(613.6778, 366.23)(614.6714, 5787.24)(615.6801, 627.95)(616.6718, 2400.5)(617.6908, 634.11)(328.83856, 9047.06)(329.84753, 549.1625)(330.83542, 8362.16)(331.8438, 404.7)(282.83398, 1663.825)(283.84726, 479.185)(284.8423, 1403.88)	283.8406@0.22875853	FindByMolecularFeature	8
448.2164@0.27585205	1	1	1	1	1	1	13499	18177	14067	1	31022	1	24804	23141	1	1	1	1		(493.21576, 1486.3)(494.2222, 798.68)(447.2073, 2001.2699)(448.21072, 812.8167)(449.19736, 1537.7866)	448.2164@0.27585205	FindByMolecularFeature	6
224.0328@4.097429	1	1	1	29489	1	1	16025	22127	16811	15645	1	17350	1	22379	1	1	1	15863		(223.02487, 2803.7678)(224.02553, 831.52625)(225.02156, 679.60333)	224.0328@4.097429	FindByMolecularFeature	8
330.1992@4.4610624	13010	10703	12715	33755	1	1	15078	1	11679	11542	20107	21457	18662	1	1	1	11613	1		(329.19202, 2342.7874)(330.19226, 770.05)(331.1873, 727.43005)	330.1992@4.4610624	FindByMolecularFeature	11
512.0254@11.248106	1	1	123675	29828	1	1	252890	13695	25129	1	35008	1	21563	18357	14252	1	14861	11805		(255.0018, 499.27)(511.01746, 2331.8481)(512.0185, 922.31366)(513.01337, 3954.2034)(514.0151, 1635.68)(515.0202, 3447.07)(516.0261, 1122.72)(517.0299, 2985.13)(493.0106, 375.39)	512.0254@11.248106	FindByMolecularFeature	11
178.9173@11.756465	1	1	1	54675	1	1	154506	61936	111620	276966	1	66867	1	1	121150	1	1	1		(402.8295, 1166.075)(356.83, 4288.1235)(357.8368, 2247.17)(358.822, 2056.5)(177.91002, 16520.535)(178.90875, 3837.355)(179.90845, 5270.84)	178.9173@11.756465	FindByMolecularFeature	7
151.8944@11.967	1	1	1	67909	1	1	341573	278089	531854	230042	1	1	1	362453	326541	1	296379	66225		(302.78342, 1343.4684)(150.88742, 18855.826)(151.89053, 2487.43)(152.88498, 7110.6826)	151.8944@11.967	FindByMolecularFeature	9
295.9606@0.2065085	116421	112038	124760	4732	1	1	1	1	1	1	1	35297	33417	27465	1	1	1	14347		(294.95392, 26475.086)(295.9567, 4635.149)(296.9516, 6139.3784)(297.9543, 922.63)(276.945, 607.63)	295.9606@0.2065085	FindByMolecularFeature	8
448.135@5.5237966	54525	60659	57482	1	1	1	1	1	1	1	18920	16577	17991	1	17094	1	1	1		(447.12772, 4371.9487)(448.131, 1187.5328)(449.12497, 500.34)	448.135@5.5237966	FindByMolecularFeature	7
460.2046@4.8391995	12440	10625	9777	1	1	1	1	1	1	9167	1	1	11310	10053	7519	1	1	1		(459.19745, 1848.4143)(460.2006, 740.31854)(461.1999, 508.07)	460.2046@4.8391995	FindByMolecularFeature	7

## Sheet: LC (-) HAV
Mass	RT	HAV 1	HAV 2	HAV 3
165.932	0.172674	165636	138744	222035
149.957	0.218916	433015	424320	388329
175.963	0.203747	283471	283413	279903
317.881	0.202589	66722	65956	22161
401.842	0.204168	120896	54657	41816
159.986	0.205677	1080818	1103752	1055018
227.974	0.206747	350228	339347	352904
243.948	0.2088	175847	152342	182879
439.811	0.218511	76006	71644	210348
355.848	0.219059	109275	107607	198093
265.942	0.21382	332699	320030	333397
287.861	0.222327	54676	50581	46186
365.878	0.215561	397162	541592	398990
371.822	0.221059	52125	61806	68678
455.785	0.22063	39657	38874	42979
129.967	0.217201	277880	290450	263057
97.9306	0.255299	81098	85019	79427
129.898	0.251489	1548175	1709474	1731314
174.088	0.262171	33337	36298	34120
361.242	0.258663	97560	58758	94132
326.188	0.266728	63133	58995	61239
188.104	0.272348	78045	82379	85947
173.847	0.295071	1165350	1118847	1166790
262.138	2.5582	19961	22054	27638
188.102	2.62413	241061	248158	233411
315.2	2.73104	26796	21168	12644
361.241	2.78627	48280	54654	46973
361.242	2.90944	356763	117834	356869
317.216	2.94275	72103	8989	63302
317.215	3.26144	12662	9351	7808
229.165	3.2566	18469	20236	17899
216.134	3.4313	49387	52254	45452
288.153	3.4738	8564	20697	18553
243.18	3.60415	108071	90433	93061
212.138	3.60635	21045	8790	25787
222.086	3.62764	90477	81229	106624
230.149	3.6243	24870	60313	23225
252.096	3.73706	43770	43230	50270
230.149	3.79987	51178	59446	68032
222.086	3.80839	82726	74886	83112
237.1	3.81684	115222	119989	114479
252.096	3.90875	32418	44590	47937
298.051	4.0173	14612	8322	7775
316.184	3.9903	73921	67769	68388
237.1	3.98651	103761	101242	104255
244.164	4.0092	52496	70375	73987
364.927	4.00275	57224	53963	61318
400.902	4.03001	7330	8908	19014
330.236	4.0554	17206	75763	81709
388.288	4.16476	25427	23146	21439
364.926	4.11641	40749	43306	51356
316.184	4.11598	97515	89363	90965
354.235	4.125	40576	44875	45884
244.164	4.14421	68944	72019	77844
378.26	4.23399	57625	59919	65695
294.179	4.39875	32785	25787	30483
258.179	4.41737	16017	39769	52281
244.074	4.43125	1022795	994757	1050198
281.986	4.70696	39044	91416	54927
602.324	4.81405	26849	19141	19535
559.119	4.84098	10860	11369	12899
549.091	4.83663	14924	15061	16229
406.29	4.8426	34647	33266	37194
376.186	4.8431	37000	32803	40229
473.298	4.99366	13716	15594	13302
282.145	4.78044	12707	8448	12805
430.327	5.11666	315186	300336	327705
440.356	5.1167	236743	233249	213557
286.21	5.13337	29561	36569	6863
512.284	5.11808	18944	17346	16538
316.257	4.90323	5198	23838	31387
586.328	5.20067	7954	15330	10540
276.169	5.22422	24389	22035	19292
474.92	5.23	29451	24112	28144
422.298	5.26925	14161	18715	19229
316.257	5.25655	43405	46383	40128
278.148	5.35055	171018	170522	159606
278.034	5.5099	58381	55218	47170
222.159	5.55442	31551	29686	31248
234.159	5.57529	106801	94467	100907
382.115	5.79593	8716	13348	15274
304.109	5.85182	17546	14777	27638
272.231	5.74613	66379	91100	23319
361.014	6.00203	159493	125629	148159
377.031	6.04113	93666	94694	94364
367.003	6.01022	526324	522211	510980
998.529	6.06868	34152	37632	39708
1086.58	6.06408	18290	17195	26079
1042.55	6.07347	4962	33898	28776
954.502	6.07015	44598	44746	42504
910.476	6.07157	33899	38107	37035
822.423	6.0723	20370	21940	17435
512.962	6.07828	24432	14143	23592
866.453	6.07753	35452	31323	30622
251.149	6.09684	118631	115619	131023
381.979	6.10891	66934	68541	86110
238.121	6.21708	69737	62370	62647
627.503	6.28529	55990	60596	64302
637.532	6.28463	37463	40023	34010
446.296	6.37408	13500	14746	10261
956.971	6.47982	13621	14954	18154
966.995	6.49209	20258	17831	11413
454.142	6.58728	74430	84848	102088
1058.56	6.70238	42043	36474	40176
450.324	6.84828	11439	13955	7599
1014.54	6.72609	40193	50710	45665
970.511	6.72208	35184	32970	35815
926.486	6.73719	27167	26034	7186
882.461	6.75302	15555	19225	15728
558.334	6.78298	8368	64586	80652
389.045	6.75541	582237	595601	556513
272.231	6.50197	68958	62760	49506
431.976	6.80228	75444	70297	80231
495.971	6.80418	52825	37930	49569
300.262	6.44824	40522	10043	45806
444.303	6.92594	44606	36396	35364
572.349	6.92096	45809	71515	33262
366.248	6.91991	108761	102402	97096
475.136	6.99367	50255	257833	338747
824.679	6.9452	33023	39030	33870
468.236	6.95627	33841	37905	37307
522.22	6.96889	74204	88083	9326
415.062	6.97491	54826	50298	67763
586.369	7.13506	47771	194481	52962
403.063	7.01789	76323	84430	85165
599.924	7.19348	12664	10670	19180
382.11	7.01138	254272	250209	258881
453.14	7.01667	394055	32328	407446
489.121	7.01646	719067	646035	739087
366.251	7.00701	223905	230069	242026
376.277	6.9761	9441	36802	12688
699.919	7.10026	43821	59030	58072
501.164	7.20194	9487	13249	53902
403.06	7.20177	6399	245204	214595
286.248	7.11881	5556	6668	11543
586.365	7.07913	57705	52873	175944
494.297	7.15192	105074	96400	25972
458.319	7.18829	258397	301877	203900
572.351	7.16263	63863	59920	57863
384.32	7.2289	39692	4105	42297
686.291	7.19786	26568	9391	31910
586.366	7.2204	170443	56020	56923
711.532	7.31703	27296	28269	26718
468.317	7.32769	31352	23167	29857
400.953	7.19413	25680	26209	16682
408.269	7.21335	230134	16499	6914
444.248	7.28477	212512	284994	292522
367.947	7.34323	20093	40090	165890
427.112	7.42013	126765	131430	106735
375.14	7.42162	540733	550642	485324
486.354	7.4075	94896	104898	114499
522.332	7.44905	74701	63162	44976
356.166	7.41899	317103	341540	318857
430.332	7.17499	33148	30513	34105
373.144	7.42879	24789	27825	24266
256.24	7.41822	117406	106378	96236
417.082	7.38661	5342474	5372433	4269782
415.086	7.42314	138415	131257	144770
440.359	7.47159	46048	21909	25516
224.036	7.42533	37326	22017	34189
434.339	7.31614	56828	57023	70319
599.926	7.65369	20342	5309	21487
300.265	7.09739	15233	26215	26615
602.333	7.44856	8600	17611	16151
402.952	7.51633	13524	18820	10031
470.142	7.46783	40309	46765	46039
443.095	7.53594	91372	106222	153289
403.068	7.69463	9984	16462	34223
458.234	7.60305	14722	134482	123617
404.273	7.5653	42685	10697	7503
394.284	7.61547	495454	499699	244843
300.267	7.45969	32308	15508	55103
496.132	7.59569	15801	18039	14731
536.348	7.60218	72592	70831	16543
500.373	7.52459	115505	112049	106149
344.894	7.78893	32272	44261	22353
759.623	7.5944	11772	11054	10491
628.42	7.6063	113639	106377	16611
725.918	7.47855	10959	7992	8604
389.154	7.69674	19380	40322	17500
483.173	7.59922	72082	42971	545357
404.312	7.63341	19403	49126	47698
410.143	7.66761	180460	148748	232786
533.934	7.6721	46026	54133	47438
798.346	7.92912	14083	26173	9965
367.948	7.71607	25306	35009	25426
419.98	7.68455	37423	34296	32949
642.437	7.76087	92634	86866	99789
486.353	7.70983	89398	66557	37863
417.081	7.72417	46986	904731	751344
431.099	7.73213	288354	315497	298646
798.351	8.04035	13201	20310	8222
614.404	7.61873	44007	32015	28986
400.951	7.92051	20603	30963	20713
346.89	7.35947	13357	38939	40118
656.449	7.88857	85410	92007	93697
346.893	7.86053	44048	28392	14277
519.152	7.58736	47042	21122	1242136
489.142	8.00921	15753	661291	42595
514.383	7.91182	20476	10043	16831
367.006	7.98906	29933	15700	15431
670.466	8.0697	188085	200947	165485
440.361	8.06218	51575	47939	33587
314.086	8.11249	45700	13194	39095
414.143	8.02139	38525	20622	58871
646.139	8.1132	67140	22936	58687
430.332	7.75766	38899	58842	57534
284.271	8.1553	244444	243466	179285
384.196	8.13859	592983	560236	537663
406.169	8.10938	88385	12879	67024
413.199	8.14308	157087	168487	149629
403.171	8.14176	1036836	971102	926130
443.116	8.14361	2917160	171506	188029
455.144	8.14321	169868	177426	136769
424.331	8.17324	127197	107968	103811
564.377	8.22546	26678	5307	31338
528.4	8.24178	50727	45455	41401
684.477	8.27246	13018	20272	9544
506.335	8.41443	15694	72066	19246
342.276	8.31342	43163	46357	60428
496.305	8.30743	158593	87809	10981
389.045	8.5255	8909	13417	12174
684.474	8.494	10537	15976	17813
364.223	8.49606	7951	8212	16085
698.488	8.73595	86115	82310	84571
506.334	8.7407	67524	16866	15681
654.466	8.77144	4190	23000	28408
501.96	8.71514	12895	6470	8890
440.286	8.85939	14437	15200	23585
460.333	8.66867	106636	84851	92264
496.305	8.72466	46691	15876	96442
460.33	8.88654	59497	77402	63094
473.138	9.03536	11052	148170	118559
400.95	8.70508	13228	11816	15640
1242.89	9.50746	7009	12380	11033
460.334	9.46355	15131	18939	26923
496.303	9.40809	15436	250920	21945
794.17	9.68093	129758	37776	176949
224.034	9.65124	107416	32160	91102
150.015	9.63154	34569	9354	31942
804.197	9.68054	27863	9338	27650
426.369	9.78354	32455	42145	5245
314.171	9.81073	89857	429362	25108
732.531	9.6561	8392	31659	21627
501.175	9.82951	134856	155908	90051
477.142	9.69601	143325	536450	372011
624.353	10.1732	64133	54970	18351
513.98	10.0761	21380	68401	6420
654.289	10.1853	11535	21026	7820
631.896	10.1157	14259	10809	7652
577.949	10.206	39858	30202	27050
403.066	10.1099	29693	10379	6377
468.075	10.168	13166	13352	25188
1587.8	10.514	5246	6862	4437
782.581	10.0084	13566	34859	12489
802.619	10.2476	7121	5453	13192
262.142	10.5622	3678	8009	11406
506.023	10.163	16537	12798	32144
871.198	10.3857	107797	27787	78988
224.036	10.2566	170008	61780	157681
878.225	10.3841	75216	13269	67054
314.087	10.3367	43942	15390	41523
868.204	10.3841	233080	59638	215253
240.068	10.303	164554	20500	309900
220.105	10.5724	9324	19126	8098
662.31	10.3546	17963	29807	16759
739.462	10.7818	3648	8194	10475
615.923	10.248	23194	20701	3978
517.178	10.2613	72793	37280	11437
234.162	10.5792	6832	4669	9105
956.983	10.4032	7789	6725	8190
710.562	10.1827	4323	8205	7380
666.401	11.1739	61671	27083	5985
230.152	10.7392	5101	5605	4225
791.924	10.4378	6642	2631	3405
354.209	10.5483	1862743	1849860	1894762
380.161	10.2424	24217	115961	25616
529.208	10.5953	120180	112204	65471
203.936	10.5812	7975	39453	17019
738.457	10.5336	22258	19890	24606
122.037	10.8525	14984	14921	33822
778.631	10.9163	13723	20155	8997
632.329	10.6565	12623	6871	10995
510.387	10.7153	29167	33197	31279
203.936	10.8245	29013	40598	11053
150.017	10.5068	31081	13056	40860
517.188	10.7579	59216	60439	20596
1455.85	10.8556	18284	10719	17471
717.915	11.1782	4861	3558	5437
739.61	10.9346	10208	5415	5611
945.217	10.9632	129271	30103	104157
942.219	10.9532	223368	57338	197623
240.07	10.8681	178675	68773	28087
150.017	10.9572	63807	31863	93623
952.247	10.9818	82726	17155	72776
442.261	11.007	376900	385790	366782
208.018	11.1553	14443	20737	17714
833.552	10.9788	5268	14762	8526
676.337	10.7648	6771	8949	30515
812.611	11.258	6050	9987	9400
432.332	10.836	16940	14542	6144
268.155	11.2794	10652	22220	25063
486.287	11.1308	159424	159288	189043
731.649	11.1735	11384	13236	11219
1022.55	11.3305	13373	5926	15709
482.432	11.225	14131	19896	6843
759.688	11.1549	8387	11431	3044
808.255	11.2408	9869	11174	4263
314.246	11.1532	22689	12593	12620
545.062	11.2832	66748	20110	26399
742.359	11.5025	6527	10079	7882
246.107	11.4471	9549	12763	6037
510.08	11.386	22737	16177	12445
485.928	11.3565	4250	70950	7973
791.914	11.3015	15437	21380	9272
731.649	11.1915	21664	9122	10330
247.989	10.8918	9644	16247	18122
833.556	11.1577	15337	14524	13301
724.577	11.4229	9002	8568	11627
792.283	11.275	17225	8220	12022
380.163	10.9708	48933	24262	14718
667.068	11.4676	71640	65539	4862
1043.25	11.4964	3934	20985	39930
655.058	11.385	5847	4545	26270
224.036	11.5106	1056797	150044	907761
240.067	11.4471	98221	94566	730732
805.429	11.2806	17310	22818	38655
732.322	11.3662	10478	61829	46006
573.437	11.5953	25005	23848	18078
775.319	11.582	7538	29067	8905
326.188	11.5559	9820834	10489821	5549163
554.107	11.4949	6904	19265	4945
282.86	11.9843	23367	20598	45769
233.863	11.7996	355922	221409	13446
225.831	11.8317	142406	142996	601384
262.82	11.6255	17662	13045	11264
220.85	11.6688	181221	151200	456968
469.125	11.5911	24218	17874	21975
654.521	11.5708	20240	24081	12079
354.204	11.5609	334122	80874	105942
599.926	11.4483	209924	198353	226571
427.975	11.3462	12457	6570	4241
274.138	11.4419	9316	6050	13545
675.915	11.7097	146746	147595	152165
649.915	11.7516	946871	761944	1028361
533.928	11.7666	1983809	52023	1573596
464.313	11.6219	4887	36658	5610
422.236	11.2512	92525	336426	29935
696.546	11.7769	44297	95161	74456
549.923	11.7359	25889	26563	38503
665.886	11.7917	67821	56995	71623
658.392	11.7795	15560	6475	148556
451.105	11.7878	14656	31702	8135
246.899	11.8132	604858	775116	614664
338.209	11.8024	1139629	320328	425832
424.085	11.8246	36004	36722	22797
294.187	11.4398	194136	5143747	5312420
169.892	11.8325	254310	252771	455903
325.846	11.8425	161627	138882	131631
240.907	11.8438	92673	92911	64227
326.187	11.8569	19374038	19850334	10234269
312.172	11.8092	2066831	2504069	2026992
618.044	11.8423	73554	76976	80823
470.121	11.8426	259714	248764	238152
298.157	11.7965	698464	684941	726722
752.302	11.8411	15213	11107	10607
335.865	11.8568	97113	13494	95982
188.866	11.843	2079892	2052424	2392074
474.116	11.8395	140126	122769	182821
337.863	11.8404	732832	914779	808070
486.131	11.8512	57811	58831	57428
324.171	11.8475	49999	78804	44306
186.871	11.8453	83271	78079	80598
458.101	11.8372	107080	94819	98081
296.14	11.7345	16590	13901	17104
260.879	11.8491	21092	24519	32564
327.834	11.8451	976674	573869	938361
588.047	11.4901	10139	11132	2813
278.187	11.7975	9484	14694	13084
142.874	11.8451	2342881	2998996	126656
594.006	11.843	22563	26418	23701
462.087	11.8165	286244	244236	302440
434.057	11.8584	19785	17127	26611
191.933	11.8474	681813	741690	647555
489.113	11.8426	107337	99694	58948
315.818	11.8509	93878	54650	96243
597.992	11.848	36177	30684	31190
931.6	11.8382	119034	114792	105799
487.027	11.8457	19268	16228	20794
422.797	11.8478	76398	78895	83800
147.943	11.8468	601947	591726	564273
497.061	11.8539	10344	18555	14178
590.69	11.8609	51617	68479	61772
103.954	11.846	242721	491697	226688
222.847	11.8864	116173	100832	111532
233.863	11.9873	30399	19746	373357
463.737	11.8632	157700	158114	60974
495.791	11.8542	131940	135119	93598
430.781	11.8891	79785	87085	62648
256.827	11.84	268224	274385	256663
408.782	11.853	168195	263115	288350
600.71	11.8496	68210	72394	73813
307.776	11.8515	587407	601211	524866
517.114	11.8595	84992	74896	81673
308.859	11.8961	744267	769815	735956
188.946	11.9402	1247293	1256026	1245984
296.835	11.8535	117016	230017	132713
300.828	11.8727	332488	434181	306892
298.83	11.8687	552715	572544	580409
305.784	11.8762	43270	36116	32808
232.936	11.8739	2855391	3420029	3162128
288.802	11.8674	612498	615631	308610
279.857	12.0907	87396	29569	71216
389.875	11.867	26761	29617	12538
382.764	11.8989	23458	32387	40756
323.774	11.9219	196089	205392	263623
253.919	11.8819	95372	89079	105245
313.742	11.8854	597179	590064	616595
380.784	11.859	25191	15099	12133
236.93	11.8888	2386838	2202219	2228337
226.902	11.9076	587421	689850	3291092
208.935	11.8942	465601	486272	514663
413.764	12.0682	32395	21211	8312
476.808	11.9949	51791	46534	46981
394.174	11.8019	9278	102205	197714
456.143	11.9237	16992	19448	17757
513.118	11.9394	71863	86192	67382
422.228	11.7456	106923	29956	17181
137.876	11.9665	152802	171952	180074
256.827	11.9643	680896	676205	622967
350.244	11.8645	41095	179554	126638
312.172	11.9689	2713113	3682479	2128750
361.881	11.8984	177766	38702	27977
382.235	11.9466	104853	92970	98095
438.043	11.9361	23814	25880	49269
310.177	11.8084	181745	170211	137530
294.184	11.8634	174539	78973	335462
340.203	11.9815	1448275	1520521	1463978
298.156	11.9771	1039749	1007552	998328
317.805	11.9397	285151	604977	312989
522.654	12.1561	8764	29017	34153
294.835	11.9735	329283	121654	60933
405.728	12.2128	188039	212927	7043
424.706	12.0686	19993	17623	116351
269.827	12.2909	185035	75553	105228
240.907	12.3305	9274	59270	53850
391.872	11.921	238686	259133	238201
470.779	12.2704	4951	15402	37563
256.825	14.6307	22520	21595	4789
206.844	0.245548	353389	794670	338442
395.897	0.20278	334042	338378	340380
549.777	0.216009	99019	120710	72043
381.851	0.215733	384468	229304	196440
507.8	0.217934	85579	85836	71067
795.304	0.263552	27966	25959	23959
244.128	0.284101	9292	10724	13208
308.031	3.11771	10324	11459	9011
310.174	4.48086	58803	76952	141494
290.093	5.25798	33714	38855	33086
501.327	5.43474	16314	15381	14568
236.174	5.5699	37595	31533	44998
446.227	6.70958	27290	32645	34394
493.113	7.00901	1073013	1057975	947555
721.554	7.3142	16001	10573	9601
472.337	7.35258	70770	77179	55610
284.144	7.50786	44968	119093	7821
595.404	7.42379	13172	12071	10740
494.301	7.65543	13338	8552	8021
570.38	7.61493	22289	12082	20005
404.314	7.64682	48948	20578	20383
415.087	7.76394	15264	11858	8878
956.275	8.01173	83937	65602	126580
366.122	7.96912	14704	22893	25891
767.587	7.93758	24422	22705	22314
600.389	7.58238	9760	132255	12748
346.892	8.40969	32369	13078	15909
386.151	8.79188	32623	27613	23807
559.175	8.94053	4077	32102	20207
640.499	10.3601	13183	5762	11231
498.007	10.0097	60691	27579	39948
517.18	10.1565	23878	70326	23791
701.493	10.6088	4641	17841	14960
174.054	10.7404	12491	17765	9469
498.011	10.4835	72732	19571	20372
513.983	10.3334	8833	35397	6678
689.593	10.4836	9150	13510	7103
498.308	10.754	7202	9667	14937
445.982	11.1346	8213	8598	12057
791.913	10.9044	2951	9222	14494
628.346	11.1205	15827	27892	8778
281.991	11.2401	26774	56508	29278
573.076	11.2606	7981	13057	9747
251.15	11.1694	13047	25370	15564
782.579	11.5296	68175	65071	46155
678.548	11.5763	25707	29158	17463
417.084	11.7147	39648	38199	80923
759.543	11.7455	28813	27875	22091
955.843	11.5339	4520	3954	4133
280.167	11.8177	44564	50537	55859
371.843	11.8262	51152	65945	40152
513.119	11.8561	80105	76864	101703
304.864	11.8511	500085	538975	580424
369.753	11.9203	13511	69474	58858
396.781	12.0127	81717	92569	19953
367.003	11.9088	33927	29284	27828
173.963	11.88	31934	16787	29524
266.856	12.0885	26651	8027	10511
499.104	11.9428	34922	25901	29448
491.697	12.0091	25287	15482	25013
339.874	0.217759	71824	97047	72946
316.257	5.2074	26813	28671	27982
284.105	5.43235	29577	48984	36605
386.264	5.63262	9998	13886	13446
523.124	7.20189	10277	14006	12076
533.931	7.7483	37837	7161	64897
642.436	7.85606	20587	7656	20055
654.525	10.5412	5347	23668	7843
404.273	10.6909	4706	7672	20343
317.946	10.96	16135	4773	20633
472.39	10.846	14146	18519	14368
620.374	11.0971	23058	12243	8900
460.333	11.2726	11281	20759	15558
242.15	11.4182	6081	6629	20779
408.192	11.6397	29094	25103	13319
840.299	11.8135	11668	11320	15107
249.925	11.8079	63005	384016	76095
261.771	12.0035	95610	164028	113522
448.812	11.9889	30613	45661	16966
169.953	0.203862	17016	67624	39740
179.983	0.207431	78039	83464	42594
289.944	0.199725	63792	69375	72801
273.967	0.199844	271499	295224	290186
217.944	0.203277	78599	70709	70583
311.935	0.208199	192000	193293	195236
433.865	0.214762	243223	234379	250342
357.774	0.229511	19049	31693	23066
95.9318	0.257139	102017	236847	294909
133.892	0.262938	118368	184124	394225
149.955	0.49768	11036	7540	29484
324.111	8.4052	675002	670717	13057
398.337	8.92624	37116	45263	42658
514.022	11.0919	18136	45992	7662
398.235	10.8435	872526	878663	905067
644.009	11.3408	10907	13018	8073
689.59	11.5066	26297	18115	17393
782.577	11.6171	100535	75001	61063
201.96	11.7051	332744	411439	123749
373.752	0.231678	13162	12768	30343
916.839	5.11462	15421	12183	14725
426.183	7.01881	25529	8592	21098
738.47	10.3252	28980	21627	9433
612.716	11.8475	64393	60882	68363
554.108	11.2344	14288	28044	28395
121.961	0.20078	102370	33015	33296
283.841	0.228759	42156	27176	49941
330.199	4.46106	13010	10703	12715
295.961	0.206509	116421	112038	124760
448.135	5.5238	54525	60659	57482
460.205	4.8392	12440	10625	9777

## Sheet: LC (-) MES
Mass	RT	MES 1	MES 2	MES 3
373.857	9.16914	2754	5057	9346
954.132	11.2004	3044	7167	4807
[truncated: 720 more rows]

## Sheet: LC (-) PRI
Mass	RT	PRI 1	PRI 2	PRI 3
[truncated: 629 more rows]

## Sheet: LC (-) AQ
Mass	RT	AQ 1	AQ 2	AQ 3
[truncated: 712 more rows]

[truncated: 5 more sheets: LC (+) total, LC (+) HAV, LC (+ MES, LC (+) PRI, LC (+) AQ]
